# Supplementary material for: Decoding the diagnostic and therapeutic potential of microbiota using pan-body pan-disease microbiomics
Source: Nat Commun. 2024 Sep 26;15:8261. doi: 10.1038/s41467-024-52598-7 (PMC11427559; doi:10.1038/s41467-024-52598-7)
Supplement: Supplementary file 4 — Supplementary Data 1 [file 41467_2024_52598_MOESM4_ESM.xlsx]

## Sheet: Sheet 1
Specimen
