# Supplementary material for: Decoding the diagnostic and therapeutic potential of microbiota using pan-body pan-disease microbiomics
Source: Nat Commun. 2024 Sep 26;15:8261. doi: 10.1038/s41467-024-52598-7 (PMC11427559; doi:10.1038/s41467-024-52598-7)
Supplement: Supplementary file 5 — Supplementary Data 2 [file 41467_2024_52598_MOESM5_ESM.xlsx]

## Sheet: column_specs2
Feature	Type	Ontology3	Ontology2
COPD	Boolean	Disease	Respiratory
Cystic Fibrosis	Boolean	Disease	Respiratory
Idiopathic Pulmonary Fibrosis	Boolean	Disease	Respiratory
Sarcoidosis	Boolean	Disease	Respiratory
Lung Cancer	Boolean	Disease	Respiratory
Caries	Boolean	Disease	Oral
Periodontitis	Boolean	Disease	Oral
Dry Eye	Boolean	Disease	Eyes
Aniridia	Boolean	Disease	Eyes
Cholangitis	Boolean	Disease	Digestion
Colitis	Boolean	Disease	Digestion
Ascites	Boolean	Disease	Digestion
Acne Inversa	Boolean	Disease	Skin
Folliculitis Decalvans	Boolean	Disease	Skin
Multiple Sclerosis	Boolean	Disease	Neural
Parkinson's Disease	Boolean	Disease	Neural
Obesity	Boolean	Disease	Metabolic Disease
Coronary Artery Disease	Boolean	Disease	Heart
Heart Failure	Boolean	Disease	Heart
Atrial Fibrillation	Boolean	Disease	Heart
Hypertension	Boolean	Disease	Heart
Diabetes Mellitus	Boolean	Disease	Metabolic Disease
Athlete	Boolean	Healthy	Sports
Strength Athlete	Boolean	Healthy	Sports
Stamina Athlete	Boolean	Healthy	Sports
Other Disease Respiratory	Factor	Disease	Respiratory
Other Disease Oral	Factor	Disease	Oral
Other Disease Eyes	Factor	Disease	Eyes
Other Disease Heart	Factor	Disease	Heart
Other Disease Digestion	Factor	Disease	Digestion
Other Disease Skin	Factor	Disease	Skin
Other Disease Neural	Factor	Disease	Neural
Other Disease Metabolic Disease	Factor	Disease	Metabolic Disease
Other Disease	Factor	Disease	Meta
Healthy Control	Boolean	Healthy	Normal
