# Supplementary material for: Decoding the diagnostic and therapeutic potential of microbiota using pan-body pan-disease microbiomics
Source: Nat Commun. 2024 Sep 26;15:8261. doi: 10.1038/s41467-024-52598-7 (PMC11427559; doi:10.1038/s41467-024-52598-7)
Supplement: Supplementary file 6 — Supplementary Data 3 [file 41467_2024_52598_MOESM6_ESM.xlsx]

## Sheet: Sheet 1
Group1	Group2	OTU	log_fold_change_ANCOMBC	q_value_ANCOMBC	W_ANCOMBC	cohen_d	Specimen	Comparison_Case	Group1_n
COPD	Healthy	Root|k__Bacteria|p__Actinobacteria|c__Actinobacteria|o__Actinomycetales|f__Actinomycetaceae|g__Actinobaculum|s__Actinobaculum_sp_oral_taxon_183	0.0172235	1	0.0183039	0.433887	Throat	all	26
COPD	Healthy	Root|k__Bacteria|p__Actinobacteria|c__Actinobacteria|o__Actinomycetales|f__Actinomycetaceae|g__Actinomyces|s__Actinomyces_graevenitzii	-2.71309	1	-2.36727	0.0112455	Throat	all	26
COPD	Healthy	Root|k__Bacteria|p__Actinobacteria|c__Actinobacteria|o__Actinomycetales|f__Actinomycetaceae|g__Actinomyces|s__Actinomyces_johnsonii	-0.304325	1	-0.348138	0.343842	Throat	all	26
COPD	Healthy	Root|k__Bacteria|p__Actinobacteria|c__Actinobacteria|o__Actinomycetales|f__Actinomycetaceae|g__Actinomyces|s__Actinomyces_massiliensis	-1.02454	1	-1.22495	0.163185	Throat	all	26
COPD	Healthy	Root|k__Bacteria|p__Actinobacteria|c__Actinobacteria|o__Actinomycetales|f__Actinomycetaceae|g__Actinomyces|s__Actinomyces_meyeri	-0.599736	1	-0.7072	-0.17467	Throat	all	26
COPD	Healthy	Root|k__Bacteria|p__Actinobacteria|c__Actinobacteria|o__Actinomycetales|f__Actinomycetaceae|g__Actinomyces|s__Actinomyces_naeslundii	-1.00251	1	-0.880991	0.522555	Throat	all	26
COPD	Healthy	Root|k__Bacteria|p__Actinobacteria|c__Actinobacteria|o__Actinomycetales|f__Actinomycetaceae|g__Actinomyces|s__Actinomyces_odontolyticus	-0.719684	1	-0.923614	0.0913148	Throat	all	26
COPD	Healthy	Root|k__Bacteria|p__Actinobacteria|c__Actinobacteria|o__Actinomycetales|f__Actinomycetaceae|g__Actinomyces|s__Actinomyces_oris	2.48619	0.686803	2.86172	0.353155	Throat	all	26
COPD	Healthy	Root|k__Bacteria|p__Actinobacteria|c__Actinobacteria|o__Actinomycetales|f__Actinomycetaceae|g__Actinomyces|s__Actinomyces_sp_HMSC035G02	-1.48186	1	-1.87937	-0.08912	Throat	all	26
COPD	Healthy	Root|k__Bacteria|p__Actinobacteria|c__Actinobacteria|o__Actinomycetales|f__Actinomycetaceae|g__Actinomyces|s__Actinomyces_sp_HPA0247	0.146977	1	0.151097	0.431148	Throat	all	26
COPD	Healthy	Root|k__Bacteria|p__Actinobacteria|c__Actinobacteria|o__Actinomycetales|f__Actinomycetaceae|g__Actinomyces|s__Actinomyces_sp_ICM47	-4.15747	0.0233851	-3.82798	-0.308304	Throat	all	26
COPD	Healthy	Root|k__Bacteria|p__Actinobacteria|c__Actinobacteria|o__Actinomycetales|f__Actinomycetaceae|g__Actinomyces|s__Actinomyces_sp_S6_Spd3	-2.32159	0.865448	-2.78564	-0.349832	Throat	all	26
COPD	Healthy	Root|k__Bacteria|p__Actinobacteria|c__Actinobacteria|o__Actinomycetales|f__Actinomycetaceae|g__Actinomyces|s__Actinomyces_sp_oral_taxon_180	4.17575	8.77926e-05	5.04243	0.777325	Throat	all	26
COPD	Healthy	Root|k__Bacteria|p__Actinobacteria|c__Actinobacteria|o__Actinomycetales|f__Actinomycetaceae|g__Actinomyces|s__Actinomyces_sp_oral_taxon_181	0.287211	1	0.29358	0.609974	Throat	all	26
COPD	Healthy	Root|k__Bacteria|p__Actinobacteria|c__Actinobacteria|o__Actinomycetales|f__Actinomycetaceae|g__Actinomyces|s__Actinomyces_sp_oral_taxon_414	1.77242	1	2.22116	0.387784	Throat	all	26
COPD	Healthy	Root|k__Bacteria|p__Actinobacteria|c__Actinobacteria|o__Actinomycetales|f__Actinomycetaceae|g__Actinomyces|s__Actinomyces_sp_oral_taxon_448	-0.620729	1	-0.663294	0.200187	Throat	all	26
COPD	Healthy	Root|k__Bacteria|p__Actinobacteria|c__Actinobacteria|o__Actinomycetales|f__Actinomycetaceae|g__Actinomyces|s__Actinomyces_sp_oral_taxon_897	2.24614	1	2.58457	0.26798	Throat	all	26
COPD	Healthy	Root|k__Bacteria|p__Actinobacteria|c__Actinobacteria|o__Actinomycetales|f__Actinomycetaceae|g__Actinomyces|s__Actinomyces_viscosus	2.7396	0.0470361	3.64948	-0.101002	Throat	all	26
COPD	Healthy	Root|k__Bacteria|p__Actinobacteria|c__Actinobacteria|o__Bifidobacteriales|f__Bifidobacteriaceae|g__Alloscardovia|s__Alloscardovia_omnicolens	2.92632	1	2.36396	0.190571	Throat	all	26
COPD	Healthy	Root|k__Bacteria|p__Actinobacteria|c__Actinobacteria|o__Bifidobacteriales|f__Bifidobacteriaceae|g__Bifidobacterium|s__Bifidobacterium_adolescentis	-0.181887	1	-0.32574	-0.221572	Throat	all	26
COPD	Healthy	Root|k__Bacteria|p__Actinobacteria|c__Actinobacteria|o__Bifidobacteriales|f__Bifidobacteriaceae|g__Bifidobacterium|s__Bifidobacterium_dentium	3.70483	0.00571171	4.16937	0.616081	Throat	all	26
COPD	Healthy	Root|k__Bacteria|p__Actinobacteria|c__Actinobacteria|o__Bifidobacteriales|f__Bifidobacteriaceae|g__Bifidobacterium|s__Bifidobacterium_longum	1.18283	1	1.07428	-0.104138	Throat	all	26
COPD	Healthy	Root|k__Bacteria|p__Actinobacteria|c__Actinobacteria|o__Bifidobacteriales|f__Bifidobacteriaceae|g__Scardovia|s__Scardovia_wiggsiae	4.34922	0.0191149	3.87867	0.648446	Throat	all	26
COPD	Healthy	Root|k__Bacteria|p__Actinobacteria|c__Actinobacteria|o__Corynebacteriales|f__Corynebacteriaceae|g__Corynebacterium|s__Corynebacterium_durum	1.29326	1	1.36209	0.686621	Throat	all	26
COPD	Healthy	Root|k__Bacteria|p__Actinobacteria|c__Actinobacteria|o__Corynebacteriales|f__Corynebacteriaceae|g__Corynebacterium|s__Corynebacterium_matruchotii	1.73203	1	2.57672	0.383861	Throat	all	26
COPD	Healthy	Root|k__Bacteria|p__Actinobacteria|c__Actinobacteria|o__Micrococcales|f__Intrasporangiaceae|g__Janibacter|s__Janibacter_hoylei	1.16159	1	1.04821	-0.173256	Throat	all	26
COPD	Healthy	Root|k__Bacteria|p__Actinobacteria|c__Actinobacteria|o__Micrococcales|f__Micrococcaceae|g__Rothia|s__Rothia_aeria	-0.820059	1	-0.7081	-0.0798409	Throat	all	26
COPD	Healthy	Root|k__Bacteria|p__Actinobacteria|c__Actinobacteria|o__Micrococcales|f__Micrococcaceae|g__Rothia|s__Rothia_dentocariosa	1.75764	1	2.20396	0.379872	Throat	all	26
COPD	Healthy	Root|k__Bacteria|p__Actinobacteria|c__Actinobacteria|o__Micrococcales|f__Micrococcaceae|g__Rothia|s__Rothia_mucilaginosa	0.42783	1	0.926573	0.695154	Throat	all	26
COPD	Healthy	Root|k__Bacteria|p__Actinobacteria|c__Actinobacteria|o__Propionibacteriales|f__Propionibacteriaceae|g__Cutibacterium|s__Cutibacterium_acnes	-1.48485	1	-1.44425	-0.291578	Throat	all	26
COPD	Healthy	Root|k__Bacteria|p__Actinobacteria|c__Actinobacteria|o__Propionibacteriales|f__Propionibacteriaceae|g__Propionibacterium|s__Propionibacterium_acidifaciens	3.12652	0.19198	3.25783	0.50502	Throat	all	26
COPD	Healthy	Root|k__Bacteria|p__Actinobacteria|c__Actinobacteria|o__Propionibacteriales|f__Propionibacteriaceae|g__Pseudopropionibacterium|s__Pseudopropionibacterium_propionicum	1.49561	1	1.65707	0.441714	Throat	all	26
COPD	Healthy	Root|k__Bacteria|p__Actinobacteria|c__Coriobacteriia|o__Coriobacteriales|f__Atopobiaceae|g__Atopobium|s__Atopobium_parvulum	-0.068901	1	-0.107402	0.510745	Throat	all	26
COPD	Healthy	Root|k__Bacteria|p__Actinobacteria|c__Coriobacteriia|o__Coriobacteriales|f__Atopobiaceae|g__Atopobium|s__Atopobium_rimae	0.985283	1	1.24283	-0.0822827	Throat	all	26
COPD	Healthy	Root|k__Bacteria|p__Actinobacteria|c__Coriobacteriia|o__Coriobacteriales|f__Atopobiaceae|g__Olsenella|s__Olsenella_profusa	1.45832	1	1.82275	0.309116	Throat	all	26
COPD	Healthy	Root|k__Bacteria|p__Actinobacteria|c__Coriobacteriia|o__Coriobacteriales|f__Atopobiaceae|g__Olsenella|s__Olsenella_uli	2.33834	0.591267	2.91456	0.400949	Throat	all	26
COPD	Healthy	Root|k__Bacteria|p__Actinobacteria|c__Coriobacteriia|o__Coriobacteriales|f__Coriobacteriaceae|g__Collinsella|s__Collinsella_aerofaciens	-0.0172238	1	-0.0290709	-0.19778	Throat	all	26
COPD	Healthy	Root|k__Bacteria|p__Actinobacteria|c__Coriobacteriia|o__Eggerthellales|f__Eggerthellaceae|g__Slackia|s__Slackia_exigua	0.789429	1	0.913421	0.139103	Throat	all	26
COPD	Healthy	Root|k__Bacteria|p__Bacteroidetes|c__Bacteroidetes_unclassified|o__Bacteroidetes_unclassified|f__Bacteroidetes_unclassified|g__Bacteroidetes_unclassified|s__Bacteroidetes_oral_taxon_274	0.43371	1	0.65651	0.0124153	Throat	all	26
COPD	Healthy	Root|k__Bacteria|p__Bacteroidetes|c__Bacteroidia|o__Bacteroidales|f__Porphyromonadaceae|g__Porphyromonas|s__Porphyromonas_endodontalis	0.437044	1	0.467382	-0.291819	Throat	all	26
COPD	Healthy	Root|k__Bacteria|p__Bacteroidetes|c__Bacteroidia|o__Bacteroidales|f__Porphyromonadaceae|g__Porphyromonas|s__Porphyromonas_somerae	-0.281188	1	-0.250002	-0.0685998	Throat	all	26
COPD	Healthy	Root|k__Bacteria|p__Bacteroidetes|c__Bacteroidia|o__Bacteroidales|f__Prevotellaceae|g__Alloprevotella|s__Alloprevotella_tannerae	-0.147596	1	-0.188895	-0.133846	Throat	all	26
COPD	Healthy	Root|k__Bacteria|p__Bacteroidetes|c__Bacteroidia|o__Bacteroidales|f__Prevotellaceae|g__Prevotella|s__Prevotella_denticola	2.03465	1	2.69716	0.403559	Throat	all	26
COPD	Healthy	Root|k__Bacteria|p__Bacteroidetes|c__Bacteroidia|o__Bacteroidales|f__Prevotellaceae|g__Prevotella|s__Prevotella_histicola	-2.78939	1	-2.1972	-0.291526	Throat	all	26
COPD	Healthy	Root|k__Bacteria|p__Bacteroidetes|c__Bacteroidia|o__Bacteroidales|f__Prevotellaceae|g__Prevotella|s__Prevotella_intermedia	-0.0542348	1	-0.0842119	-0.0253947	Throat	all	26
COPD	Healthy	Root|k__Bacteria|p__Bacteroidetes|c__Bacteroidia|o__Bacteroidales|f__Prevotellaceae|g__Prevotella|s__Prevotella_jejuni	-2.59402	1	-2.3342	-0.321411	Throat	all	26
COPD	Healthy	Root|k__Bacteria|p__Bacteroidetes|c__Bacteroidia|o__Bacteroidales|f__Prevotellaceae|g__Prevotella|s__Prevotella_melaninogenica	-1.53928	1	-1.80459	-0.303936	Throat	all	26
COPD	Healthy	Root|k__Bacteria|p__Bacteroidetes|c__Bacteroidia|o__Bacteroidales|f__Prevotellaceae|g__Prevotella|s__Prevotella_micans	-0.370501	1	-0.692407	-0.129216	Throat	all	26
COPD	Healthy	Root|k__Bacteria|p__Bacteroidetes|c__Bacteroidia|o__Bacteroidales|f__Prevotellaceae|g__Prevotella|s__Prevotella_nigrescens	0.257427	1	0.269346	0.290418	Throat	all	26
COPD	Healthy	Root|k__Bacteria|p__Bacteroidetes|c__Bacteroidia|o__Bacteroidales|f__Prevotellaceae|g__Prevotella|s__Prevotella_oralis	0.714413	1	1.05196	0.346443	Throat	all	26
COPD	Healthy	Root|k__Bacteria|p__Bacteroidetes|c__Bacteroidia|o__Bacteroidales|f__Prevotellaceae|g__Prevotella|s__Prevotella_oris	0.00245123	1	0.0031672	-0.215316	Throat	all	26
COPD	Healthy	Root|k__Bacteria|p__Bacteroidetes|c__Bacteroidia|o__Bacteroidales|f__Prevotellaceae|g__Prevotella|s__Prevotella_oulorum	-1.44116	1	-1.42606	-0.07935	Throat	all	26
COPD	Healthy	Root|k__Bacteria|p__Bacteroidetes|c__Bacteroidia|o__Bacteroidales|f__Prevotellaceae|g__Prevotella|s__Prevotella_pallens	-2.46372	1	-2.4038	-0.404655	Throat	all	26
COPD	Healthy	Root|k__Bacteria|p__Bacteroidetes|c__Bacteroidia|o__Bacteroidales|f__Prevotellaceae|g__Prevotella|s__Prevotella_salivae	-0.840934	1	-0.779837	0.0632896	Throat	all	26
COPD	Healthy	Root|k__Bacteria|p__Bacteroidetes|c__Bacteroidia|o__Bacteroidales|f__Prevotellaceae|g__Prevotella|s__Prevotella_scopos	-1.64824	1	-2.05655	0.00626483	Throat	all	26
COPD	Healthy	Root|k__Bacteria|p__Bacteroidetes|c__Bacteroidia|o__Bacteroidales|f__Prevotellaceae|g__Prevotella|s__Prevotella_shahii	-1.47941	1	-2.43815	-0.416694	Throat	all	26
COPD	Healthy	Root|k__Bacteria|p__Bacteroidetes|c__Bacteroidia|o__Bacteroidales|f__Prevotellaceae|g__Prevotella|s__Prevotella_sp_oral_taxon_299	-0.915455	1	-1.47815	0.00955846	Throat	all	26
COPD	Healthy	Root|k__Bacteria|p__Bacteroidetes|c__Bacteroidia|o__Bacteroidales|f__Prevotellaceae|g__Prevotella|s__Prevotella_sp_oral_taxon_306	-4.4101	0.072659	-3.53174	0.0329893	Throat	all	26
COPD	Healthy	Root|k__Bacteria|p__Bacteroidetes|c__Bacteroidia|o__Bacteroidales|f__Prevotellaceae|g__Prevotella|s__Prevotella_veroralis	-0.588273	1	-1.28103	0.167017	Throat	all	26
COPD	Healthy	Root|k__Bacteria|p__Bacteroidetes|c__Bacteroidia|o__Bacteroidales|f__Tannerellaceae|g__Tannerella|s__Tannerella_forsythia	-0.0880621	1	-0.104424	-0.150887	Throat	all	26
COPD	Healthy	Root|k__Bacteria|p__Bacteroidetes|c__Bacteroidia|o__Bacteroidales|f__Tannerellaceae|g__Tannerella|s__Tannerella_sp_oral_taxon_808	0.668349	1	0.972335	0.140426	Throat	all	26
COPD	Healthy	Root|k__Bacteria|p__Bacteroidetes|c__Bacteroidia|o__Bacteroidales|f__Tannerellaceae|g__Tannerella|s__Tannerella_sp_oral_taxon_HOT_286	-0.738298	1	-0.673984	-0.145191	Throat	all	26
COPD	Healthy	Root|k__Bacteria|p__Bacteroidetes|c__Flavobacteriia|o__Flavobacteriales|f__Flavobacteriaceae|g__Capnocytophaga|s__Capnocytophaga_gingivalis	1.24971	1	1.27217	-0.00516038	Throat	all	26
COPD	Healthy	Root|k__Bacteria|p__Bacteroidetes|c__Flavobacteriia|o__Flavobacteriales|f__Flavobacteriaceae|g__Capnocytophaga|s__Capnocytophaga_granulosa	1.82998	1	2.35752	0.00430938	Throat	all	26
COPD	Healthy	Root|k__Bacteria|p__Bacteroidetes|c__Flavobacteriia|o__Flavobacteriales|f__Flavobacteriaceae|g__Capnocytophaga|s__Capnocytophaga_leadbetteri	0.980455	1	0.878029	0.0250364	Throat	all	26
COPD	Healthy	Root|k__Bacteria|p__Bacteroidetes|c__Flavobacteriia|o__Flavobacteriales|f__Flavobacteriaceae|g__Capnocytophaga|s__Capnocytophaga_ochracea	2.6458	0.00614297	4.15029	0.28994	Throat	all	26
COPD	Healthy	Root|k__Bacteria|p__Bacteroidetes|c__Flavobacteriia|o__Flavobacteriales|f__Flavobacteriaceae|g__Capnocytophaga|s__Capnocytophaga_sputigena	0.198749	1	0.278803	-0.08761	Throat	all	26
COPD	Healthy	Root|k__Bacteria|p__Firmicutes|c__Bacilli|o__Bacillales|f__Bacillales_unclassified|g__Gemella|s__Gemella_bergeri	-1.4629	1	-2.05771	-0.216621	Throat	all	26
COPD	Healthy	Root|k__Bacteria|p__Firmicutes|c__Bacilli|o__Bacillales|f__Bacillales_unclassified|g__Gemella|s__Gemella_haemolysans	0.550749	1	0.556406	0.0780317	Throat	all	26
COPD	Healthy	Root|k__Bacteria|p__Firmicutes|c__Bacilli|o__Bacillales|f__Bacillales_unclassified|g__Gemella|s__Gemella_morbillorum	-0.883901	1	-0.971353	0.26623	Throat	all	26
COPD	Healthy	Root|k__Bacteria|p__Firmicutes|c__Bacilli|o__Bacillales|f__Bacillales_unclassified|g__Gemella|s__Gemella_sanguinis	-0.84114	1	-0.894486	0.148669	Throat	all	26
COPD	Healthy	Root|k__Bacteria|p__Firmicutes|c__Bacilli|o__Bacillales|f__Staphylococcaceae|g__Staphylococcus|s__Staphylococcus_aureus	-0.292353	1	-0.391054	-0.0884646	Throat	all	26
COPD	Healthy	Root|k__Bacteria|p__Firmicutes|c__Bacilli|o__Lactobacillales|f__Aerococcaceae|g__Abiotrophia|s__Abiotrophia_defectiva	3.6578	0.00893031	4.06258	0.775121	Throat	all	26
COPD	Healthy	Root|k__Bacteria|p__Firmicutes|c__Bacilli|o__Lactobacillales|f__Aerococcaceae|g__Abiotrophia|s__Abiotrophia_sp_HMSC24B09	3.5954	0.0119797	3.9922	0.648487	Throat	all	26
COPD	Healthy	Root|k__Bacteria|p__Firmicutes|c__Bacilli|o__Lactobacillales|f__Carnobacteriaceae|g__Granulicatella|s__Granulicatella_adiacens	2.10016	1	2.36828	0.394309	Throat	all	26
COPD	Healthy	Root|k__Bacteria|p__Firmicutes|c__Bacilli|o__Lactobacillales|f__Carnobacteriaceae|g__Granulicatella|s__Granulicatella_elegans	1.0696	1	1.66067	0.282775	Throat	all	26
COPD	Healthy	Root|k__Bacteria|p__Firmicutes|c__Bacilli|o__Lactobacillales|f__Lactobacillaceae|g__Lactobacillus|s__Lactobacillus_buchneri	-1.77931	1	-2.67765	-0.4697	Throat	all	26
COPD	Healthy	Root|k__Bacteria|p__Firmicutes|c__Bacilli|o__Lactobacillales|f__Lactobacillaceae|g__Lactobacillus|s__Lactobacillus_fermentum	1.81878	1	1.72275	0.0926808	Throat	all	26
COPD	Healthy	Root|k__Bacteria|p__Firmicutes|c__Bacilli|o__Lactobacillales|f__Lactobacillaceae|g__Lactobacillus|s__Lactobacillus_gasseri	1.89536	1	2.00637	-0.0244376	Throat	all	26
COPD	Healthy	Root|k__Bacteria|p__Firmicutes|c__Bacilli|o__Lactobacillales|f__Lactobacillaceae|g__Lactobacillus|s__Lactobacillus_harbinensis	-2.20926	0.408414	-3.03359	-0.501983	Throat	all	26
COPD	Healthy	Root|k__Bacteria|p__Firmicutes|c__Bacilli|o__Lactobacillales|f__Lactobacillaceae|g__Lactobacillus|s__Lactobacillus_paragasseri	2.60678	1	2.71195	0.00354689	Throat	all	26
COPD	Healthy	Root|k__Bacteria|p__Firmicutes|c__Bacilli|o__Lactobacillales|f__Lactobacillaceae|g__Lactobacillus|s__Lactobacillus_vini	-1.32703	1	-2.14576	-0.423954	Throat	all	26
COPD	Healthy	Root|k__Bacteria|p__Firmicutes|c__Bacilli|o__Lactobacillales|f__Streptococcaceae|g__Streptococcus|s__Streptococcus_anginosus_group	2.73297	0.652547	2.88174	0.512437	Throat	all	26
COPD	Healthy	Root|k__Bacteria|p__Firmicutes|c__Bacilli|o__Lactobacillales|f__Streptococcaceae|g__Streptococcus|s__Streptococcus_australis	-3.41445	0.340806	-3.08953	-0.383346	Throat	all	26
COPD	Healthy	Root|k__Bacteria|p__Firmicutes|c__Bacilli|o__Lactobacillales|f__Streptococcaceae|g__Streptococcus|s__Streptococcus_cristatus	2.9562	0.437472	3.01099	0.790904	Throat	all	26
COPD	Healthy	Root|k__Bacteria|p__Firmicutes|c__Bacilli|o__Lactobacillales|f__Streptococcaceae|g__Streptococcus|s__Streptococcus_gordonii	4.39692	0.000535077	4.68271	0.632945	Throat	all	26
COPD	Healthy	Root|k__Bacteria|p__Firmicutes|c__Bacilli|o__Lactobacillales|f__Streptococcaceae|g__Streptococcus|s__Streptococcus_infantis	-3.18398	0.185911	-3.26858	-0.348658	Throat	all	26
COPD	Healthy	Root|k__Bacteria|p__Firmicutes|c__Bacilli|o__Lactobacillales|f__Streptococcaceae|g__Streptococcus|s__Streptococcus_milleri	1.19541	1	1.1406	0.443854	Throat	all	26
COPD	Healthy	Root|k__Bacteria|p__Firmicutes|c__Bacilli|o__Lactobacillales|f__Streptococcaceae|g__Streptococcus|s__Streptococcus_mitis	0.391402	1	0.415485	0.491883	Throat	all	26
COPD	Healthy	Root|k__Bacteria|p__Firmicutes|c__Bacilli|o__Lactobacillales|f__Streptococcaceae|g__Streptococcus|s__Streptococcus_mutans	2.39685	1	2.22434	0.689062	Throat	all	26
COPD	Healthy	Root|k__Bacteria|p__Firmicutes|c__Bacilli|o__Lactobacillales|f__Streptococcaceae|g__Streptococcus|s__Streptococcus_oralis	1.301	1	1.67993	0.235509	Throat	all	26
COPD	Healthy	Root|k__Bacteria|p__Firmicutes|c__Bacilli|o__Lactobacillales|f__Streptococcaceae|g__Streptococcus|s__Streptococcus_parasanguinis	0.634924	1	1.19999	0.795654	Throat	all	26
COPD	Healthy	Root|k__Bacteria|p__Firmicutes|c__Bacilli|o__Lactobacillales|f__Streptococcaceae|g__Streptococcus|s__Streptococcus_peroris	-2.15402	1	-2.50506	-0.0194013	Throat	all	26
COPD	Healthy	Root|k__Bacteria|p__Firmicutes|c__Bacilli|o__Lactobacillales|f__Streptococcaceae|g__Streptococcus|s__Streptococcus_pseudopneumoniae	-1.65482	1	-2.05002	-0.249625	Throat	all	26
COPD	Healthy	Root|k__Bacteria|p__Firmicutes|c__Bacilli|o__Lactobacillales|f__Streptococcaceae|g__Streptococcus|s__Streptococcus_salivarius	-2.11202	1	-2.16511	-0.209248	Throat	all	26
COPD	Healthy	Root|k__Bacteria|p__Firmicutes|c__Bacilli|o__Lactobacillales|f__Streptococcaceae|g__Streptococcus|s__Streptococcus_sanguinis	-0.145241	1	-0.136234	0.568075	Throat	all	26
COPD	Healthy	Root|k__Bacteria|p__Firmicutes|c__Bacilli|o__Lactobacillales|f__Streptococcaceae|g__Streptococcus|s__Streptococcus_sp_A12	-2.36147	1	-2.43412	-0.232832	Throat	all	26
COPD	Healthy	Root|k__Bacteria|p__Firmicutes|c__Bacilli|o__Lactobacillales|f__Streptococcaceae|g__Streptococcus|s__Streptococcus_sp_F0442	0.274465	1	0.262622	0.532763	Throat	all	26
COPD	Healthy	Root|k__Bacteria|p__Firmicutes|c__Bacilli|o__Lactobacillales|f__Streptococcaceae|g__Streptococcus|s__Streptococcus_sp_HMSC034E03	-3.19367	0.0475171	-3.64543	-0.355966	Throat	all	26
COPD	Healthy	Root|k__Bacteria|p__Firmicutes|c__Bacilli|o__Lactobacillales|f__Streptococcaceae|g__Streptococcus|s__Streptococcus_sp_HMSC067H01	-3.75017	0.000877851	-4.57912	-0.522916	Throat	all	26
COPD	Healthy	Root|k__Bacteria|p__Firmicutes|c__Bacilli|o__Lactobacillales|f__Streptococcaceae|g__Streptococcus|s__Streptococcus_sp_HMSC071D03	-2.28025	0.0527416	-3.61705	-0.279549	Throat	all	26
COPD	Healthy	Root|k__Bacteria|p__Firmicutes|c__Bacilli|o__Lactobacillales|f__Streptococcaceae|g__Streptococcus|s__Streptococcus_sp_HPH0090	0.256977	1	0.262797	0.284424	Throat	all	26
COPD	Healthy	Root|k__Bacteria|p__Firmicutes|c__Bacilli|o__Lactobacillales|f__Streptococcaceae|g__Streptococcus|s__Streptococcus_sp_M334	-0.13428	1	-0.233349	0.241259	Throat	all	26
COPD	Healthy	Root|k__Bacteria|p__Firmicutes|c__Bacilli|o__Lactobacillales|f__Streptococcaceae|g__Streptococcus|s__Streptococcus_thermophilus	-1.53214	1	-2.60504	-0.268928	Throat	all	26
COPD	Healthy	Root|k__Bacteria|p__Firmicutes|c__Bacilli|o__Lactobacillales|f__Streptococcaceae|g__Streptococcus|s__Streptococcus_vestibularis	0.0876463	1	0.0691101	0.00194725	Throat	all	26
COPD	Healthy	Root|k__Bacteria|p__Firmicutes|c__Bacilli|o__Lactobacillales|f__Streptococcaceae|g__Streptococcus|s__Streptococcus_viridans	1.38378	1	1.84427	-0.0840846	Throat	all	26
COPD	Healthy	Root|k__Bacteria|p__Firmicutes|c__Clostridia|o__Clostridiales|f__Clostridiales_Family_XIII_Incertae_Sedis|g__Clostridiales_Family_XIII_Incertae_Sedis_unclassified|s__Eubacterium_brachy	-1.71567	1	-1.57017	-0.388112	Throat	all	26
COPD	Healthy	Root|k__Bacteria|p__Firmicutes|c__Clostridia|o__Clostridiales|f__Clostridiales_Family_XIII_Incertae_Sedis|g__Clostridiales_Family_XIII_Incertae_Sedis_unclassified|s__Eubacterium_infirmum	-1.49645	1	-1.74971	0.259327	Throat	all	26
COPD	Healthy	Root|k__Bacteria|p__Firmicutes|c__Clostridia|o__Clostridiales|f__Clostridiales_Family_XIII_Incertae_Sedis|g__Clostridiales_Family_XIII_Incertae_Sedis_unclassified|s__Eubacterium_saphenum	0.564267	1	0.842024	-0.0746676	Throat	all	26
COPD	Healthy	Root|k__Bacteria|p__Firmicutes|c__Clostridia|o__Clostridiales|f__Clostridiales_Family_XIII_Incertae_Sedis|g__Clostridiales_Family_XIII_Incertae_Sedis_unclassified|s__Eubacterium_sulci	-5.52886	1.28836e-05	-5.39876	-0.558938	Throat	all	26
COPD	Healthy	Root|k__Bacteria|p__Firmicutes|c__Clostridia|o__Clostridiales|f__Clostridiales_Family_XIII_Incertae_Sedis|g__Mogibacterium|s__Mogibacterium_diversum	-2.9082	0.0322969	-3.74635	-0.515183	Throat	all	26
COPD	Healthy	Root|k__Bacteria|p__Firmicutes|c__Clostridia|o__Clostridiales|f__Clostridiales_Family_XIII_Incertae_Sedis|g__Mogibacterium|s__Mogibacterium_pumilum	-1.12511	1	-2.54568	-0.289734	Throat	all	26
COPD	Healthy	Root|k__Bacteria|p__Firmicutes|c__Clostridia|o__Clostridiales|f__Clostridiales_Family_XIII_Incertae_Sedis|g__Mogibacterium|s__Mogibacterium_timidum	0.138163	1	0.159849	0.179657	Throat	all	26
COPD	Healthy	Root|k__Bacteria|p__Firmicutes|c__Clostridia|o__Clostridiales|f__Lachnospiraceae|g__Blautia|s__Blautia_wexlerae	-0.61458	1	-1.21595	-0.1436	Throat	all	26
COPD	Healthy	Root|k__Bacteria|p__Firmicutes|c__Clostridia|o__Clostridiales|f__Lachnospiraceae|g__Lachnoanaerobaculum|s__Lachnoanaerobaculum_saburreum	-2.15078	1	-2.19075	-0.408263	Throat	all	26
COPD	Healthy	Root|k__Bacteria|p__Firmicutes|c__Clostridia|o__Clostridiales|f__Lachnospiraceae|g__Lachnoanaerobaculum|s__Lachnoanaerobaculum_umeaense	-1.26011	1	-2.16059	-0.228442	Throat	all	26
COPD	Healthy	Root|k__Bacteria|p__Firmicutes|c__Clostridia|o__Clostridiales|f__Lachnospiraceae|g__Lachnospiraceae_unclassified|s__Lachnospiraceae_bacterium_oral_taxon_096	-5.34869	0.000522388	-4.6887	-0.549463	Throat	all	26
COPD	Healthy	Root|k__Bacteria|p__Firmicutes|c__Clostridia|o__Clostridiales|f__Lachnospiraceae|g__Oribacterium|s__Oribacterium_asaccharolyticum	-2.28078	1	-2.49143	0.182314	Throat	all	26
COPD	Healthy	Root|k__Bacteria|p__Firmicutes|c__Clostridia|o__Clostridiales|f__Lachnospiraceae|g__Oribacterium|s__Oribacterium_parvum	-5.13626	1.50359e-06	-5.77293	-0.629322	Throat	all	26
COPD	Healthy	Root|k__Bacteria|p__Firmicutes|c__Clostridia|o__Clostridiales|f__Lachnospiraceae|g__Oribacterium|s__Oribacterium_sinus	-2.64453	1	-2.68816	0.0818761	Throat	all	26
COPD	Healthy	Root|k__Bacteria|p__Firmicutes|c__Clostridia|o__Clostridiales|f__Lachnospiraceae|g__Oribacterium|s__Oribacterium_sp_oral_taxon_078	1.73737	1	1.95632	0.455676	Throat	all	26
COPD	Healthy	Root|k__Bacteria|p__Firmicutes|c__Clostridia|o__Clostridiales|f__Lachnospiraceae|g__Shuttleworthia|s__Shuttleworthia_satelles	-0.119511	1	-0.182339	0.0795543	Throat	all	26
COPD	Healthy	Root|k__Bacteria|p__Firmicutes|c__Clostridia|o__Clostridiales|f__Lachnospiraceae|g__Stomatobaculum|s__Stomatobaculum_longum	-2.34873	1	-2.25623	-0.158653	Throat	all	26
COPD	Healthy	Root|k__Bacteria|p__Firmicutes|c__Clostridia|o__Clostridiales|f__Peptostreptococcaceae|g__Filifactor|s__Filifactor_alocis	-1.14081	1	-1.39399	-0.108281	Throat	all	26
COPD	Healthy	Root|k__Bacteria|p__Firmicutes|c__Clostridia|o__Clostridiales|f__Peptostreptococcaceae|g__Peptostreptococcus|s__Peptostreptococcus_stomatis	-1.03497	1	-1.17654	0.105332	Throat	all	26
COPD	Healthy	Root|k__Bacteria|p__Firmicutes|c__Erysipelotrichia|o__Erysipelotrichales|f__Erysipelotrichaceae|g__Bulleidia|s__Bulleidia_extructa	-0.28205	1	-0.331386	0.277425	Throat	all	26
COPD	Healthy	Root|k__Bacteria|p__Firmicutes|c__Erysipelotrichia|o__Erysipelotrichales|f__Erysipelotrichaceae|g__Eggerthia|s__Eggerthia_catenaformis	-0.610676	1	-1.0561	0.0961111	Throat	all	26
COPD	Healthy	Root|k__Bacteria|p__Firmicutes|c__Erysipelotrichia|o__Erysipelotrichales|f__Erysipelotrichaceae|g__Solobacterium|s__Solobacterium_moorei	-1.95255	1	-2.3845	0.030699	Throat	all	26
COPD	Healthy	Root|k__Bacteria|p__Firmicutes|c__Negativicutes|o__Selenomonadales|f__Selenomonadaceae|g__Centipeda|s__Centipeda_periodontii	-0.128501	1	-0.285451	-0.0646683	Throat	all	26
COPD	Healthy	Root|k__Bacteria|p__Firmicutes|c__Negativicutes|o__Selenomonadales|f__Selenomonadaceae|g__Selenomonas|s__Selenomonas_artemidis	1.56055	1	2.45104	0.126198	Throat	all	26
COPD	Healthy	Root|k__Bacteria|p__Firmicutes|c__Negativicutes|o__Selenomonadales|f__Selenomonadaceae|g__Selenomonas|s__Selenomonas_flueggei	-2.27603	1	-2.39844	-0.168182	Throat	all	26
COPD	Healthy	Root|k__Bacteria|p__Firmicutes|c__Negativicutes|o__Selenomonadales|f__Selenomonadaceae|g__Selenomonas|s__Selenomonas_infelix	0.326972	1	0.642069	0.530934	Throat	all	26
COPD	Healthy	Root|k__Bacteria|p__Firmicutes|c__Negativicutes|o__Selenomonadales|f__Selenomonadaceae|g__Selenomonas|s__Selenomonas_noxia	1.02214	1	1.14665	0.415817	Throat	all	26
COPD	Healthy	Root|k__Bacteria|p__Firmicutes|c__Negativicutes|o__Selenomonadales|f__Selenomonadaceae|g__Selenomonas|s__Selenomonas_sp_FOBRC6	0.892593	1	1.45603	0.250408	Throat	all	26
COPD	Healthy	Root|k__Bacteria|p__Firmicutes|c__Negativicutes|o__Selenomonadales|f__Selenomonadaceae|g__Selenomonas|s__Selenomonas_sp_oral_taxon_126	-1.20651	1	-2.08337	-0.218079	Throat	all	26
COPD	Healthy	Root|k__Bacteria|p__Firmicutes|c__Negativicutes|o__Selenomonadales|f__Selenomonadaceae|g__Selenomonas|s__Selenomonas_sp_oral_taxon_138	0.306209	1	0.659443	0.145283	Throat	all	26
COPD	Healthy	Root|k__Bacteria|p__Firmicutes|c__Negativicutes|o__Selenomonadales|f__Selenomonadaceae|g__Selenomonas|s__Selenomonas_sp_oral_taxon_920	0.696486	1	1.28308	0.283828	Throat	all	26
COPD	Healthy	Root|k__Bacteria|p__Firmicutes|c__Negativicutes|o__Selenomonadales|f__Selenomonadaceae|g__Selenomonas|s__Selenomonas_sputigena	-1.51026	1	-1.66151	-0.304138	Throat	all	26
COPD	Healthy	Root|k__Bacteria|p__Firmicutes|c__Negativicutes|o__Veillonellales|f__Veillonellaceae|g__Anaeroglobus|s__Anaeroglobus_geminatus	-0.734717	1	-1.54144	-0.195202	Throat	all	26
COPD	Healthy	Root|k__Bacteria|p__Firmicutes|c__Negativicutes|o__Veillonellales|f__Veillonellaceae|g__Dialister|s__Dialister_invisus	1.30864	1	1.50726	0.197338	Throat	all	26
COPD	Healthy	Root|k__Bacteria|p__Firmicutes|c__Negativicutes|o__Veillonellales|f__Veillonellaceae|g__Dialister|s__Dialister_pneumosintes	-0.453254	1	-0.483785	-0.134207	Throat	all	26
COPD	Healthy	Root|k__Bacteria|p__Firmicutes|c__Negativicutes|o__Veillonellales|f__Veillonellaceae|g__Megasphaera|s__Megasphaera_micronuciformis	-0.236741	1	-0.223532	0.216076	Throat	all	26
COPD	Healthy	Root|k__Bacteria|p__Firmicutes|c__Negativicutes|o__Veillonellales|f__Veillonellaceae|g__Veillonella|s__Veillonella_atypica	-0.401987	1	-0.528662	-0.0703863	Throat	all	26
COPD	Healthy	Root|k__Bacteria|p__Firmicutes|c__Negativicutes|o__Veillonellales|f__Veillonellaceae|g__Veillonella|s__Veillonella_dispar	-0.265437	1	-0.440819	0.383024	Throat	all	26
COPD	Healthy	Root|k__Bacteria|p__Firmicutes|c__Negativicutes|o__Veillonellales|f__Veillonellaceae|g__Veillonella|s__Veillonella_infantium	-0.928418	1	-1.42028	-0.019806	Throat	all	26
COPD	Healthy	Root|k__Bacteria|p__Firmicutes|c__Negativicutes|o__Veillonellales|f__Veillonellaceae|g__Veillonella|s__Veillonella_parvula	2.09118	0.00580925	4.16429	0.626712	Throat	all	26
COPD	Healthy	Root|k__Bacteria|p__Firmicutes|c__Negativicutes|o__Veillonellales|f__Veillonellaceae|g__Veillonella|s__Veillonella_rogosae	-0.424554	1	-0.407137	0.0579381	Throat	all	26
COPD	Healthy	Root|k__Bacteria|p__Firmicutes|c__Negativicutes|o__Veillonellales|f__Veillonellaceae|g__Veillonella|s__Veillonella_sp_T11011_6	0.150215	1	0.213606	0.476746	Throat	all	26
COPD	Healthy	Root|k__Bacteria|p__Firmicutes|c__Negativicutes|o__Veillonellales|f__Veillonellaceae|g__Veillonella|s__Veillonella_tobetsuensis	-2.30499	1	-2.22364	-0.269591	Throat	all	26
COPD	Healthy	Root|k__Bacteria|p__Firmicutes|c__Tissierellia|o__Tissierellales|f__Peptoniphilaceae|g__Parvimonas|s__Parvimonas_micra	0.891218	1	0.916456	0.165262	Throat	all	26
COPD	Healthy	Root|k__Bacteria|p__Fusobacteria|c__Fusobacteriia|o__Fusobacteriales|f__Fusobacteriaceae|g__Fusobacterium|s__Fusobacterium_nucleatum	0.891012	1	0.9479	-0.163724	Throat	all	26
COPD	Healthy	Root|k__Bacteria|p__Fusobacteria|c__Fusobacteriia|o__Fusobacteriales|f__Fusobacteriaceae|g__Fusobacterium|s__Fusobacterium_periodonticum	-2.43784	1	-2.43296	-0.0787001	Throat	all	26
COPD	Healthy	Root|k__Bacteria|p__Fusobacteria|c__Fusobacteriia|o__Fusobacteriales|f__Leptotrichiaceae|g__Leptotrichia|s__Leptotrichia_hofstadii	-0.246927	1	-0.379914	0.294717	Throat	all	26
COPD	Healthy	Root|k__Bacteria|p__Fusobacteria|c__Fusobacteriia|o__Fusobacteriales|f__Leptotrichiaceae|g__Leptotrichia|s__Leptotrichia_sp_oral_taxon_212	1.20659	1	1.53411	0.425503	Throat	all	26
COPD	Healthy	Root|k__Bacteria|p__Fusobacteria|c__Fusobacteriia|o__Fusobacteriales|f__Leptotrichiaceae|g__Leptotrichia|s__Leptotrichia_sp_oral_taxon_215	-2.08744	1	-2.10419	-0.367924	Throat	all	26
COPD	Healthy	Root|k__Bacteria|p__Fusobacteria|c__Fusobacteriia|o__Fusobacteriales|f__Leptotrichiaceae|g__Leptotrichia|s__Leptotrichia_sp_oral_taxon_498	-1.34007	1	-1.48063	-0.261565	Throat	all	26
COPD	Healthy	Root|k__Bacteria|p__Fusobacteria|c__Fusobacteriia|o__Fusobacteriales|f__Leptotrichiaceae|g__Leptotrichia|s__Leptotrichia_wadei	-2.94348	0.652547	-2.88081	-0.441284	Throat	all	26
COPD	Healthy	Root|k__Bacteria|p__Proteobacteria|c__Alphaproteobacteria|o__Rhodospirillales|f__Acetobacteraceae|g__Acetobacter|s__Acetobacter_aceti	-2.25354	0.103694	-3.43345	-0.512127	Throat	all	26
COPD	Healthy	Root|k__Bacteria|p__Proteobacteria|c__Alphaproteobacteria|o__Rhodospirillales|f__Acetobacteraceae|g__Acetobacter|s__Acetobacter_senegalensis	-1.41594	0.90768	-2.76814	-0.410998	Throat	all	26
COPD	Healthy	Root|k__Bacteria|p__Proteobacteria|c__Alphaproteobacteria|o__Rhodospirillales|f__Rhodospirillales_unclassified|g__Enhydrobacter|s__Enhydrobacter_aerosaccus	0.174397	1	0.210513	-0.266747	Throat	all	26
COPD	Healthy	Root|k__Bacteria|p__Proteobacteria|c__Betaproteobacteria|o__Burkholderiales|f__Burkholderiaceae|g__Lautropia|s__Lautropia_mirabilis	0.207804	1	0.182751	0.515693	Throat	all	26
COPD	Healthy	Root|k__Bacteria|p__Proteobacteria|c__Betaproteobacteria|o__Neisseriales|f__Neisseriaceae|g__Eikenella|s__Eikenella_corrodens	2.16605	1	2.16729	0.549784	Throat	all	26
COPD	Healthy	Root|k__Bacteria|p__Proteobacteria|c__Betaproteobacteria|o__Neisseriales|f__Neisseriaceae|g__Kingella|s__Kingella_oralis	-0.0538423	1	-0.079441	-0.2225	Throat	all	26
COPD	Healthy	Root|k__Bacteria|p__Proteobacteria|c__Betaproteobacteria|o__Neisseriales|f__Neisseriaceae|g__Neisseria|s__Neisseria_bacilliformis	1.60215	1	1.85656	0.0869735	Throat	all	26
COPD	Healthy	Root|k__Bacteria|p__Proteobacteria|c__Betaproteobacteria|o__Neisseriales|f__Neisseriaceae|g__Neisseria|s__Neisseria_elongata	2.11414	1	1.97121	0.509759	Throat	all	26
COPD	Healthy	Root|k__Bacteria|p__Proteobacteria|c__Betaproteobacteria|o__Neisseriales|f__Neisseriaceae|g__Neisseria|s__Neisseria_flavescens	-3.71089	0.444185	-3.00454	-0.205399	Throat	all	26
COPD	Healthy	Root|k__Bacteria|p__Proteobacteria|c__Betaproteobacteria|o__Neisseriales|f__Neisseriaceae|g__Neisseria|s__Neisseria_macacae	0.836411	1	1.0747	0.360917	Throat	all	26
COPD	Healthy	Root|k__Bacteria|p__Proteobacteria|c__Betaproteobacteria|o__Neisseriales|f__Neisseriaceae|g__Neisseria|s__Neisseria_mucosa	1.68991	1	1.74947	0.599264	Throat	all	26
COPD	Healthy	Root|k__Bacteria|p__Proteobacteria|c__Betaproteobacteria|o__Neisseriales|f__Neisseriaceae|g__Neisseria|s__Neisseria_perflava	-1.09202	1	-1.15406	-0.240536	Throat	all	26
COPD	Healthy	Root|k__Bacteria|p__Proteobacteria|c__Betaproteobacteria|o__Neisseriales|f__Neisseriaceae|g__Neisseria|s__Neisseria_sicca	1.45423	1	1.26646	0.552541	Throat	all	26
COPD	Healthy	Root|k__Bacteria|p__Proteobacteria|c__Betaproteobacteria|o__Neisseriales|f__Neisseriaceae|g__Neisseria|s__Neisseria_sp_oral_taxon_014	0.43615	1	0.594645	0.556342	Throat	all	26
COPD	Healthy	Root|k__Bacteria|p__Proteobacteria|c__Betaproteobacteria|o__Neisseriales|f__Neisseriaceae|g__Neisseria|s__Neisseria_subflava	-2.12284	1	-1.91457	0.282867	Throat	all	26
COPD	Healthy	Root|k__Bacteria|p__Proteobacteria|c__Deltaproteobacteria|o__Desulfobacterales|f__Desulfobulbaceae|g__Desulfobulbus|s__Desulfobulbus_oralis	1.44881	1	2.21367	0.0560029	Throat	all	26
COPD	Healthy	Root|k__Bacteria|p__Proteobacteria|c__Epsilonproteobacteria|o__Campylobacterales|f__Campylobacteraceae|g__Campylobacter|s__Campylobacter_concisus	-0.504003	1	-0.746211	-0.127841	Throat	all	26
COPD	Healthy	Root|k__Bacteria|p__Proteobacteria|c__Epsilonproteobacteria|o__Campylobacterales|f__Campylobacteraceae|g__Campylobacter|s__Campylobacter_gracilis	1.19443	1	1.47114	0.120184	Throat	all	26
COPD	Healthy	Root|k__Bacteria|p__Proteobacteria|c__Epsilonproteobacteria|o__Campylobacterales|f__Campylobacteraceae|g__Campylobacter|s__Campylobacter_rectus	0.844409	1	1.16931	0.0531617	Throat	all	26
COPD	Healthy	Root|k__Bacteria|p__Proteobacteria|c__Epsilonproteobacteria|o__Campylobacterales|f__Campylobacteraceae|g__Campylobacter|s__Campylobacter_showae	-1.55036	1	-1.73305	-0.268312	Throat	all	26
COPD	Healthy	Root|k__Bacteria|p__Proteobacteria|c__Gammaproteobacteria|o__Cardiobacteriales|f__Cardiobacteriaceae|g__Cardiobacterium|s__Cardiobacterium_hominis	-0.356399	1	-0.429165	0.363705	Throat	all	26
COPD	Healthy	Root|k__Bacteria|p__Proteobacteria|c__Gammaproteobacteria|o__Cardiobacteriales|f__Cardiobacteriaceae|g__Cardiobacterium|s__Cardiobacterium_valvarum	1.51521	1	1.93742	0.477419	Throat	all	26
COPD	Healthy	Root|k__Bacteria|p__Proteobacteria|c__Gammaproteobacteria|o__Pasteurellales|f__Pasteurellaceae|g__Aggregatibacter|s__Aggregatibacter_aphrophilus	-1.45623	1	-2.46371	0.183167	Throat	all	26
COPD	Healthy	Root|k__Bacteria|p__Proteobacteria|c__Gammaproteobacteria|o__Pasteurellales|f__Pasteurellaceae|g__Aggregatibacter|s__Aggregatibacter_segnis	1.12584	1	1.5613	0.371553	Throat	all	26
COPD	Healthy	Root|k__Bacteria|p__Proteobacteria|c__Gammaproteobacteria|o__Pasteurellales|f__Pasteurellaceae|g__Aggregatibacter|s__Aggregatibacter_sp_oral_taxon_458	1.23111	1	1.91177	0.469689	Throat	all	26
COPD	Healthy	Root|k__Bacteria|p__Proteobacteria|c__Gammaproteobacteria|o__Pasteurellales|f__Pasteurellaceae|g__Haemophilus|s__Haemophilus_haemolyticus	1.67231	1	1.62523	-0.0738622	Throat	all	26
COPD	Healthy	Root|k__Bacteria|p__Proteobacteria|c__Gammaproteobacteria|o__Pasteurellales|f__Pasteurellaceae|g__Haemophilus|s__Haemophilus_parahaemolyticus	-2.06899	1	-2.49723	0.125423	Throat	all	26
COPD	Healthy	Root|k__Bacteria|p__Proteobacteria|c__Gammaproteobacteria|o__Pasteurellales|f__Pasteurellaceae|g__Haemophilus|s__Haemophilus_parainfluenzae	-1.37725	1	-1.28882	-0.015946	Throat	all	26
COPD	Healthy	Root|k__Bacteria|p__Proteobacteria|c__Gammaproteobacteria|o__Pasteurellales|f__Pasteurellaceae|g__Haemophilus|s__Haemophilus_paraphrohaemolyticus	-1.2225	1	-2.13163	0.0868571	Throat	all	26
COPD	Healthy	Root|k__Bacteria|p__Proteobacteria|c__Gammaproteobacteria|o__Pasteurellales|f__Pasteurellaceae|g__Haemophilus|s__Haemophilus_pittmaniae	-1.9372	0.135344	-3.35897	-0.257884	Throat	all	26
COPD	Healthy	Root|k__Bacteria|p__Proteobacteria|c__Gammaproteobacteria|o__Pasteurellales|f__Pasteurellaceae|g__Haemophilus|s__Haemophilus_quentini	-0.133978	1	-0.18959	-0.0868458	Throat	all	26
COPD	Healthy	Root|k__Bacteria|p__Proteobacteria|c__Gammaproteobacteria|o__Pasteurellales|f__Pasteurellaceae|g__Haemophilus|s__Haemophilus_sp_HMSC71H05	-0.686588	1	-0.591683	0.365761	Throat	all	26
COPD	Healthy	Root|k__Bacteria|p__Proteobacteria|c__Gammaproteobacteria|o__Pasteurellales|f__Pasteurellaceae|g__Haemophilus|s__Haemophilus_sputorum	-3.46015	0.0855043	-3.48693	0.102016	Throat	all	26
COPD	Healthy	Root|k__Bacteria|p__Proteobacteria|c__Gammaproteobacteria|o__Pseudomonadales|f__Moraxellaceae|g__Moraxella|s__Moraxella_osloensis	-0.037176	1	-0.0442075	-0.254571	Throat	all	26
COPD	Healthy	Root|k__Bacteria|p__Synergistetes|c__Synergistia|o__Synergistales|f__Synergistaceae|g__Fretibacterium|s__Fretibacterium_fastidiosum	1.02295	1	1.18761	-0.232926	Throat	all	26
COPD	Healthy	Unknown	-0.21167	1	-0.634272	-0.340922	Throat	all	26
COPD	Healthy	Root|k__Bacteria|p__Actinobacteria|c__Actinobacteria|o__Actinomycetales|f__Actinomycetaceae|g__Actinobaculum|s__Actinobaculum_sp_oral_taxon_183	-1.06182	1	-0.786697	0.0244831	Skin Arm	all	14
COPD	Healthy	Root|k__Bacteria|p__Actinobacteria|c__Actinobacteria|o__Actinomycetales|f__Actinomycetaceae|g__Actinomyces|s__Actinomyces_georgiae	0.191808	1	0.166746	0.535362	Skin Arm	all	14
COPD	Healthy	Root|k__Bacteria|p__Actinobacteria|c__Actinobacteria|o__Actinomycetales|f__Actinomycetaceae|g__Actinomyces|s__Actinomyces_graevenitzii	-0.804999	1	-0.727845	0.671221	Skin Arm	all	14
COPD	Healthy	Root|k__Bacteria|p__Actinobacteria|c__Actinobacteria|o__Actinomycetales|f__Actinomycetaceae|g__Actinomyces|s__Actinomyces_hongkongensis	1.8002	1	1.76428	0.576925	Skin Arm	all	14
COPD	Healthy	Root|k__Bacteria|p__Actinobacteria|c__Actinobacteria|o__Actinomycetales|f__Actinomycetaceae|g__Actinomyces|s__Actinomyces_johnsonii	0.653728	1	0.546121	0.678629	Skin Arm	all	14
COPD	Healthy	Root|k__Bacteria|p__Actinobacteria|c__Actinobacteria|o__Actinomycetales|f__Actinomycetaceae|g__Actinomyces|s__Actinomyces_massiliensis	0.34036	1	0.30369	0.853918	Skin Arm	all	14
COPD	Healthy	Root|k__Bacteria|p__Actinobacteria|c__Actinobacteria|o__Actinomycetales|f__Actinomycetaceae|g__Actinomyces|s__Actinomyces_meyeri	-0.356463	1	-0.319068	0.557848	Skin Arm	all	14
COPD	Healthy	Root|k__Bacteria|p__Actinobacteria|c__Actinobacteria|o__Actinomycetales|f__Actinomycetaceae|g__Actinomyces|s__Actinomyces_naeslundii	2.23319	1	1.7957	0.565613	Skin Arm	all	14
COPD	Healthy	Root|k__Bacteria|p__Actinobacteria|c__Actinobacteria|o__Actinomycetales|f__Actinomycetaceae|g__Actinomyces|s__Actinomyces_odontolyticus	2.46081	1	2.43895	1.26945	Skin Arm	all	14
COPD	Healthy	Root|k__Bacteria|p__Actinobacteria|c__Actinobacteria|o__Actinomycetales|f__Actinomycetaceae|g__Actinomyces|s__Actinomyces_oris	2.1652	1	1.94107	0.761074	Skin Arm	all	14
COPD	Healthy	Root|k__Bacteria|p__Actinobacteria|c__Actinobacteria|o__Actinomycetales|f__Actinomycetaceae|g__Actinomyces|s__Actinomyces_sp_HMSC035G02	1.54905	1	1.32323	0.458442	Skin Arm	all	14
COPD	Healthy	Root|k__Bacteria|p__Actinobacteria|c__Actinobacteria|o__Actinomycetales|f__Actinomycetaceae|g__Actinomyces|s__Actinomyces_sp_HPA0247	0.815906	1	0.721831	0.821265	Skin Arm	all	14
COPD	Healthy	Root|k__Bacteria|p__Actinobacteria|c__Actinobacteria|o__Actinomycetales|f__Actinomycetaceae|g__Actinomyces|s__Actinomyces_sp_ICM47	0.121459	1	0.0989497	0.343382	Skin Arm	all	14
COPD	Healthy	Root|k__Bacteria|p__Actinobacteria|c__Actinobacteria|o__Actinomycetales|f__Actinomycetaceae|g__Actinomyces|s__Actinomyces_sp_S6_Spd3	0.0612729	1	0.0531149	0.844172	Skin Arm	all	14
COPD	Healthy	Root|k__Bacteria|p__Actinobacteria|c__Actinobacteria|o__Actinomycetales|f__Actinomycetaceae|g__Actinomyces|s__Actinomyces_sp_oral_taxon_180	-0.0880074	1	-0.0684492	0.684702	Skin Arm	all	14
COPD	Healthy	Root|k__Bacteria|p__Actinobacteria|c__Actinobacteria|o__Actinomycetales|f__Actinomycetaceae|g__Actinomyces|s__Actinomyces_sp_oral_taxon_181	2.22946	1	1.98295	1.38499	Skin Arm	all	14
COPD	Healthy	Root|k__Bacteria|p__Actinobacteria|c__Actinobacteria|o__Actinomycetales|f__Actinomycetaceae|g__Actinomyces|s__Actinomyces_sp_oral_taxon_414	1.64456	1	1.31077	1.24707	Skin Arm	all	14
COPD	Healthy	Root|k__Bacteria|p__Actinobacteria|c__Actinobacteria|o__Actinomycetales|f__Actinomycetaceae|g__Actinomyces|s__Actinomyces_sp_oral_taxon_448	0.349555	1	0.261067	0.697932	Skin Arm	all	14
COPD	Healthy	Root|k__Bacteria|p__Actinobacteria|c__Actinobacteria|o__Actinomycetales|f__Actinomycetaceae|g__Actinomyces|s__Actinomyces_sp_oral_taxon_897	0.780788	1	0.622957	0.544223	Skin Arm	all	14
COPD	Healthy	Root|k__Bacteria|p__Actinobacteria|c__Actinobacteria|o__Bifidobacteriales|f__Bifidobacteriaceae|g__Alloscardovia|s__Alloscardovia_omnicolens	0.133596	1	0.114993	0.203797	Skin Arm	all	14
COPD	Healthy	Root|k__Bacteria|p__Actinobacteria|c__Actinobacteria|o__Bifidobacteriales|f__Bifidobacteriaceae|g__Bifidobacterium|s__Bifidobacterium_adolescentis	-3.21618	1	-2.33151	0.511428	Skin Arm	all	14
COPD	Healthy	Root|k__Bacteria|p__Actinobacteria|c__Actinobacteria|o__Bifidobacteriales|f__Bifidobacteriaceae|g__Bifidobacterium|s__Bifidobacterium_bifidum	0.730271	1	0.45208	0.789178	Skin Arm	all	14
COPD	Healthy	Root|k__Bacteria|p__Actinobacteria|c__Actinobacteria|o__Bifidobacteriales|f__Bifidobacteriaceae|g__Bifidobacterium|s__Bifidobacterium_dentium	0.526696	1	0.381296	0.712491	Skin Arm	all	14
COPD	Healthy	Root|k__Bacteria|p__Actinobacteria|c__Actinobacteria|o__Bifidobacteriales|f__Bifidobacteriaceae|g__Bifidobacterium|s__Bifidobacterium_longum	1.68703	1	1.22607	1.27256	Skin Arm	all	14
COPD	Healthy	Root|k__Bacteria|p__Actinobacteria|c__Actinobacteria|o__Bifidobacteriales|f__Bifidobacteriaceae|g__Scardovia|s__Scardovia_wiggsiae	-0.0702652	1	-0.0420933	0.57819	Skin Arm	all	14
COPD	Healthy	Root|k__Bacteria|p__Actinobacteria|c__Actinobacteria|o__Corynebacteriales|f__Corynebacteriaceae|g__Corynebacterium|s__Corynebacterium_afermentans	0.1932	1	0.122085	0.763545	Skin Arm	all	14
COPD	Healthy	Root|k__Bacteria|p__Actinobacteria|c__Actinobacteria|o__Corynebacteriales|f__Corynebacteriaceae|g__Corynebacterium|s__Corynebacterium_durum	2.1534	1	2.14849	0.557987	Skin Arm	all	14
COPD	Healthy	Root|k__Bacteria|p__Actinobacteria|c__Actinobacteria|o__Corynebacteriales|f__Corynebacteriaceae|g__Corynebacterium|s__Corynebacterium_provencense	-3.84146	0.0791511	-3.50753	-0.706529	Skin Arm	all	14
COPD	Healthy	Root|k__Bacteria|p__Actinobacteria|c__Actinobacteria|o__Corynebacteriales|f__Corynebacteriaceae|g__Corynebacterium|s__Corynebacterium_pseudogenitalium	0.0995955	1	0.0748118	0.764486	Skin Arm	all	14
COPD	Healthy	Root|k__Bacteria|p__Actinobacteria|c__Actinobacteria|o__Corynebacteriales|f__Corynebacteriaceae|g__Corynebacterium|s__Corynebacterium_ureicelerivorans	-1.15982	1	-0.638986	0.68649	Skin Arm	all	14
COPD	Healthy	Root|k__Bacteria|p__Actinobacteria|c__Actinobacteria|o__Micrococcales|f__Dermacoccaceae|g__Dermacoccus|s__Dermacoccus_nishinomiyaensis	-3.92454	1	-2.59492	-0.280005	Skin Arm	all	14
COPD	Healthy	Root|k__Bacteria|p__Actinobacteria|c__Actinobacteria|o__Micrococcales|f__Intrasporangiaceae|g__Janibacter|s__Janibacter_hoylei	-2.93244	1	-1.29977	0.160429	Skin Arm	all	14
COPD	Healthy	Root|k__Bacteria|p__Actinobacteria|c__Actinobacteria|o__Micrococcales|f__Intrasporangiaceae|g__Janibacter|s__Janibacter_terrae	-1.90835	1	-1.71524	0.265642	Skin Arm	all	14
COPD	Healthy	Root|k__Bacteria|p__Actinobacteria|c__Actinobacteria|o__Micrococcales|f__Micrococcaceae|g__Kocuria|s__Kocuria_palustris	-3.22419	1	-1.96904	-0.466475	Skin Arm	all	14
COPD	Healthy	Root|k__Bacteria|p__Actinobacteria|c__Actinobacteria|o__Micrococcales|f__Micrococcaceae|g__Kocuria|s__Kocuria_rhizophila	-2.57962	1	-1.32967	-0.234967	Skin Arm	all	14
COPD	Healthy	Root|k__Bacteria|p__Actinobacteria|c__Actinobacteria|o__Micrococcales|f__Micrococcaceae|g__Micrococcus|s__Micrococcus_aloeverae	-4.82569	0.139269	-3.35266	-0.480841	Skin Arm	all	14
COPD	Healthy	Root|k__Bacteria|p__Actinobacteria|c__Actinobacteria|o__Micrococcales|f__Micrococcaceae|g__Micrococcus|s__Micrococcus_luteus	-4.90189	0.802576	-2.81809	-0.559072	Skin Arm	all	14
COPD	Healthy	Root|k__Bacteria|p__Actinobacteria|c__Actinobacteria|o__Micrococcales|f__Micrococcaceae|g__Rothia|s__Rothia_aeria	-0.420257	1	-0.3458	0.857766	Skin Arm	all	14
COPD	Healthy	Root|k__Bacteria|p__Actinobacteria|c__Actinobacteria|o__Micrococcales|f__Micrococcaceae|g__Rothia|s__Rothia_dentocariosa	2.85984	1	2.39404	0.86998	Skin Arm	all	14
COPD	Healthy	Root|k__Bacteria|p__Actinobacteria|c__Actinobacteria|o__Micrococcales|f__Micrococcaceae|g__Rothia|s__Rothia_mucilaginosa	-1.41591	1	-1.34164	0.856675	Skin Arm	all	14
COPD	Healthy	Root|k__Bacteria|p__Actinobacteria|c__Actinobacteria|o__Propionibacteriales|f__Propionibacteriaceae|g__Cutibacterium|s__Cutibacterium_acnes	-4.05159	0.948732	-2.75773	-0.0407088	Skin Arm	all	14
COPD	Healthy	Root|k__Bacteria|p__Actinobacteria|c__Actinobacteria|o__Propionibacteriales|f__Propionibacteriaceae|g__Cutibacterium|s__Cutibacterium_granulosum	0.306381	1	0.275458	0.522634	Skin Arm	all	14
COPD	Healthy	Root|k__Bacteria|p__Actinobacteria|c__Actinobacteria|o__Propionibacteriales|f__Propionibacteriaceae|g__Cutibacterium|s__Propionibacterium_namnetense	-4.01246	1	-2.6517	0.485477	Skin Arm	all	14
COPD	Healthy	Root|k__Bacteria|p__Actinobacteria|c__Actinobacteria|o__Propionibacteriales|f__Propionibacteriaceae|g__Propionibacterium|s__Propionibacterium_acidifaciens	0.779491	1	0.571527	0.86198	Skin Arm	all	14
COPD	Healthy	Root|k__Bacteria|p__Actinobacteria|c__Actinobacteria|o__Propionibacteriales|f__Propionibacteriaceae|g__Pseudopropionibacterium|s__Pseudopropionibacterium_propionicum	-0.931955	1	-0.869132	0.489504	Skin Arm	all	14
COPD	Healthy	Root|k__Bacteria|p__Actinobacteria|c__Coriobacteriia|o__Coriobacteriales|f__Atopobiaceae|g__Atopobium|s__Atopobium_parvulum	1.19749	1	1.00166	1.11893	Skin Arm	all	14
COPD	Healthy	Root|k__Bacteria|p__Actinobacteria|c__Coriobacteriia|o__Coriobacteriales|f__Atopobiaceae|g__Atopobium|s__Atopobium_rimae	1.44821	1	1.13409	0.810438	Skin Arm	all	14
COPD	Healthy	Root|k__Bacteria|p__Actinobacteria|c__Coriobacteriia|o__Coriobacteriales|f__Atopobiaceae|g__Olsenella|s__Olsenella_uli	0.708315	1	0.796317	0.812459	Skin Arm	all	14
COPD	Healthy	Root|k__Bacteria|p__Actinobacteria|c__Coriobacteriia|o__Coriobacteriales|f__Coriobacteriaceae|g__Collinsella|s__Collinsella_aerofaciens	-0.860234	1	-0.519673	0.875282	Skin Arm	all	14
COPD	Healthy	Root|k__Bacteria|p__Actinobacteria|c__Coriobacteriia|o__Eggerthellales|f__Eggerthellaceae|g__Adlercreutzia|s__Adlercreutzia_equolifaciens	-0.487961	1	-0.366828	0.530311	Skin Arm	all	14
COPD	Healthy	Root|k__Bacteria|p__Actinobacteria|c__Coriobacteriia|o__Eggerthellales|f__Eggerthellaceae|g__Asaccharobacter|s__Asaccharobacter_celatus	-0.700647	1	-0.492002	0.775278	Skin Arm	all	14
COPD	Healthy	Root|k__Bacteria|p__Bacteroidetes|c__Bacteroidetes_unclassified|o__Bacteroidetes_unclassified|f__Bacteroidetes_unclassified|g__Bacteroidetes_unclassified|s__Bacteroidetes_oral_taxon_274	-0.187351	1	-0.17738	0.788419	Skin Arm	all	14
COPD	Healthy	Root|k__Bacteria|p__Bacteroidetes|c__Bacteroidia|o__Bacteroidales|f__Bacteroidaceae|g__Bacteroides|s__Bacteroides_uniformis	-2.25246	1	-1.69162	0.289231	Skin Arm	all	14
COPD	Healthy	Root|k__Bacteria|p__Bacteroidetes|c__Bacteroidia|o__Bacteroidales|f__Porphyromonadaceae|g__Porphyromonas|s__Porphyromonas_endodontalis	0.294702	1	0.239579	0.912425	Skin Arm	all	14
COPD	Healthy	Root|k__Bacteria|p__Bacteroidetes|c__Bacteroidia|o__Bacteroidales|f__Porphyromonadaceae|g__Porphyromonas|s__Porphyromonas_somerae	0.0956049	1	0.0767472	0.18698	Skin Arm	all	14
COPD	Healthy	Root|k__Bacteria|p__Bacteroidetes|c__Bacteroidia|o__Bacteroidales|f__Prevotellaceae|g__Alloprevotella|s__Alloprevotella_tannerae	-0.154599	1	-0.168057	0.32877	Skin Arm	all	14
COPD	Healthy	Root|k__Bacteria|p__Bacteroidetes|c__Bacteroidia|o__Bacteroidales|f__Prevotellaceae|g__Prevotella|s__Prevotella_histicola	-0.614163	1	-0.537758	-0.0568377	Skin Arm	all	14
COPD	Healthy	Root|k__Bacteria|p__Bacteroidetes|c__Bacteroidia|o__Bacteroidales|f__Prevotellaceae|g__Prevotella|s__Prevotella_jejuni	0.629848	1	0.639531	0.24484	Skin Arm	all	14
COPD	Healthy	Root|k__Bacteria|p__Bacteroidetes|c__Bacteroidia|o__Bacteroidales|f__Prevotellaceae|g__Prevotella|s__Prevotella_melaninogenica	-1.04423	1	-0.823264	0.140896	Skin Arm	all	14
COPD	Healthy	Root|k__Bacteria|p__Bacteroidetes|c__Bacteroidia|o__Bacteroidales|f__Prevotellaceae|g__Prevotella|s__Prevotella_nigrescens	-0.522027	1	-0.521301	0.571361	Skin Arm	all	14
COPD	Healthy	Root|k__Bacteria|p__Bacteroidetes|c__Bacteroidia|o__Bacteroidales|f__Prevotellaceae|g__Prevotella|s__Prevotella_pallens	-0.0887368	1	-0.088244	0.0626903	Skin Arm	all	14
COPD	Healthy	Root|k__Bacteria|p__Bacteroidetes|c__Bacteroidia|o__Bacteroidales|f__Prevotellaceae|g__Prevotella|s__Prevotella_pleuritidis	1.2781	1	1.22982	0.869893	Skin Arm	all	14
COPD	Healthy	Root|k__Bacteria|p__Bacteroidetes|c__Bacteroidia|o__Bacteroidales|f__Prevotellaceae|g__Prevotella|s__Prevotella_salivae	0.0139812	1	0.0162833	-0.0591209	Skin Arm	all	14
COPD	Healthy	Root|k__Bacteria|p__Bacteroidetes|c__Bacteroidia|o__Bacteroidales|f__Tannerellaceae|g__Tannerella|s__Tannerella_forsythia	-1.08405	1	-1.06723	0.521938	Skin Arm	all	14
COPD	Healthy	Root|k__Bacteria|p__Bacteroidetes|c__Bacteroidia|o__Bacteroidales|f__Tannerellaceae|g__Tannerella|s__Tannerella_sp_oral_taxon_HOT_286	-1.1518	1	-1.10838	-0.113378	Skin Arm	all	14
COPD	Healthy	Root|k__Bacteria|p__Bacteroidetes|c__Flavobacteriia|o__Flavobacteriales|f__Flavobacteriaceae|g__Capnocytophaga|s__Capnocytophaga_gingivalis	-0.522268	1	-0.506267	0.424191	Skin Arm	all	14
COPD	Healthy	Root|k__Bacteria|p__Bacteroidetes|c__Flavobacteriia|o__Flavobacteriales|f__Flavobacteriaceae|g__Capnocytophaga|s__Capnocytophaga_granulosa	-1.08576	1	-2.10381	-0.171473	Skin Arm	all	14
COPD	Healthy	Root|k__Bacteria|p__Bacteroidetes|c__Flavobacteriia|o__Flavobacteriales|f__Flavobacteriaceae|g__Capnocytophaga|s__Capnocytophaga_leadbetteri	-0.39901	1	-0.454979	0.0808259	Skin Arm	all	14
COPD	Healthy	Root|k__Bacteria|p__Firmicutes|c__Bacilli|o__Bacillales|f__Bacillales_unclassified|g__Gemella|s__Gemella_haemolysans	0.764433	1	0.575052	0.867454	Skin Arm	all	14
COPD	Healthy	Root|k__Bacteria|p__Firmicutes|c__Bacilli|o__Bacillales|f__Bacillales_unclassified|g__Gemella|s__Gemella_morbillorum	1.60905	1	1.64774	0.917028	Skin Arm	all	14
COPD	Healthy	Root|k__Bacteria|p__Firmicutes|c__Bacilli|o__Bacillales|f__Bacillales_unclassified|g__Gemella|s__Gemella_sanguinis	1.15773	1	0.869078	0.611419	Skin Arm	all	14
COPD	Healthy	Root|k__Bacteria|p__Firmicutes|c__Bacilli|o__Bacillales|f__Staphylococcaceae|g__Staphylococcus|s__Staphylococcus_aureus	-0.512607	1	-0.390945	0.51841	Skin Arm	all	14
COPD	Healthy	Root|k__Bacteria|p__Firmicutes|c__Bacilli|o__Bacillales|f__Staphylococcaceae|g__Staphylococcus|s__Staphylococcus_capitis	-0.688667	1	-0.442432	0.729373	Skin Arm	all	14
COPD	Healthy	Root|k__Bacteria|p__Firmicutes|c__Bacilli|o__Bacillales|f__Staphylococcaceae|g__Staphylococcus|s__Staphylococcus_epidermidis	-0.701961	1	-0.417026	0.740475	Skin Arm	all	14
COPD	Healthy	Root|k__Bacteria|p__Firmicutes|c__Bacilli|o__Bacillales|f__Staphylococcaceae|g__Staphylococcus|s__Staphylococcus_haemolyticus	1.45925	1	0.942821	0.534747	Skin Arm	all	14
COPD	Healthy	Root|k__Bacteria|p__Firmicutes|c__Bacilli|o__Bacillales|f__Staphylococcaceae|g__Staphylococcus|s__Staphylococcus_hominis	-1.56436	1	-0.723047	0.178816	Skin Arm	all	14
COPD	Healthy	Root|k__Bacteria|p__Firmicutes|c__Bacilli|o__Lactobacillales|f__Aerococcaceae|g__Abiotrophia|s__Abiotrophia_defectiva	0.944944	1	1.04245	0.574308	Skin Arm	all	14
COPD	Healthy	Root|k__Bacteria|p__Firmicutes|c__Bacilli|o__Lactobacillales|f__Aerococcaceae|g__Abiotrophia|s__Abiotrophia_sp_HMSC24B09	1.38252	1	1.63696	0.531716	Skin Arm	all	14
COPD	Healthy	Root|k__Bacteria|p__Firmicutes|c__Bacilli|o__Lactobacillales|f__Carnobacteriaceae|g__Granulicatella|s__Granulicatella_adiacens	0.276358	1	0.378301	0.194554	Skin Arm	all	14
COPD	Healthy	Root|k__Bacteria|p__Firmicutes|c__Bacilli|o__Lactobacillales|f__Carnobacteriaceae|g__Granulicatella|s__Granulicatella_elegans	0.20943	1	0.271716	0.890809	Skin Arm	all	14
COPD	Healthy	Root|k__Bacteria|p__Firmicutes|c__Bacilli|o__Lactobacillales|f__Enterococcaceae|g__Enterococcus|s__Enterococcus_casseliflavus	-2.43928	1	-2.04288	0.441034	Skin Arm	all	14
COPD	Healthy	Root|k__Bacteria|p__Firmicutes|c__Bacilli|o__Lactobacillales|f__Lactobacillaceae|g__Lactobacillus|s__Lactobacillus_acidipiscis	-3.86395	0.802576	-2.81977	-0.848967	Skin Arm	all	14
COPD	Healthy	Root|k__Bacteria|p__Firmicutes|c__Bacilli|o__Lactobacillales|f__Lactobacillaceae|g__Lactobacillus|s__Lactobacillus_buchneri	-5.22384	1	-2.54399	-0.427599	Skin Arm	all	14
COPD	Healthy	Root|k__Bacteria|p__Firmicutes|c__Bacilli|o__Lactobacillales|f__Lactobacillaceae|g__Lactobacillus|s__Lactobacillus_harbinensis	-5.29824	1	-2.52458	-0.327221	Skin Arm	all	14
COPD	Healthy	Root|k__Bacteria|p__Firmicutes|c__Bacilli|o__Lactobacillales|f__Lactobacillaceae|g__Lactobacillus|s__Lactobacillus_vini	-4.77162	1	-2.41603	-0.667162	Skin Arm	all	14
COPD	Healthy	Root|k__Bacteria|p__Firmicutes|c__Bacilli|o__Lactobacillales|f__Streptococcaceae|g__Lactococcus|s__Lactococcus_lactis	0.0493075	1	0.0348836	0.725905	Skin Arm	all	14
COPD	Healthy	Root|k__Bacteria|p__Firmicutes|c__Bacilli|o__Lactobacillales|f__Streptococcaceae|g__Streptococcus|s__Streptococcus_anginosus_group	0.52665	1	0.473835	1.03105	Skin Arm	all	14
COPD	Healthy	Root|k__Bacteria|p__Firmicutes|c__Bacilli|o__Lactobacillales|f__Streptococcaceae|g__Streptococcus|s__Streptococcus_australis	-1.42237	1	-1.18595	0.243807	Skin Arm	all	14
COPD	Healthy	Root|k__Bacteria|p__Firmicutes|c__Bacilli|o__Lactobacillales|f__Streptococcaceae|g__Streptococcus|s__Streptococcus_cristatus	1.27771	1	1.30894	1.1078	Skin Arm	all	14
COPD	Healthy	Root|k__Bacteria|p__Firmicutes|c__Bacilli|o__Lactobacillales|f__Streptococcaceae|g__Streptococcus|s__Streptococcus_gordonii	2.24325	1	2.02678	1.01338	Skin Arm	all	14
COPD	Healthy	Root|k__Bacteria|p__Firmicutes|c__Bacilli|o__Lactobacillales|f__Streptococcaceae|g__Streptococcus|s__Streptococcus_infantis	-0.152621	1	-0.126717	0.121611	Skin Arm	all	14
COPD	Healthy	Root|k__Bacteria|p__Firmicutes|c__Bacilli|o__Lactobacillales|f__Streptococcaceae|g__Streptococcus|s__Streptococcus_milleri	0.59516	1	0.65544	0.776288	Skin Arm	all	14
COPD	Healthy	Root|k__Bacteria|p__Firmicutes|c__Bacilli|o__Lactobacillales|f__Streptococcaceae|g__Streptococcus|s__Streptococcus_mitis	0.671214	1	0.492374	0.46575	Skin Arm	all	14
COPD	Healthy	Root|k__Bacteria|p__Firmicutes|c__Bacilli|o__Lactobacillales|f__Streptococcaceae|g__Streptococcus|s__Streptococcus_mutans	-0.151143	1	-0.130415	0.603678	Skin Arm	all	14
COPD	Healthy	Root|k__Bacteria|p__Firmicutes|c__Bacilli|o__Lactobacillales|f__Streptococcaceae|g__Streptococcus|s__Streptococcus_oralis	1.25152	1	1.04581	0.903852	Skin Arm	all	14
COPD	Healthy	Root|k__Bacteria|p__Firmicutes|c__Bacilli|o__Lactobacillales|f__Streptococcaceae|g__Streptococcus|s__Streptococcus_parasanguinis	0.271966	1	0.406535	0.546528	Skin Arm	all	14
COPD	Healthy	Root|k__Bacteria|p__Firmicutes|c__Bacilli|o__Lactobacillales|f__Streptococcaceae|g__Streptococcus|s__Streptococcus_salivarius	-1.12067	1	-1.07531	-0.0124956	Skin Arm	all	14
COPD	Healthy	Root|k__Bacteria|p__Firmicutes|c__Bacilli|o__Lactobacillales|f__Streptococcaceae|g__Streptococcus|s__Streptococcus_sanguinis	3.08072	0.86031	2.79154	0.558529	Skin Arm	all	14
COPD	Healthy	Root|k__Bacteria|p__Firmicutes|c__Bacilli|o__Lactobacillales|f__Streptococcaceae|g__Streptococcus|s__Streptococcus_sp_A12	-1.4105	1	-1.1434	0.526167	Skin Arm	all	14
COPD	Healthy	Root|k__Bacteria|p__Firmicutes|c__Bacilli|o__Lactobacillales|f__Streptococcaceae|g__Streptococcus|s__Streptococcus_sp_HMSC034E03	-2.5109	0.79166	-2.82607	0.0834425	Skin Arm	all	14
COPD	Healthy	Root|k__Bacteria|p__Firmicutes|c__Bacilli|o__Lactobacillales|f__Streptococcaceae|g__Streptococcus|s__Streptococcus_thermophilus	-1.77543	1	-1.33164	0.508169	Skin Arm	all	14
COPD	Healthy	Root|k__Bacteria|p__Firmicutes|c__Bacilli|o__Lactobacillales|f__Streptococcaceae|g__Streptococcus|s__Streptococcus_vestibularis	-1.23652	1	-1.33063	0.154184	Skin Arm	all	14
COPD	Healthy	Root|k__Bacteria|p__Firmicutes|c__Clostridia|o__Clostridiales|f__Clostridiales_Family_XIII_Incertae_Sedis|g__Clostridiales_Family_XIII_Incertae_Sedis_unclassified|s__Eubacterium_brachy	-0.827552	1	-0.621854	0.677403	Skin Arm	all	14
COPD	Healthy	Root|k__Bacteria|p__Firmicutes|c__Clostridia|o__Clostridiales|f__Clostridiales_Family_XIII_Incertae_Sedis|g__Clostridiales_Family_XIII_Incertae_Sedis_unclassified|s__Eubacterium_infirmum	0.311714	1	0.307204	0.97228	Skin Arm	all	14
COPD	Healthy	Root|k__Bacteria|p__Firmicutes|c__Clostridia|o__Clostridiales|f__Clostridiales_Family_XIII_Incertae_Sedis|g__Clostridiales_Family_XIII_Incertae_Sedis_unclassified|s__Eubacterium_nodatum	0.470002	1	0.57966	0.746889	Skin Arm	all	14
COPD	Healthy	Root|k__Bacteria|p__Firmicutes|c__Clostridia|o__Clostridiales|f__Clostridiales_Family_XIII_Incertae_Sedis|g__Clostridiales_Family_XIII_Incertae_Sedis_unclassified|s__Eubacterium_saphenum	-0.672735	1	-0.672987	0.786029	Skin Arm	all	14
COPD	Healthy	Root|k__Bacteria|p__Firmicutes|c__Clostridia|o__Clostridiales|f__Clostridiales_Family_XIII_Incertae_Sedis|g__Clostridiales_Family_XIII_Incertae_Sedis_unclassified|s__Eubacterium_sulci	0.0147546	1	0.012622	0.826256	Skin Arm	all	14
COPD	Healthy	Root|k__Bacteria|p__Firmicutes|c__Clostridia|o__Clostridiales|f__Clostridiales_Family_XIII_Incertae_Sedis|g__Mogibacterium|s__Mogibacterium_diversum	0.291447	1	0.284853	0.928061	Skin Arm	all	14
COPD	Healthy	Root|k__Bacteria|p__Firmicutes|c__Clostridia|o__Clostridiales|f__Eubacteriaceae|g__Eubacterium|s__Eubacterium_hallii	-1.07562	1	-0.769603	0.556947	Skin Arm	all	14
COPD	Healthy	Root|k__Bacteria|p__Firmicutes|c__Clostridia|o__Clostridiales|f__Lachnospiraceae|g__Anaerostipes|s__Anaerostipes_hadrus	-1.49439	1	-1.03524	0.562682	Skin Arm	all	14
COPD	Healthy	Root|k__Bacteria|p__Firmicutes|c__Clostridia|o__Clostridiales|f__Lachnospiraceae|g__Blautia|s__Blautia_wexlerae	-3.35844	0.968075	-2.74911	0.00697865	Skin Arm	all	14
COPD	Healthy	Root|k__Bacteria|p__Firmicutes|c__Clostridia|o__Clostridiales|f__Lachnospiraceae|g__Blautia|s__Ruminococcus_torques	-0.474079	1	-0.345544	0.677419	Skin Arm	all	14
COPD	Healthy	Root|k__Bacteria|p__Firmicutes|c__Clostridia|o__Clostridiales|f__Lachnospiraceae|g__Coprococcus|s__Coprococcus_comes	-0.683612	1	-0.492884	0.858417	Skin Arm	all	14
COPD	Healthy	Root|k__Bacteria|p__Firmicutes|c__Clostridia|o__Clostridiales|f__Lachnospiraceae|g__Dorea|s__Dorea_longicatena	-0.898521	1	-0.611393	0.837536	Skin Arm	all	14
COPD	Healthy	Root|k__Bacteria|p__Firmicutes|c__Clostridia|o__Clostridiales|f__Lachnospiraceae|g__Fusicatenibacter|s__Fusicatenibacter_saccharivorans	-2.42772	1	-1.54969	0.570806	Skin Arm	all	14
COPD	Healthy	Root|k__Bacteria|p__Firmicutes|c__Clostridia|o__Clostridiales|f__Lachnospiraceae|g__Lachnoanaerobaculum|s__Lachnoanaerobaculum_saburreum	-0.198367	1	-0.230448	0.808376	Skin Arm	all	14
COPD	Healthy	Root|k__Bacteria|p__Firmicutes|c__Clostridia|o__Clostridiales|f__Lachnospiraceae|g__Lachnospiraceae_unclassified|s__Eubacterium_rectale	-2.4138	1	-1.93171	0.261351	Skin Arm	all	14
COPD	Healthy	Root|k__Bacteria|p__Firmicutes|c__Clostridia|o__Clostridiales|f__Lachnospiraceae|g__Lachnospiraceae_unclassified|s__Lachnospiraceae_bacterium_oral_taxon_096	-2.14046	1	-2.00055	-0.0944898	Skin Arm	all	14
COPD	Healthy	Root|k__Bacteria|p__Firmicutes|c__Clostridia|o__Clostridiales|f__Lachnospiraceae|g__Oribacterium|s__Oribacterium_asaccharolyticum	0.857856	1	1.11481	1.12268	Skin Arm	all	14
COPD	Healthy	Root|k__Bacteria|p__Firmicutes|c__Clostridia|o__Clostridiales|f__Lachnospiraceae|g__Oribacterium|s__Oribacterium_parvum	-1.19469	1	-1.25628	0.273933	Skin Arm	all	14
COPD	Healthy	Root|k__Bacteria|p__Firmicutes|c__Clostridia|o__Clostridiales|f__Lachnospiraceae|g__Oribacterium|s__Oribacterium_sinus	0.689852	1	0.584603	0.847915	Skin Arm	all	14
COPD	Healthy	Root|k__Bacteria|p__Firmicutes|c__Clostridia|o__Clostridiales|f__Lachnospiraceae|g__Oribacterium|s__Oribacterium_sp_oral_taxon_078	-0.767288	1	-0.684126	0.0238631	Skin Arm	all	14
COPD	Healthy	Root|k__Bacteria|p__Firmicutes|c__Clostridia|o__Clostridiales|f__Lachnospiraceae|g__Stomatobaculum|s__Stomatobaculum_longum	0.0720216	1	0.0670373	0.475787	Skin Arm	all	14
COPD	Healthy	Root|k__Bacteria|p__Firmicutes|c__Clostridia|o__Clostridiales|f__Peptostreptococcaceae|g__Filifactor|s__Filifactor_alocis	0.775883	1	0.795695	0.850467	Skin Arm	all	14
COPD	Healthy	Root|k__Bacteria|p__Firmicutes|c__Clostridia|o__Clostridiales|f__Peptostreptococcaceae|g__Peptostreptococcus|s__Peptostreptococcus_stomatis	0.73171	1	0.884621	1.21273	Skin Arm	all	14
COPD	Healthy	Root|k__Bacteria|p__Firmicutes|c__Clostridia|o__Clostridiales|f__Ruminococcaceae|g__Faecalibacterium|s__Faecalibacterium_prausnitzii	-2.97369	1	-2.49826	0.163121	Skin Arm	all	14
COPD	Healthy	Root|k__Bacteria|p__Firmicutes|c__Clostridia|o__Clostridiales|f__Ruminococcaceae|g__Ruminococcus|s__Ruminococcus_bromii	-0.87784	1	-0.621949	0.490259	Skin Arm	all	14
COPD	Healthy	Root|k__Bacteria|p__Firmicutes|c__Erysipelotrichia|o__Erysipelotrichales|f__Erysipelotrichaceae|g__Bulleidia|s__Bulleidia_extructa	0.196546	1	0.209755	1.08401	Skin Arm	all	14
COPD	Healthy	Root|k__Bacteria|p__Firmicutes|c__Erysipelotrichia|o__Erysipelotrichales|f__Erysipelotrichaceae|g__Solobacterium|s__Solobacterium_moorei	0.370084	1	0.342947	0.756765	Skin Arm	all	14
COPD	Healthy	Root|k__Bacteria|p__Firmicutes|c__Negativicutes|o__Selenomonadales|f__Selenomonadaceae|g__Selenomonas|s__Selenomonas_flueggei	0.192714	1	0.263764	0.77641	Skin Arm	all	14
COPD	Healthy	Root|k__Bacteria|p__Firmicutes|c__Negativicutes|o__Selenomonadales|f__Selenomonadaceae|g__Selenomonas|s__Selenomonas_noxia	-0.479728	1	-0.612237	0.270568	Skin Arm	all	14
COPD	Healthy	Root|k__Bacteria|p__Firmicutes|c__Negativicutes|o__Selenomonadales|f__Selenomonadaceae|g__Selenomonas|s__Selenomonas_sputigena	0.0693067	1	0.0671999	0.729245	Skin Arm	all	14
COPD	Healthy	Root|k__Bacteria|p__Firmicutes|c__Negativicutes|o__Veillonellales|f__Veillonellaceae|g__Dialister|s__Dialister_invisus	0.873602	1	0.80148	0.597964	Skin Arm	all	14
COPD	Healthy	Root|k__Bacteria|p__Firmicutes|c__Negativicutes|o__Veillonellales|f__Veillonellaceae|g__Megasphaera|s__Megasphaera_micronuciformis	2.18888	1	1.96829	0.752636	Skin Arm	all	14
COPD	Healthy	Root|k__Bacteria|p__Firmicutes|c__Negativicutes|o__Veillonellales|f__Veillonellaceae|g__Veillonella|s__Veillonella_atypica	-0.268927	1	-0.218862	0.218107	Skin Arm	all	14
COPD	Healthy	Root|k__Bacteria|p__Firmicutes|c__Negativicutes|o__Veillonellales|f__Veillonellaceae|g__Veillonella|s__Veillonella_dispar	1.42526	1	1.14322	0.724701	Skin Arm	all	14
COPD	Healthy	Root|k__Bacteria|p__Firmicutes|c__Negativicutes|o__Veillonellales|f__Veillonellaceae|g__Veillonella|s__Veillonella_infantium	1.04292	1	0.947396	0.288358	Skin Arm	all	14
COPD	Healthy	Root|k__Bacteria|p__Firmicutes|c__Negativicutes|o__Veillonellales|f__Veillonellaceae|g__Veillonella|s__Veillonella_parvula	3.11087	0.299378	3.13296	0.876725	Skin Arm	all	14
COPD	Healthy	Root|k__Bacteria|p__Firmicutes|c__Negativicutes|o__Veillonellales|f__Veillonellaceae|g__Veillonella|s__Veillonella_sp_T11011_6	0.575403	1	0.673913	0.573802	Skin Arm	all	14
COPD	Healthy	Root|k__Bacteria|p__Firmicutes|c__Tissierellia|o__Tissierellales|f__Peptoniphilaceae|g__Finegoldia|s__Finegoldia_magna	-0.469803	1	-0.33098	0.546915	Skin Arm	all	14
COPD	Healthy	Root|k__Bacteria|p__Firmicutes|c__Tissierellia|o__Tissierellales|f__Peptoniphilaceae|g__Parvimonas|s__Parvimonas_micra	0.0713059	1	0.0565793	0.968235	Skin Arm	all	14
COPD	Healthy	Root|k__Bacteria|p__Fusobacteria|c__Fusobacteriia|o__Fusobacteriales|f__Fusobacteriaceae|g__Fusobacterium|s__Fusobacterium_nucleatum	-0.713269	1	-0.569283	0.706792	Skin Arm	all	14
COPD	Healthy	Root|k__Bacteria|p__Fusobacteria|c__Fusobacteriia|o__Fusobacteriales|f__Fusobacteriaceae|g__Fusobacterium|s__Fusobacterium_periodonticum	0.498184	1	0.520599	0.428287	Skin Arm	all	14
COPD	Healthy	Root|k__Bacteria|p__Fusobacteria|c__Fusobacteriia|o__Fusobacteriales|f__Leptotrichiaceae|g__Leptotrichia|s__Leptotrichia_wadei	-0.440208	1	-0.469339	0.452906	Skin Arm	all	14
COPD	Healthy	Root|k__Bacteria|p__Proteobacteria|c__Alphaproteobacteria|o__Rhizobiales|f__Brucellaceae|g__Ochrobactrum|s__Ochrobactrum_anthropi	-4.40876	0.324764	-3.10382	-0.436067	Skin Arm	all	14
COPD	Healthy	Root|k__Bacteria|p__Proteobacteria|c__Alphaproteobacteria|o__Rhizobiales|f__Brucellaceae|g__Ochrobactrum|s__Ochrobactrum_haematophilum	-3.33543	1	-2.19891	-0.501371	Skin Arm	all	14
COPD	Healthy	Root|k__Bacteria|p__Proteobacteria|c__Alphaproteobacteria|o__Rhodobacterales|f__Rhodobacteraceae|g__Paracoccus|s__Paracoccus_sp_WN007	-2.29063	1	-1.8088	0.261998	Skin Arm	all	14
COPD	Healthy	Root|k__Bacteria|p__Proteobacteria|c__Alphaproteobacteria|o__Rhodobacterales|f__Rhodobacteraceae|g__Paracoccus|s__Paracoccus_yeei	-3.0785	1	-2.38252	-0.33263	Skin Arm	all	14
COPD	Healthy	Root|k__Bacteria|p__Proteobacteria|c__Alphaproteobacteria|o__Rhodospirillales|f__Acetobacteraceae|g__Acetobacter|s__Acetobacter_aceti	-6.45287	0.027324	-3.78393	-0.308318	Skin Arm	all	14
COPD	Healthy	Root|k__Bacteria|p__Proteobacteria|c__Alphaproteobacteria|o__Rhodospirillales|f__Acetobacteraceae|g__Acetobacter|s__Acetobacter_orientalis	-2.62671	0.3022	-3.12851	-0.395665	Skin Arm	all	14
COPD	Healthy	Root|k__Bacteria|p__Proteobacteria|c__Alphaproteobacteria|o__Rhodospirillales|f__Acetobacteraceae|g__Acetobacter|s__Acetobacter_senegalensis	-6.2227	0.0752044	-3.52262	-0.33754	Skin Arm	all	14
COPD	Healthy	Root|k__Bacteria|p__Proteobacteria|c__Alphaproteobacteria|o__Rhodospirillales|f__Rhodospirillales_unclassified|g__Enhydrobacter|s__Enhydrobacter_aerosaccus	-1.74223	1	-1.11289	-0.164487	Skin Arm	all	14
COPD	Healthy	Root|k__Bacteria|p__Proteobacteria|c__Betaproteobacteria|o__Burkholderiales|f__Burkholderiaceae|g__Lautropia|s__Lautropia_mirabilis	0.69805	1	0.539842	0.584219	Skin Arm	all	14
COPD	Healthy	Root|k__Bacteria|p__Proteobacteria|c__Betaproteobacteria|o__Neisseriales|f__Neisseriaceae|g__Neisseria|s__Neisseria_elongata	0.0246737	1	0.026978	0.209147	Skin Arm	all	14
COPD	Healthy	Root|k__Bacteria|p__Proteobacteria|c__Betaproteobacteria|o__Neisseriales|f__Neisseriaceae|g__Neisseria|s__Neisseria_flavescens	0.804004	1	0.562242	0.350722	Skin Arm	all	14
COPD	Healthy	Root|k__Bacteria|p__Proteobacteria|c__Betaproteobacteria|o__Neisseriales|f__Neisseriaceae|g__Neisseria|s__Neisseria_macacae	-0.463103	1	-0.423794	0.51544	Skin Arm	all	14
COPD	Healthy	Root|k__Bacteria|p__Proteobacteria|c__Betaproteobacteria|o__Neisseriales|f__Neisseriaceae|g__Neisseria|s__Neisseria_mucosa	-0.062124	1	-0.0752432	0.55427	Skin Arm	all	14
COPD	Healthy	Root|k__Bacteria|p__Proteobacteria|c__Betaproteobacteria|o__Neisseriales|f__Neisseriaceae|g__Neisseria|s__Neisseria_sicca	2.67128	1	2.38534	0.59243	Skin Arm	all	14
COPD	Healthy	Root|k__Bacteria|p__Proteobacteria|c__Betaproteobacteria|o__Neisseriales|f__Neisseriaceae|g__Neisseria|s__Neisseria_subflava	-2.62613	1	-2.00025	0.32577	Skin Arm	all	14
COPD	Healthy	Root|k__Bacteria|p__Proteobacteria|c__Deltaproteobacteria|o__Desulfobacterales|f__Desulfobulbaceae|g__Desulfobulbus|s__Desulfobulbus_oralis	-1.0716	1	-1.23466	0.57222	Skin Arm	all	14
COPD	Healthy	Root|k__Bacteria|p__Proteobacteria|c__Epsilonproteobacteria|o__Campylobacterales|f__Campylobacteraceae|g__Campylobacter|s__Campylobacter_concisus	0.672089	1	0.669021	0.111608	Skin Arm	all	14
COPD	Healthy	Root|k__Bacteria|p__Proteobacteria|c__Epsilonproteobacteria|o__Campylobacterales|f__Campylobacteraceae|g__Campylobacter|s__Campylobacter_gracilis	-0.621448	1	-0.593174	0.688108	Skin Arm	all	14
COPD	Healthy	Root|k__Bacteria|p__Proteobacteria|c__Epsilonproteobacteria|o__Campylobacterales|f__Campylobacteraceae|g__Campylobacter|s__Campylobacter_showae	-1.82198	1	-2.35182	-0.0974247	Skin Arm	all	14
COPD	Healthy	Root|k__Bacteria|p__Proteobacteria|c__Gammaproteobacteria|o__Cardiobacteriales|f__Cardiobacteriaceae|g__Cardiobacterium|s__Cardiobacterium_hominis	-0.1601	1	-0.177535	0.149243	Skin Arm	all	14
COPD	Healthy	Root|k__Bacteria|p__Proteobacteria|c__Gammaproteobacteria|o__Cardiobacteriales|f__Cardiobacteriaceae|g__Cardiobacterium|s__Cardiobacterium_valvarum	-0.186555	1	-0.217326	0.446997	Skin Arm	all	14
COPD	Healthy	Root|k__Bacteria|p__Proteobacteria|c__Gammaproteobacteria|o__Enterobacterales|f__Enterobacteriaceae|g__Klebsiella|s__Klebsiella_michiganensis	-3.87272	0.733697	-2.85223	-0.272056	Skin Arm	all	14
COPD	Healthy	Root|k__Bacteria|p__Proteobacteria|c__Gammaproteobacteria|o__Pasteurellales|f__Pasteurellaceae|g__Haemophilus|s__Haemophilus_parainfluenzae	0.941065	1	0.739639	0.563743	Skin Arm	all	14
COPD	Healthy	Root|k__Bacteria|p__Proteobacteria|c__Gammaproteobacteria|o__Pasteurellales|f__Pasteurellaceae|g__Haemophilus|s__Haemophilus_sp_HMSC71H05	0.176368	1	0.119487	0.919234	Skin Arm	all	14
COPD	Healthy	Root|k__Bacteria|p__Proteobacteria|c__Gammaproteobacteria|o__Pseudomonadales|f__Moraxellaceae|g__Moraxella|s__Moraxella_osloensis	-2.66035	1	-1.80284	-0.176508	Skin Arm	all	14
COPD	Healthy	Root|k__Bacteria|p__Proteobacteria|c__Gammaproteobacteria|o__Pseudomonadales|f__Pseudomonadaceae|g__Pseudomonas|s__Pseudomonas_aeruginosa_group	-3.22567	0.838039	-2.80198	-0.288529	Skin Arm	all	14
COPD	Healthy	Root|k__Bacteria|p__Proteobacteria|c__Gammaproteobacteria|o__Xanthomonadales|f__Xanthomonadaceae|g__Stenotrophomonas|s__Stenotrophomonas_maltophilia	-1.0916	1	-0.936658	0.347501	Skin Arm	all	14
COPD	Healthy	Root|k__Bacteria|p__Spirochaetes|c__Spirochaetia|o__Spirochaetales|f__Spirochaetaceae|g__Treponema|s__Treponema_socranskii	-0.545401	1	-0.738749	0.665294	Skin Arm	all	14
COPD	Healthy	Root|k__Bacteria|p__Synergistetes|c__Synergistia|o__Synergistales|f__Synergistaceae|g__Fretibacterium|s__Fretibacterium_fastidiosum	-0.407551	1	-0.371568	0.655601	Skin Arm	all	14
COPD	Healthy	Root|k__Bacteria|p__Verrucomicrobia|c__Verrucomicrobiae|o__Verrucomicrobiales|f__Akkermansiaceae|g__Akkermansia|s__Akkermansia_muciniphila	-1.68529	1	-1.30727	0.511943	Skin Arm	all	14
COPD	Healthy	Root|k__Eukaryota|p__Basidiomycota|c__Malasseziomycetes|o__Malasseziales|f__Malasseziaceae|g__Malassezia|s__Malassezia_globosa	-1.312	1	-0.72542	0.475889	Skin Arm	all	14
COPD	Healthy	Root|k__Eukaryota|p__Basidiomycota|c__Malasseziomycetes|o__Malasseziales|f__Malasseziaceae|g__Malassezia|s__Malassezia_restricta	-2.91556	1	-2.44723	0.159641	Skin Arm	all	14
COPD	Healthy	Unknown	-2.52602	0.32476	-3.10556	-1.08177	Skin Arm	all	14
COPD	Healthy	Root|k__Bacteria|p__Actinobacteria|c__Actinobacteria|o__Actinomycetales|f__Actinomycetaceae|g__Actinobaculum|s__Actinobaculum_sp_oral_taxon_183	-2.97512	0.0558002	-3.61669	0.0103882	Saliva	all	30
COPD	Healthy	Root|k__Bacteria|p__Actinobacteria|c__Actinobacteria|o__Actinomycetales|f__Actinomycetaceae|g__Actinomyces|s__Actinomyces_cardiffensis	1.42526	1	2.30481	0.0357235	Saliva	all	30
COPD	Healthy	Root|k__Bacteria|p__Actinobacteria|c__Actinobacteria|o__Actinomycetales|f__Actinomycetaceae|g__Actinomyces|s__Actinomyces_georgiae	-0.819056	1	-1.2186	0.0705662	Saliva	all	30
COPD	Healthy	Root|k__Bacteria|p__Actinobacteria|c__Actinobacteria|o__Actinomycetales|f__Actinomycetaceae|g__Actinomyces|s__Actinomyces_graevenitzii	-2.86037	0.896437	-2.78018	-0.0345258	Saliva	all	30
COPD	Healthy	Root|k__Bacteria|p__Actinobacteria|c__Actinobacteria|o__Actinomycetales|f__Actinomycetaceae|g__Actinomyces|s__Actinomyces_hongkongensis	0.627475	1	0.961531	0.378663	Saliva	all	30
COPD	Healthy	Root|k__Bacteria|p__Actinobacteria|c__Actinobacteria|o__Actinomycetales|f__Actinomycetaceae|g__Actinomyces|s__Actinomyces_johnsonii	-2.14916	1	-2.48811	-0.252714	Saliva	all	30
COPD	Healthy	Root|k__Bacteria|p__Actinobacteria|c__Actinobacteria|o__Actinomycetales|f__Actinomycetaceae|g__Actinomyces|s__Actinomyces_massiliensis	-5.04923	1.39673e-08	-6.52324	-0.168902	Saliva	all	30
COPD	Healthy	Root|k__Bacteria|p__Actinobacteria|c__Actinobacteria|o__Actinomycetales|f__Actinomycetaceae|g__Actinomyces|s__Actinomyces_meyeri	-1.80086	1	-2.27026	0.217029	Saliva	all	30
COPD	Healthy	Root|k__Bacteria|p__Actinobacteria|c__Actinobacteria|o__Actinomycetales|f__Actinomycetaceae|g__Actinomyces|s__Actinomyces_naeslundii	-3.14168	0.171596	-3.30082	0.0658975	Saliva	all	30
COPD	Healthy	Root|k__Bacteria|p__Actinobacteria|c__Actinobacteria|o__Actinomycetales|f__Actinomycetaceae|g__Actinomyces|s__Actinomyces_odontolyticus	-0.604381	1	-1.24902	-0.20289	Saliva	all	30
COPD	Healthy	Root|k__Bacteria|p__Actinobacteria|c__Actinobacteria|o__Actinomycetales|f__Actinomycetaceae|g__Actinomyces|s__Actinomyces_oris	0.834653	1	1.37997	0.402967	Saliva	all	30
COPD	Healthy	Root|k__Bacteria|p__Actinobacteria|c__Actinobacteria|o__Actinomycetales|f__Actinomycetaceae|g__Actinomyces|s__Actinomyces_sp_HMSC035G02	-1.47054	1	-2.56166	-0.268835	Saliva	all	30
COPD	Healthy	Root|k__Bacteria|p__Actinobacteria|c__Actinobacteria|o__Actinomycetales|f__Actinomycetaceae|g__Actinomyces|s__Actinomyces_sp_HPA0247	-0.317677	1	-0.354415	0.623348	Saliva	all	30
COPD	Healthy	Root|k__Bacteria|p__Actinobacteria|c__Actinobacteria|o__Actinomycetales|f__Actinomycetaceae|g__Actinomyces|s__Actinomyces_sp_ICM47	-4.49113	0.00500457	-4.20771	-0.453271	Saliva	all	30
COPD	Healthy	Root|k__Bacteria|p__Actinobacteria|c__Actinobacteria|o__Actinomycetales|f__Actinomycetaceae|g__Actinomyces|s__Actinomyces_sp_S6_Spd3	-2.70325	0.113424	-3.41981	-0.399826	Saliva	all	30
COPD	Healthy	Root|k__Bacteria|p__Actinobacteria|c__Actinobacteria|o__Actinomycetales|f__Actinomycetaceae|g__Actinomyces|s__Actinomyces_sp_oral_taxon_170	-1.03154	1	-1.48386	-0.0969623	Saliva	all	30
COPD	Healthy	Root|k__Bacteria|p__Actinobacteria|c__Actinobacteria|o__Actinomycetales|f__Actinomycetaceae|g__Actinomyces|s__Actinomyces_sp_oral_taxon_180	1.41802	1	1.60886	0.883587	Saliva	all	30
COPD	Healthy	Root|k__Bacteria|p__Actinobacteria|c__Actinobacteria|o__Actinomycetales|f__Actinomycetaceae|g__Actinomyces|s__Actinomyces_sp_oral_taxon_181	0.0165539	1	0.020455	0.468136	Saliva	all	30
COPD	Healthy	Root|k__Bacteria|p__Actinobacteria|c__Actinobacteria|o__Actinomycetales|f__Actinomycetaceae|g__Actinomyces|s__Actinomyces_sp_oral_taxon_414	-0.290948	1	-0.370658	0.401595	Saliva	all	30
COPD	Healthy	Root|k__Bacteria|p__Actinobacteria|c__Actinobacteria|o__Actinomycetales|f__Actinomycetaceae|g__Actinomyces|s__Actinomyces_sp_oral_taxon_448	-1.45802	1	-1.51639	0.0242513	Saliva	all	30
COPD	Healthy	Root|k__Bacteria|p__Actinobacteria|c__Actinobacteria|o__Actinomycetales|f__Actinomycetaceae|g__Actinomyces|s__Actinomyces_sp_oral_taxon_897	2.22517	1	2.67205	0.620568	Saliva	all	30
COPD	Healthy	Root|k__Bacteria|p__Actinobacteria|c__Actinobacteria|o__Actinomycetales|f__Actinomycetaceae|g__Actinomyces|s__Actinomyces_viscosus	3.14562	0.0128156	3.98882	0.389761	Saliva	all	30
COPD	Healthy	Root|k__Bacteria|p__Actinobacteria|c__Actinobacteria|o__Bifidobacteriales|f__Bifidobacteriaceae|g__Alloscardovia|s__Alloscardovia_omnicolens	1.20057	1	1.20575	0.22038	Saliva	all	30
COPD	Healthy	Root|k__Bacteria|p__Actinobacteria|c__Actinobacteria|o__Bifidobacteriales|f__Bifidobacteriaceae|g__Bifidobacterium|s__Bifidobacterium_dentium	3.02008	0.0193409	3.88755	0.190467	Saliva	all	30
COPD	Healthy	Root|k__Bacteria|p__Actinobacteria|c__Actinobacteria|o__Bifidobacteriales|f__Bifidobacteriaceae|g__Bifidobacterium|s__Bifidobacterium_longum	2.5228	1	2.5745	0.158497	Saliva	all	30
COPD	Healthy	Root|k__Bacteria|p__Actinobacteria|c__Actinobacteria|o__Bifidobacteriales|f__Bifidobacteriaceae|g__Parascardovia|s__Parascardovia_denticolens	3.36988	0.0408902	3.70046	0.39652	Saliva	all	30
COPD	Healthy	Root|k__Bacteria|p__Actinobacteria|c__Actinobacteria|o__Bifidobacteriales|f__Bifidobacteriaceae|g__Scardovia|s__Scardovia_wiggsiae	1.18668	1	1.08429	0.388176	Saliva	all	30
COPD	Healthy	Root|k__Bacteria|p__Actinobacteria|c__Actinobacteria|o__Corynebacteriales|f__Corynebacteriaceae|g__Corynebacterium|s__Corynebacterium_durum	-0.765359	1	-0.887125	0.48405	Saliva	all	30
COPD	Healthy	Root|k__Bacteria|p__Actinobacteria|c__Actinobacteria|o__Corynebacteriales|f__Corynebacteriaceae|g__Corynebacterium|s__Corynebacterium_matruchotii	0.261185	1	0.321438	0.25876	Saliva	all	30
COPD	Healthy	Root|k__Bacteria|p__Actinobacteria|c__Actinobacteria|o__Micrococcales|f__Micrococcaceae|g__Rothia|s__Rothia_aeria	-4.00625	0.0128795	-3.98641	-0.183611	Saliva	all	30
COPD	Healthy	Root|k__Bacteria|p__Actinobacteria|c__Actinobacteria|o__Micrococcales|f__Micrococcaceae|g__Rothia|s__Rothia_dentocariosa	0.0771614	1	0.108625	0.391213	Saliva	all	30
COPD	Healthy	Root|k__Bacteria|p__Actinobacteria|c__Actinobacteria|o__Micrococcales|f__Micrococcaceae|g__Rothia|s__Rothia_mucilaginosa	-0.223631	1	-0.573946	0.0173349	Saliva	all	30
COPD	Healthy	Root|k__Bacteria|p__Actinobacteria|c__Actinobacteria|o__Propionibacteriales|f__Propionibacteriaceae|g__Cutibacterium|s__Cutibacterium_acnes	-2.43716	0.0857684	-3.49805	-0.422843	Saliva	all	30
COPD	Healthy	Root|k__Bacteria|p__Actinobacteria|c__Actinobacteria|o__Propionibacteriales|f__Propionibacteriaceae|g__Propionibacterium|s__Propionibacterium_acidifaciens	4.53589	0.000303068	4.8082	0.64409	Saliva	all	30
COPD	Healthy	Root|k__Bacteria|p__Actinobacteria|c__Actinobacteria|o__Propionibacteriales|f__Propionibacteriaceae|g__Pseudopropionibacterium|s__Pseudopropionibacterium_propionicum	-0.670861	1	-0.77137	0.151638	Saliva	all	30
COPD	Healthy	Root|k__Bacteria|p__Actinobacteria|c__Coriobacteriia|o__Coriobacteriales|f__Atopobiaceae|g__Atopobium|s__Atopobium_parvulum	0.388595	1	0.889818	0.385575	Saliva	all	30
COPD	Healthy	Root|k__Bacteria|p__Actinobacteria|c__Coriobacteriia|o__Coriobacteriales|f__Atopobiaceae|g__Atopobium|s__Atopobium_rimae	0.562446	1	1.05732	0.496151	Saliva	all	30
COPD	Healthy	Root|k__Bacteria|p__Actinobacteria|c__Coriobacteriia|o__Coriobacteriales|f__Atopobiaceae|g__Olsenella|s__Olsenella_profusa	2.1281	0.879795	2.78821	0.562754	Saliva	all	30
COPD	Healthy	Root|k__Bacteria|p__Actinobacteria|c__Coriobacteriia|o__Coriobacteriales|f__Atopobiaceae|g__Olsenella|s__Olsenella_uli	1.95714	1	2.49904	0.342429	Saliva	all	30
COPD	Healthy	Root|k__Bacteria|p__Actinobacteria|c__Coriobacteriia|o__Eggerthellales|f__Eggerthellaceae|g__Slackia|s__Slackia_exigua	0.816154	1	1.01948	0.242252	Saliva	all	30
COPD	Healthy	Root|k__Bacteria|p__Bacteroidetes|c__Bacteroidetes_unclassified|o__Bacteroidetes_unclassified|f__Bacteroidetes_unclassified|g__Bacteroidetes_unclassified|s__Bacteroidetes_oral_taxon_274	-1.27793	1	-1.7707	0.368802	Saliva	all	30
COPD	Healthy	Root|k__Bacteria|p__Bacteroidetes|c__Bacteroidia|o__Bacteroidales|f__Porphyromonadaceae|g__Porphyromonas|s__Porphyromonas_catoniae	-1.1637	1	-2.01268	0.109994	Saliva	all	30
COPD	Healthy	Root|k__Bacteria|p__Bacteroidetes|c__Bacteroidia|o__Bacteroidales|f__Porphyromonadaceae|g__Porphyromonas|s__Porphyromonas_endodontalis	-1.33963	1	-1.46845	0.236132	Saliva	all	30
COPD	Healthy	Root|k__Bacteria|p__Bacteroidetes|c__Bacteroidia|o__Bacteroidales|f__Porphyromonadaceae|g__Porphyromonas|s__Porphyromonas_gingivalis	0.671227	1	1.05527	0.258128	Saliva	all	30
COPD	Healthy	Root|k__Bacteria|p__Bacteroidetes|c__Bacteroidia|o__Bacteroidales|f__Porphyromonadaceae|g__Porphyromonas|s__Porphyromonas_somerae	-0.922389	1	-1.00458	-0.0781074	Saliva	all	30
COPD	Healthy	Root|k__Bacteria|p__Bacteroidetes|c__Bacteroidia|o__Bacteroidales|f__Porphyromonadaceae|g__Porphyromonas|s__Porphyromonas_sp_oral_taxon_278	0.671158	1	0.943774	0.473859	Saliva	all	30
COPD	Healthy	Root|k__Bacteria|p__Bacteroidetes|c__Bacteroidia|o__Bacteroidales|f__Prevotellaceae|g__Alloprevotella|s__Alloprevotella_tannerae	-0.206518	1	-0.260442	0.340228	Saliva	all	30
COPD	Healthy	Root|k__Bacteria|p__Bacteroidetes|c__Bacteroidia|o__Bacteroidales|f__Prevotellaceae|g__Prevotella|s__Prevotella_denticola	1.95084	1	2.58785	0.601426	Saliva	all	30
COPD	Healthy	Root|k__Bacteria|p__Bacteroidetes|c__Bacteroidia|o__Bacteroidales|f__Prevotellaceae|g__Prevotella|s__Prevotella_histicola	-1.2059	1	-1.11213	0.0761517	Saliva	all	30
COPD	Healthy	Root|k__Bacteria|p__Bacteroidetes|c__Bacteroidia|o__Bacteroidales|f__Prevotellaceae|g__Prevotella|s__Prevotella_intermedia	0.138617	1	0.228527	0.358464	Saliva	all	30
COPD	Healthy	Root|k__Bacteria|p__Bacteroidetes|c__Bacteroidia|o__Bacteroidales|f__Prevotellaceae|g__Prevotella|s__Prevotella_jejuni	-0.152194	1	-0.162339	0.169175	Saliva	all	30
COPD	Healthy	Root|k__Bacteria|p__Bacteroidetes|c__Bacteroidia|o__Bacteroidales|f__Prevotellaceae|g__Prevotella|s__Prevotella_maculosa	0.509751	1	1.23879	0.159182	Saliva	all	30
COPD	Healthy	Root|k__Bacteria|p__Bacteroidetes|c__Bacteroidia|o__Bacteroidales|f__Prevotellaceae|g__Prevotella|s__Prevotella_melaninogenica	-0.491395	1	-0.666123	0.0389743	Saliva	all	30
COPD	Healthy	Root|k__Bacteria|p__Bacteroidetes|c__Bacteroidia|o__Bacteroidales|f__Prevotellaceae|g__Prevotella|s__Prevotella_nigrescens	1.08762	1	1.48804	0.715271	Saliva	all	30
COPD	Healthy	Root|k__Bacteria|p__Bacteroidetes|c__Bacteroidia|o__Bacteroidales|f__Prevotellaceae|g__Prevotella|s__Prevotella_oralis	1.8129	0.641038	2.89301	0.346491	Saliva	all	30
COPD	Healthy	Root|k__Bacteria|p__Bacteroidetes|c__Bacteroidia|o__Bacteroidales|f__Prevotellaceae|g__Prevotella|s__Prevotella_oris	0.833141	1	1.36742	0.2065	Saliva	all	30
COPD	Healthy	Root|k__Bacteria|p__Bacteroidetes|c__Bacteroidia|o__Bacteroidales|f__Prevotellaceae|g__Prevotella|s__Prevotella_oulorum	-0.0548117	1	-0.0764177	-0.165252	Saliva	all	30
COPD	Healthy	Root|k__Bacteria|p__Bacteroidetes|c__Bacteroidia|o__Bacteroidales|f__Prevotellaceae|g__Prevotella|s__Prevotella_pallens	-2.26631	1	-2.43384	0.140461	Saliva	all	30
COPD	Healthy	Root|k__Bacteria|p__Bacteroidetes|c__Bacteroidia|o__Bacteroidales|f__Prevotellaceae|g__Prevotella|s__Prevotella_pleuritidis	0.172848	1	0.31037	0.369714	Saliva	all	30
COPD	Healthy	Root|k__Bacteria|p__Bacteroidetes|c__Bacteroidia|o__Bacteroidales|f__Prevotellaceae|g__Prevotella|s__Prevotella_salivae	0.634075	1	0.785553	0.144337	Saliva	all	30
COPD	Healthy	Root|k__Bacteria|p__Bacteroidetes|c__Bacteroidia|o__Bacteroidales|f__Prevotellaceae|g__Prevotella|s__Prevotella_scopos	-1.61777	0.146474	-3.34808	-0.400541	Saliva	all	30
COPD	Healthy	Root|k__Bacteria|p__Bacteroidetes|c__Bacteroidia|o__Bacteroidales|f__Prevotellaceae|g__Prevotella|s__Prevotella_shahii	-0.915618	1	-1.70576	-0.154022	Saliva	all	30
COPD	Healthy	Root|k__Bacteria|p__Bacteroidetes|c__Bacteroidia|o__Bacteroidales|f__Prevotellaceae|g__Prevotella|s__Prevotella_sp_oral_taxon_299	0.412196	1	0.747744	0.315252	Saliva	all	30
COPD	Healthy	Root|k__Bacteria|p__Bacteroidetes|c__Bacteroidia|o__Bacteroidales|f__Prevotellaceae|g__Prevotella|s__Prevotella_sp_oral_taxon_306	-3.7872	0.000156086	-4.9402	-0.325233	Saliva	all	30
COPD	Healthy	Root|k__Bacteria|p__Bacteroidetes|c__Bacteroidia|o__Bacteroidales|f__Prevotellaceae|g__Prevotella|s__Prevotella_veroralis	0.532734	1	1.27133	0.38692	Saliva	all	30
COPD	Healthy	Root|k__Bacteria|p__Bacteroidetes|c__Bacteroidia|o__Bacteroidales|f__Tannerellaceae|g__Tannerella|s__Tannerella_forsythia	0.23788	1	0.299604	0.0766279	Saliva	all	30
COPD	Healthy	Root|k__Bacteria|p__Bacteroidetes|c__Bacteroidia|o__Bacteroidales|f__Tannerellaceae|g__Tannerella|s__Tannerella_sp_oral_taxon_808	-1.08635	1	-1.68541	0.3447	Saliva	all	30
COPD	Healthy	Root|k__Bacteria|p__Bacteroidetes|c__Bacteroidia|o__Bacteroidales|f__Tannerellaceae|g__Tannerella|s__Tannerella_sp_oral_taxon_HOT_286	-0.534477	1	-0.623332	-0.0369262	Saliva	all	30
COPD	Healthy	Root|k__Bacteria|p__Bacteroidetes|c__Flavobacteriia|o__Flavobacteriales|f__Flavobacteriaceae|g__Capnocytophaga|s__Capnocytophaga_gingivalis	0.335974	1	0.408805	0.30425	Saliva	all	30
COPD	Healthy	Root|k__Bacteria|p__Bacteroidetes|c__Flavobacteriia|o__Flavobacteriales|f__Flavobacteriaceae|g__Capnocytophaga|s__Capnocytophaga_granulosa	1.30766	1	1.57151	0.519221	Saliva	all	30
COPD	Healthy	Root|k__Bacteria|p__Bacteroidetes|c__Flavobacteriia|o__Flavobacteriales|f__Flavobacteriaceae|g__Capnocytophaga|s__Capnocytophaga_leadbetteri	0.59105	1	0.693662	0.207202	Saliva	all	30
COPD	Healthy	Root|k__Bacteria|p__Bacteroidetes|c__Flavobacteriia|o__Flavobacteriales|f__Flavobacteriaceae|g__Capnocytophaga|s__Capnocytophaga_ochracea	0.992343	1	1.3941	0.521631	Saliva	all	30
COPD	Healthy	Root|k__Bacteria|p__Bacteroidetes|c__Flavobacteriia|o__Flavobacteriales|f__Flavobacteriaceae|g__Capnocytophaga|s__Capnocytophaga_sp_oral_taxon_332	0.788719	1	1.18903	0.590687	Saliva	all	30
COPD	Healthy	Root|k__Bacteria|p__Bacteroidetes|c__Flavobacteriia|o__Flavobacteriales|f__Flavobacteriaceae|g__Capnocytophaga|s__Capnocytophaga_sputigena	-0.77229	1	-0.827468	0.0352065	Saliva	all	30
COPD	Healthy	Root|k__Bacteria|p__Firmicutes|c__Bacilli|o__Bacillales|f__Bacillales_unclassified|g__Gemella|s__Gemella_bergeri	0.700823	1	1.1241	-0.0808078	Saliva	all	30
COPD	Healthy	Root|k__Bacteria|p__Firmicutes|c__Bacilli|o__Bacillales|f__Bacillales_unclassified|g__Gemella|s__Gemella_haemolysans	0.184376	1	0.255502	0.477552	Saliva	all	30
COPD	Healthy	Root|k__Bacteria|p__Firmicutes|c__Bacilli|o__Bacillales|f__Bacillales_unclassified|g__Gemella|s__Gemella_morbillorum	-1.40095	1	-2.0282	0.524093	Saliva	all	30
COPD	Healthy	Root|k__Bacteria|p__Firmicutes|c__Bacilli|o__Bacillales|f__Bacillales_unclassified|g__Gemella|s__Gemella_sanguinis	-0.516494	1	-0.911909	0.158336	Saliva	all	30
COPD	Healthy	Root|k__Bacteria|p__Firmicutes|c__Bacilli|o__Bacillales|f__Staphylococcaceae|g__Staphylococcus|s__Staphylococcus_epidermidis	0.796653	1	1.2322	0.373553	Saliva	all	30
COPD	Healthy	Root|k__Bacteria|p__Firmicutes|c__Bacilli|o__Lactobacillales|f__Aerococcaceae|g__Abiotrophia|s__Abiotrophia_defectiva	2.01067	1	2.33136	0.530098	Saliva	all	30
COPD	Healthy	Root|k__Bacteria|p__Firmicutes|c__Bacilli|o__Lactobacillales|f__Aerococcaceae|g__Abiotrophia|s__Abiotrophia_sp_HMSC24B09	1.20351	1	1.30811	0.362313	Saliva	all	30
COPD	Healthy	Root|k__Bacteria|p__Firmicutes|c__Bacilli|o__Lactobacillales|f__Carnobacteriaceae|g__Granulicatella|s__Granulicatella_adiacens	1.49902	1	2.2403	0.394121	Saliva	all	30
COPD	Healthy	Root|k__Bacteria|p__Firmicutes|c__Bacilli|o__Lactobacillales|f__Carnobacteriaceae|g__Granulicatella|s__Granulicatella_elegans	-0.447207	1	-0.799089	-0.173867	Saliva	all	30
COPD	Healthy	Root|k__Bacteria|p__Firmicutes|c__Bacilli|o__Lactobacillales|f__Lactobacillaceae|g__Lactobacillus|s__Lactobacillus_fermentum	3.33499	0.269544	3.16865	0.656238	Saliva	all	30
COPD	Healthy	Root|k__Bacteria|p__Firmicutes|c__Bacilli|o__Lactobacillales|f__Lactobacillaceae|g__Lactobacillus|s__Lactobacillus_gasseri	2.59852	0.512288	2.96816	0.306692	Saliva	all	30
COPD	Healthy	Root|k__Bacteria|p__Firmicutes|c__Bacilli|o__Lactobacillales|f__Lactobacillaceae|g__Lactobacillus|s__Lactobacillus_paragasseri	1.98121	1	2.39779	0.331353	Saliva	all	30
COPD	Healthy	Root|k__Bacteria|p__Firmicutes|c__Bacilli|o__Lactobacillales|f__Streptococcaceae|g__Streptococcus|s__Streptococcus_anginosus_group	1.15431	1	1.52888	0.479883	Saliva	all	30
COPD	Healthy	Root|k__Bacteria|p__Firmicutes|c__Bacilli|o__Lactobacillales|f__Streptococcaceae|g__Streptococcus|s__Streptococcus_australis	-5.49661	3.46565e-07	-6.02267	-0.607792	Saliva	all	30
COPD	Healthy	Root|k__Bacteria|p__Firmicutes|c__Bacilli|o__Lactobacillales|f__Streptococcaceae|g__Streptococcus|s__Streptococcus_cristatus	1.65352	1	2.04588	0.583873	Saliva	all	30
COPD	Healthy	Root|k__Bacteria|p__Firmicutes|c__Bacilli|o__Lactobacillales|f__Streptococcaceae|g__Streptococcus|s__Streptococcus_gordonii	3.02935	0.0605164	3.59423	0.841062	Saliva	all	30
COPD	Healthy	Root|k__Bacteria|p__Firmicutes|c__Bacilli|o__Lactobacillales|f__Streptococcaceae|g__Streptococcus|s__Streptococcus_infantis	-2.61513	0.215737	-3.23443	-0.334812	Saliva	all	30
COPD	Healthy	Root|k__Bacteria|p__Firmicutes|c__Bacilli|o__Lactobacillales|f__Streptococcaceae|g__Streptococcus|s__Streptococcus_milleri	0.55079	1	0.676051	0.407954	Saliva	all	30
COPD	Healthy	Root|k__Bacteria|p__Firmicutes|c__Bacilli|o__Lactobacillales|f__Streptococcaceae|g__Streptococcus|s__Streptococcus_mitis	-0.304999	1	-0.439927	0.431043	Saliva	all	30
COPD	Healthy	Root|k__Bacteria|p__Firmicutes|c__Bacilli|o__Lactobacillales|f__Streptococcaceae|g__Streptococcus|s__Streptococcus_mutans	3.27461	0.387402	3.05995	0.600885	Saliva	all	30
COPD	Healthy	Root|k__Bacteria|p__Firmicutes|c__Bacilli|o__Lactobacillales|f__Streptococcaceae|g__Streptococcus|s__Streptococcus_oralis	0.121311	1	0.226275	0.621835	Saliva	all	30
COPD	Healthy	Root|k__Bacteria|p__Firmicutes|c__Bacilli|o__Lactobacillales|f__Streptococcaceae|g__Streptococcus|s__Streptococcus_parasanguinis	0.995808	1	1.9829	0.341789	Saliva	all	30
COPD	Healthy	Root|k__Bacteria|p__Firmicutes|c__Bacilli|o__Lactobacillales|f__Streptococcaceae|g__Streptococcus|s__Streptococcus_peroris	-0.995341	1	-1.15825	-0.0703977	Saliva	all	30
COPD	Healthy	Root|k__Bacteria|p__Firmicutes|c__Bacilli|o__Lactobacillales|f__Streptococcaceae|g__Streptococcus|s__Streptococcus_pneumoniae	-1.07558	1	-1.82254	-0.30283	Saliva	all	30
COPD	Healthy	Root|k__Bacteria|p__Firmicutes|c__Bacilli|o__Lactobacillales|f__Streptococcaceae|g__Streptococcus|s__Streptococcus_pseudopneumoniae	-2.51626	0.565738	-2.93571	0.195691	Saliva	all	30
COPD	Healthy	Root|k__Bacteria|p__Firmicutes|c__Bacilli|o__Lactobacillales|f__Streptococcaceae|g__Streptococcus|s__Streptococcus_salivarius	-1.30072	1	-1.82044	-0.349283	Saliva	all	30
COPD	Healthy	Root|k__Bacteria|p__Firmicutes|c__Bacilli|o__Lactobacillales|f__Streptococcaceae|g__Streptococcus|s__Streptococcus_sanguinis	-1.14209	1	-1.47654	0.11987	Saliva	all	30
COPD	Healthy	Root|k__Bacteria|p__Firmicutes|c__Bacilli|o__Lactobacillales|f__Streptococcaceae|g__Streptococcus|s__Streptococcus_sp_A12	-4.12913	0.000424041	-4.73855	-0.330049	Saliva	all	30
COPD	Healthy	Root|k__Bacteria|p__Firmicutes|c__Bacilli|o__Lactobacillales|f__Streptococcaceae|g__Streptococcus|s__Streptococcus_sp_F0442	-2.01049	1	-2.13396	-0.241697	Saliva	all	30
COPD	Healthy	Root|k__Bacteria|p__Firmicutes|c__Bacilli|o__Lactobacillales|f__Streptococcaceae|g__Streptococcus|s__Streptococcus_sp_HMSC034E03	-2.87916	0.0453361	-3.67148	-0.24866	Saliva	all	30
COPD	Healthy	Root|k__Bacteria|p__Firmicutes|c__Bacilli|o__Lactobacillales|f__Streptococcaceae|g__Streptococcus|s__Streptococcus_sp_HMSC067H01	-3.08621	0.0032713	-4.30398	-0.489702	Saliva	all	30
COPD	Healthy	Root|k__Bacteria|p__Firmicutes|c__Bacilli|o__Lactobacillales|f__Streptococcaceae|g__Streptococcus|s__Streptococcus_sp_HMSC071D03	-3.86412	3.08735e-05	-5.24819	-0.350465	Saliva	all	30
COPD	Healthy	Root|k__Bacteria|p__Firmicutes|c__Bacilli|o__Lactobacillales|f__Streptococcaceae|g__Streptococcus|s__Streptococcus_sp_HPH0090	-0.917186	1	-0.995939	0.26385	Saliva	all	30
COPD	Healthy	Root|k__Bacteria|p__Firmicutes|c__Bacilli|o__Lactobacillales|f__Streptococcaceae|g__Streptococcus|s__Streptococcus_sp_M334	-1.50438	1	-2.50219	0.202425	Saliva	all	30
COPD	Healthy	Root|k__Bacteria|p__Firmicutes|c__Bacilli|o__Lactobacillales|f__Streptococcaceae|g__Streptococcus|s__Streptococcus_sp_NLAE_zl_C503	-0.706947	1	-1.19347	-0.194263	Saliva	all	30
COPD	Healthy	Root|k__Bacteria|p__Firmicutes|c__Bacilli|o__Lactobacillales|f__Streptococcaceae|g__Streptococcus|s__Streptococcus_sp_oral_taxon_056	-0.511549	1	-0.785503	0.201657	Saliva	all	30
COPD	Healthy	Root|k__Bacteria|p__Firmicutes|c__Bacilli|o__Lactobacillales|f__Streptococcaceae|g__Streptococcus|s__Streptococcus_sp_oral_taxon_058	-0.79407	1	-1.64261	-0.307527	Saliva	all	30
COPD	Healthy	Root|k__Bacteria|p__Firmicutes|c__Bacilli|o__Lactobacillales|f__Streptococcaceae|g__Streptococcus|s__Streptococcus_vestibularis	-0.646339	1	-0.702129	-0.165799	Saliva	all	30
COPD	Healthy	Root|k__Bacteria|p__Firmicutes|c__Bacilli|o__Lactobacillales|f__Streptococcaceae|g__Streptococcus|s__Streptococcus_viridans	1.153	1	1.56196	-0.0821595	Saliva	all	30
COPD	Healthy	Root|k__Bacteria|p__Firmicutes|c__Clostridia|o__Clostridiales|f__Clostridiales_Family_XIII_Incertae_Sedis|g__Clostridiales_Family_XIII_Incertae_Sedis_unclassified|s__Eubacterium_brachy	-4.20305	0.000312326	-4.80117	-0.117199	Saliva	all	30
COPD	Healthy	Root|k__Bacteria|p__Firmicutes|c__Clostridia|o__Clostridiales|f__Clostridiales_Family_XIII_Incertae_Sedis|g__Clostridiales_Family_XIII_Incertae_Sedis_unclassified|s__Eubacterium_infirmum	-1.82046	1	-2.37465	0.549936	Saliva	all	30
COPD	Healthy	Root|k__Bacteria|p__Firmicutes|c__Clostridia|o__Clostridiales|f__Clostridiales_Family_XIII_Incertae_Sedis|g__Clostridiales_Family_XIII_Incertae_Sedis_unclassified|s__Eubacterium_nodatum	0.562067	1	0.954985	0.136083	Saliva	all	30
COPD	Healthy	Root|k__Bacteria|p__Firmicutes|c__Clostridia|o__Clostridiales|f__Clostridiales_Family_XIII_Incertae_Sedis|g__Clostridiales_Family_XIII_Incertae_Sedis_unclassified|s__Eubacterium_saphenum	0.627924	1	0.971135	-0.0639029	Saliva	all	30
COPD	Healthy	Root|k__Bacteria|p__Firmicutes|c__Clostridia|o__Clostridiales|f__Clostridiales_Family_XIII_Incertae_Sedis|g__Clostridiales_Family_XIII_Incertae_Sedis_unclassified|s__Eubacterium_sulci	-4.27655	0.00108971	-4.54248	-0.367671	Saliva	all	30
COPD	Healthy	Root|k__Bacteria|p__Firmicutes|c__Clostridia|o__Clostridiales|f__Clostridiales_Family_XIII_Incertae_Sedis|g__Mogibacterium|s__Mogibacterium_diversum	-2.71004	0.0718117	-3.548	-0.273051	Saliva	all	30
COPD	Healthy	Root|k__Bacteria|p__Firmicutes|c__Clostridia|o__Clostridiales|f__Clostridiales_Family_XIII_Incertae_Sedis|g__Mogibacterium|s__Mogibacterium_pumilum	-1.11017	1	-2.52854	-0.364477	Saliva	all	30
COPD	Healthy	Root|k__Bacteria|p__Firmicutes|c__Clostridia|o__Clostridiales|f__Clostridiales_Family_XIII_Incertae_Sedis|g__Mogibacterium|s__Mogibacterium_timidum	0.187681	1	0.282983	0.300144	Saliva	all	30
COPD	Healthy	Root|k__Bacteria|p__Firmicutes|c__Clostridia|o__Clostridiales|f__Lachnospiraceae|g__Johnsonella|s__Johnsonella_ignava	-0.368427	1	-0.944549	0.134335	Saliva	all	30
COPD	Healthy	Root|k__Bacteria|p__Firmicutes|c__Clostridia|o__Clostridiales|f__Lachnospiraceae|g__Lachnoanaerobaculum|s__Lachnoanaerobaculum_saburreum	-1.69745	1	-2.0441	-0.288763	Saliva	all	30
COPD	Healthy	Root|k__Bacteria|p__Firmicutes|c__Clostridia|o__Clostridiales|f__Lachnospiraceae|g__Lachnoanaerobaculum|s__Lachnoanaerobaculum_umeaense	-1.74432	0.152897	-3.33462	-0.239059	Saliva	all	30
COPD	Healthy	Root|k__Bacteria|p__Firmicutes|c__Clostridia|o__Clostridiales|f__Lachnospiraceae|g__Lachnospiraceae_unclassified|s__Lachnospiraceae_bacterium_oral_taxon_096	-5.92788	2.3166e-12	-7.72432	-0.446524	Saliva	all	30
COPD	Healthy	Root|k__Bacteria|p__Firmicutes|c__Clostridia|o__Clostridiales|f__Lachnospiraceae|g__Oribacterium|s__Oribacterium_asaccharolyticum	-2.63617	0.400482	-3.0448	-0.049997	Saliva	all	30
COPD	Healthy	Root|k__Bacteria|p__Firmicutes|c__Clostridia|o__Clostridiales|f__Lachnospiraceae|g__Oribacterium|s__Oribacterium_parvum	-5.59604	9.2436e-11	-7.23933	-0.484019	Saliva	all	30
COPD	Healthy	Root|k__Bacteria|p__Firmicutes|c__Clostridia|o__Clostridiales|f__Lachnospiraceae|g__Oribacterium|s__Oribacterium_sinus	-2.26954	1	-2.60202	-0.181698	Saliva	all	30
COPD	Healthy	Root|k__Bacteria|p__Firmicutes|c__Clostridia|o__Clostridiales|f__Lachnospiraceae|g__Oribacterium|s__Oribacterium_sp_oral_taxon_078	1.18563	1	1.50273	0.568615	Saliva	all	30
COPD	Healthy	Root|k__Bacteria|p__Firmicutes|c__Clostridia|o__Clostridiales|f__Lachnospiraceae|g__Shuttleworthia|s__Shuttleworthia_satelles	1.16513	1	1.73176	0.00711985	Saliva	all	30
COPD	Healthy	Root|k__Bacteria|p__Firmicutes|c__Clostridia|o__Clostridiales|f__Lachnospiraceae|g__Stomatobaculum|s__Stomatobaculum_longum	-1.50937	1	-1.70258	-0.0212309	Saliva	all	30
COPD	Healthy	Root|k__Bacteria|p__Firmicutes|c__Clostridia|o__Clostridiales|f__Peptostreptococcaceae|g__Filifactor|s__Filifactor_alocis	-0.535935	1	-0.834797	0.30047	Saliva	all	30
COPD	Healthy	Root|k__Bacteria|p__Firmicutes|c__Clostridia|o__Clostridiales|f__Peptostreptococcaceae|g__Peptoanaerobacter|s__Eubacterium_yurii	-0.315845	1	-0.683913	0.128498	Saliva	all	30
COPD	Healthy	Root|k__Bacteria|p__Firmicutes|c__Clostridia|o__Clostridiales|f__Peptostreptococcaceae|g__Peptostreptococcus|s__Peptostreptococcus_stomatis	-1.37839	1	-1.75177	0.444677	Saliva	all	30
COPD	Healthy	Root|k__Bacteria|p__Firmicutes|c__Erysipelotrichia|o__Erysipelotrichales|f__Erysipelotrichaceae|g__Bulleidia|s__Bulleidia_extructa	0.096141	1	0.129517	0.369513	Saliva	all	30
COPD	Healthy	Root|k__Bacteria|p__Firmicutes|c__Erysipelotrichia|o__Erysipelotrichales|f__Erysipelotrichaceae|g__Eggerthia|s__Eggerthia_catenaformis	0.250449	1	0.525956	0.314684	Saliva	all	30
COPD	Healthy	Root|k__Bacteria|p__Firmicutes|c__Erysipelotrichia|o__Erysipelotrichales|f__Erysipelotrichaceae|g__Solobacterium|s__Solobacterium_moorei	-1.35926	1	-2.13703	0.250801	Saliva	all	30
COPD	Healthy	Root|k__Bacteria|p__Firmicutes|c__Negativicutes|o__Selenomonadales|f__Selenomonadaceae|g__Centipeda|s__Centipeda_periodontii	-0.364822	1	-1.01103	-0.269852	Saliva	all	30
COPD	Healthy	Root|k__Bacteria|p__Firmicutes|c__Negativicutes|o__Selenomonadales|f__Selenomonadaceae|g__Selenomonas|s__Selenomonas_artemidis	0.0274088	1	0.0418241	0.254711	Saliva	all	30
COPD	Healthy	Root|k__Bacteria|p__Firmicutes|c__Negativicutes|o__Selenomonadales|f__Selenomonadaceae|g__Selenomonas|s__Selenomonas_flueggei	-1.78693	1	-2.46698	-0.275845	Saliva	all	30
COPD	Healthy	Root|k__Bacteria|p__Firmicutes|c__Negativicutes|o__Selenomonadales|f__Selenomonadaceae|g__Selenomonas|s__Selenomonas_noxia	0.423798	1	0.498221	0.453616	Saliva	all	30
COPD	Healthy	Root|k__Bacteria|p__Firmicutes|c__Negativicutes|o__Selenomonadales|f__Selenomonadaceae|g__Selenomonas|s__Selenomonas_sp_FOBRC6	-0.212004	1	-0.41331	-0.154995	Saliva	all	30
COPD	Healthy	Root|k__Bacteria|p__Firmicutes|c__Negativicutes|o__Selenomonadales|f__Selenomonadaceae|g__Selenomonas|s__Selenomonas_sp_oral_taxon_126	-0.0349336	1	-0.064577	-0.125608	Saliva	all	30
COPD	Healthy	Root|k__Bacteria|p__Firmicutes|c__Negativicutes|o__Selenomonadales|f__Selenomonadaceae|g__Selenomonas|s__Selenomonas_sp_oral_taxon_138	0.0389689	1	0.080934	-0.252125	Saliva	all	30
COPD	Healthy	Root|k__Bacteria|p__Firmicutes|c__Negativicutes|o__Selenomonadales|f__Selenomonadaceae|g__Selenomonas|s__Selenomonas_sp_oral_taxon_892	0.241504	1	0.441882	0.248021	Saliva	all	30
COPD	Healthy	Root|k__Bacteria|p__Firmicutes|c__Negativicutes|o__Selenomonadales|f__Selenomonadaceae|g__Selenomonas|s__Selenomonas_sp_oral_taxon_920	-0.201294	1	-0.485602	-0.131843	Saliva	all	30
COPD	Healthy	Root|k__Bacteria|p__Firmicutes|c__Negativicutes|o__Selenomonadales|f__Selenomonadaceae|g__Selenomonas|s__Selenomonas_sputigena	-1.25087	1	-1.64071	-0.289785	Saliva	all	30
COPD	Healthy	Root|k__Bacteria|p__Firmicutes|c__Negativicutes|o__Veillonellales|f__Veillonellaceae|g__Anaeroglobus|s__Anaeroglobus_geminatus	1.43205	1	2.04145	0.533783	Saliva	all	30
COPD	Healthy	Root|k__Bacteria|p__Firmicutes|c__Negativicutes|o__Veillonellales|f__Veillonellaceae|g__Dialister|s__Dialister_invisus	1.69967	1	2.37304	0.195509	Saliva	all	30
COPD	Healthy	Root|k__Bacteria|p__Firmicutes|c__Negativicutes|o__Veillonellales|f__Veillonellaceae|g__Dialister|s__Dialister_pneumosintes	0.724537	1	1.13722	0.269876	Saliva	all	30
COPD	Healthy	Root|k__Bacteria|p__Firmicutes|c__Negativicutes|o__Veillonellales|f__Veillonellaceae|g__Megasphaera|s__Megasphaera_micronuciformis	0.27039	1	0.319654	-0.0575482	Saliva	all	30
COPD	Healthy	Root|k__Bacteria|p__Firmicutes|c__Negativicutes|o__Veillonellales|f__Veillonellaceae|g__Veillonella|s__Veillonella_atypica	0.290245	1	0.436589	0.268366	Saliva	all	30
COPD	Healthy	Root|k__Bacteria|p__Firmicutes|c__Negativicutes|o__Veillonellales|f__Veillonellaceae|g__Veillonella|s__Veillonella_dispar	-0.33135	1	-0.633233	0.162313	Saliva	all	30
COPD	Healthy	Root|k__Bacteria|p__Firmicutes|c__Negativicutes|o__Veillonellales|f__Veillonellaceae|g__Veillonella|s__Veillonella_infantium	-0.692089	1	-1.49225	-0.283496	Saliva	all	30
COPD	Healthy	Root|k__Bacteria|p__Firmicutes|c__Negativicutes|o__Veillonellales|f__Veillonellaceae|g__Veillonella|s__Veillonella_parvula	0.833025	1	1.78926	0.884348	Saliva	all	30
COPD	Healthy	Root|k__Bacteria|p__Firmicutes|c__Negativicutes|o__Veillonellales|f__Veillonellaceae|g__Veillonella|s__Veillonella_rogosae	-1.49389	1	-1.76095	-0.208589	Saliva	all	30
COPD	Healthy	Root|k__Bacteria|p__Firmicutes|c__Negativicutes|o__Veillonellales|f__Veillonellaceae|g__Veillonella|s__Veillonella_sp_T11011_6	-0.451839	1	-0.608166	0.353701	Saliva	all	30
COPD	Healthy	Root|k__Bacteria|p__Firmicutes|c__Negativicutes|o__Veillonellales|f__Veillonellaceae|g__Veillonella|s__Veillonella_tobetsuensis	-2.53924	0.39544	-3.05035	-0.285786	Saliva	all	30
COPD	Healthy	Root|k__Bacteria|p__Firmicutes|c__Tissierellia|o__Tissierellales|f__Peptoniphilaceae|g__Parvimonas|s__Parvimonas_micra	0.976041	1	1.21606	0.500275	Saliva	all	30
COPD	Healthy	Root|k__Bacteria|p__Fusobacteria|c__Fusobacteriia|o__Fusobacteriales|f__Fusobacteriaceae|g__Fusobacterium|s__Fusobacterium_nucleatum	0.355663	1	0.481407	0.430935	Saliva	all	30
COPD	Healthy	Root|k__Bacteria|p__Fusobacteria|c__Fusobacteriia|o__Fusobacteriales|f__Fusobacteriaceae|g__Fusobacterium|s__Fusobacterium_periodonticum	-2.25566	1	-2.48641	-0.0442118	Saliva	all	30
COPD	Healthy	Root|k__Bacteria|p__Fusobacteria|c__Fusobacteriia|o__Fusobacteriales|f__Leptotrichiaceae|g__Leptotrichia|s__Leptotrichia_buccalis	-0.436752	1	-0.827087	0.276508	Saliva	all	30
COPD	Healthy	Root|k__Bacteria|p__Fusobacteria|c__Fusobacteriia|o__Fusobacteriales|f__Leptotrichiaceae|g__Leptotrichia|s__Leptotrichia_goodfellowii	-1.278	0.626759	-2.90194	-0.379192	Saliva	all	30
COPD	Healthy	Root|k__Bacteria|p__Fusobacteria|c__Fusobacteriia|o__Fusobacteriales|f__Leptotrichiaceae|g__Leptotrichia|s__Leptotrichia_hofstadii	-0.177695	1	-0.287012	0.0773844	Saliva	all	30
COPD	Healthy	Root|k__Bacteria|p__Fusobacteria|c__Fusobacteriia|o__Fusobacteriales|f__Leptotrichiaceae|g__Leptotrichia|s__Leptotrichia_sp_oral_taxon_212	0.0219071	1	0.0302431	0.354382	Saliva	all	30
COPD	Healthy	Root|k__Bacteria|p__Fusobacteria|c__Fusobacteriia|o__Fusobacteriales|f__Leptotrichiaceae|g__Leptotrichia|s__Leptotrichia_sp_oral_taxon_215	-1.2978	1	-1.50019	0.0215644	Saliva	all	30
COPD	Healthy	Root|k__Bacteria|p__Fusobacteria|c__Fusobacteriia|o__Fusobacteriales|f__Leptotrichiaceae|g__Leptotrichia|s__Leptotrichia_sp_oral_taxon_225	-0.179574	1	-0.324349	0.286529	Saliva	all	30
COPD	Healthy	Root|k__Bacteria|p__Fusobacteria|c__Fusobacteriia|o__Fusobacteriales|f__Leptotrichiaceae|g__Leptotrichia|s__Leptotrichia_sp_oral_taxon_498	-1.40859	1	-2.53577	-0.27454	Saliva	all	30
COPD	Healthy	Root|k__Bacteria|p__Fusobacteria|c__Fusobacteriia|o__Fusobacteriales|f__Leptotrichiaceae|g__Leptotrichia|s__Leptotrichia_sp_oral_taxon_879	0.20365	1	0.423214	0.0762039	Saliva	all	30
COPD	Healthy	Root|k__Bacteria|p__Fusobacteria|c__Fusobacteriia|o__Fusobacteriales|f__Leptotrichiaceae|g__Leptotrichia|s__Leptotrichia_wadei	-1.25623	1	-1.58991	0.0629588	Saliva	all	30
COPD	Healthy	Root|k__Bacteria|p__Proteobacteria|c__Betaproteobacteria|o__Burkholderiales|f__Burkholderiaceae|g__Lautropia|s__Lautropia_mirabilis	-2.0982	1	-2.09709	-0.0409237	Saliva	all	30
COPD	Healthy	Root|k__Bacteria|p__Proteobacteria|c__Betaproteobacteria|o__Burkholderiales|f__Comamonadaceae|g__Ottowia|s__Ottowia_sp_oral_taxon_894	-0.452973	1	-0.780857	-0.0325105	Saliva	all	30
COPD	Healthy	Root|k__Bacteria|p__Proteobacteria|c__Betaproteobacteria|o__Neisseriales|f__Neisseriaceae|g__Eikenella|s__Eikenella_corrodens	1.72792	1	1.97237	0.464969	Saliva	all	30
COPD	Healthy	Root|k__Bacteria|p__Proteobacteria|c__Betaproteobacteria|o__Neisseriales|f__Neisseriaceae|g__Kingella|s__Kingella_denitrificans	-0.268911	1	-0.48781	0.2131	Saliva	all	30
COPD	Healthy	Root|k__Bacteria|p__Proteobacteria|c__Betaproteobacteria|o__Neisseriales|f__Neisseriaceae|g__Kingella|s__Kingella_oralis	-1.60652	1	-1.84491	0.19021	Saliva	all	30
COPD	Healthy	Root|k__Bacteria|p__Proteobacteria|c__Betaproteobacteria|o__Neisseriales|f__Neisseriaceae|g__Neisseria|s__Neisseria_bacilliformis	0.203331	1	0.237658	0.00132077	Saliva	all	30
COPD	Healthy	Root|k__Bacteria|p__Proteobacteria|c__Betaproteobacteria|o__Neisseriales|f__Neisseriaceae|g__Neisseria|s__Neisseria_cinerea	-0.929014	1	-1.46632	-0.109721	Saliva	all	30
COPD	Healthy	Root|k__Bacteria|p__Proteobacteria|c__Betaproteobacteria|o__Neisseriales|f__Neisseriaceae|g__Neisseria|s__Neisseria_elongata	-1.36134	1	-1.35193	0.624886	Saliva	all	30
COPD	Healthy	Root|k__Bacteria|p__Proteobacteria|c__Betaproteobacteria|o__Neisseriales|f__Neisseriaceae|g__Neisseria|s__Neisseria_flavescens	-3.03927	0.392831	-3.05406	0.00314198	Saliva	all	30
COPD	Healthy	Root|k__Bacteria|p__Proteobacteria|c__Betaproteobacteria|o__Neisseriales|f__Neisseriaceae|g__Neisseria|s__Neisseria_macacae	1.09044	1	1.2375	0.303544	Saliva	all	30
COPD	Healthy	Root|k__Bacteria|p__Proteobacteria|c__Betaproteobacteria|o__Neisseriales|f__Neisseriaceae|g__Neisseria|s__Neisseria_mucosa	0.809149	1	0.908164	0.535017	Saliva	all	30
COPD	Healthy	Root|k__Bacteria|p__Proteobacteria|c__Betaproteobacteria|o__Neisseriales|f__Neisseriaceae|g__Neisseria|s__Neisseria_perflava	-0.715117	1	-0.872764	-0.172039	Saliva	all	30
COPD	Healthy	Root|k__Bacteria|p__Proteobacteria|c__Betaproteobacteria|o__Neisseriales|f__Neisseriaceae|g__Neisseria|s__Neisseria_sicca	-0.447126	1	-0.424327	0.362818	Saliva	all	30
COPD	Healthy	Root|k__Bacteria|p__Proteobacteria|c__Betaproteobacteria|o__Neisseriales|f__Neisseriaceae|g__Neisseria|s__Neisseria_sp_HMSC064E01	0.325084	1	0.515851	0.131478	Saliva	all	30
COPD	Healthy	Root|k__Bacteria|p__Proteobacteria|c__Betaproteobacteria|o__Neisseriales|f__Neisseriaceae|g__Neisseria|s__Neisseria_sp_oral_taxon_014	-2.92116	0.0444079	-3.67812	-0.184112	Saliva	all	30
COPD	Healthy	Root|k__Bacteria|p__Proteobacteria|c__Betaproteobacteria|o__Neisseriales|f__Neisseriaceae|g__Neisseria|s__Neisseria_subflava	-2.93903	1	-2.64294	0.401026	Saliva	all	30
COPD	Healthy	Root|k__Bacteria|p__Proteobacteria|c__Deltaproteobacteria|o__Desulfobacterales|f__Desulfobulbaceae|g__Desulfobulbus|s__Desulfobulbus_oralis	1.1992	1	2.02405	-0.129141	Saliva	all	30
COPD	Healthy	Root|k__Bacteria|p__Proteobacteria|c__Epsilonproteobacteria|o__Campylobacterales|f__Campylobacteraceae|g__Campylobacter|s__Campylobacter_concisus	-0.482784	1	-0.669141	0.173994	Saliva	all	30
COPD	Healthy	Root|k__Bacteria|p__Proteobacteria|c__Epsilonproteobacteria|o__Campylobacterales|f__Campylobacteraceae|g__Campylobacter|s__Campylobacter_gracilis	0.420985	1	0.524162	0.064468	Saliva	all	30
COPD	Healthy	Root|k__Bacteria|p__Proteobacteria|c__Epsilonproteobacteria|o__Campylobacterales|f__Campylobacteraceae|g__Campylobacter|s__Campylobacter_rectus	0.848909	1	1.41009	-0.0302142	Saliva	all	30
COPD	Healthy	Root|k__Bacteria|p__Proteobacteria|c__Epsilonproteobacteria|o__Campylobacterales|f__Campylobacteraceae|g__Campylobacter|s__Campylobacter_showae	-1.11056	1	-1.50684	-0.168507	Saliva	all	30
COPD	Healthy	Root|k__Bacteria|p__Proteobacteria|c__Gammaproteobacteria|o__Cardiobacteriales|f__Cardiobacteriaceae|g__Cardiobacterium|s__Cardiobacterium_hominis	-2.89006	0.0747895	-3.53585	0.334486	Saliva	all	30
COPD	Healthy	Root|k__Bacteria|p__Proteobacteria|c__Gammaproteobacteria|o__Cardiobacteriales|f__Cardiobacteriaceae|g__Cardiobacterium|s__Cardiobacterium_valvarum	-0.879572	1	-1.15436	0.427718	Saliva	all	30
COPD	Healthy	Root|k__Bacteria|p__Proteobacteria|c__Gammaproteobacteria|o__Pasteurellales|f__Pasteurellaceae|g__Aggregatibacter|s__Aggregatibacter_aphrophilus	-2.09744	0.0866427	-3.49388	-0.228803	Saliva	all	30
COPD	Healthy	Root|k__Bacteria|p__Proteobacteria|c__Gammaproteobacteria|o__Pasteurellales|f__Pasteurellaceae|g__Aggregatibacter|s__Aggregatibacter_segnis	1.93078	1	2.58991	0.409931	Saliva	all	30
COPD	Healthy	Root|k__Bacteria|p__Proteobacteria|c__Gammaproteobacteria|o__Pasteurellales|f__Pasteurellaceae|g__Aggregatibacter|s__Aggregatibacter_sp_oral_taxon_458	0.238443	1	0.347987	0.53554	Saliva	all	30
COPD	Healthy	Root|k__Bacteria|p__Proteobacteria|c__Gammaproteobacteria|o__Pasteurellales|f__Pasteurellaceae|g__Haemophilus|s__Haemophilus_haemolyticus	0.0942992	1	0.125287	0.457463	Saliva	all	30
COPD	Healthy	Root|k__Bacteria|p__Proteobacteria|c__Gammaproteobacteria|o__Pasteurellales|f__Pasteurellaceae|g__Haemophilus|s__Haemophilus_parahaemolyticus	0.484736	1	0.655103	0.481445	Saliva	all	30
COPD	Healthy	Root|k__Bacteria|p__Proteobacteria|c__Gammaproteobacteria|o__Pasteurellales|f__Pasteurellaceae|g__Haemophilus|s__Haemophilus_parainfluenzae	-1.21595	1	-1.87792	-0.0191329	Saliva	all	30
COPD	Healthy	Root|k__Bacteria|p__Proteobacteria|c__Gammaproteobacteria|o__Pasteurellales|f__Pasteurellaceae|g__Haemophilus|s__Haemophilus_pittmaniae	-1.38963	0.646311	-2.88856	-0.219716	Saliva	all	30
COPD	Healthy	Root|k__Bacteria|p__Proteobacteria|c__Gammaproteobacteria|o__Pasteurellales|f__Pasteurellaceae|g__Haemophilus|s__Haemophilus_quentini	-0.609422	1	-1.28571	-0.167411	Saliva	all	30
COPD	Healthy	Root|k__Bacteria|p__Proteobacteria|c__Gammaproteobacteria|o__Pasteurellales|f__Pasteurellaceae|g__Haemophilus|s__Haemophilus_sp_HMSC71H05	1.06344	1	1.04994	0.593627	Saliva	all	30
COPD	Healthy	Root|k__Bacteria|p__Proteobacteria|c__Gammaproteobacteria|o__Pasteurellales|f__Pasteurellaceae|g__Haemophilus|s__Haemophilus_sputorum	-5.07223	9.30107e-11	-7.23783	-0.432076	Saliva	all	30
COPD	Healthy	Root|k__Bacteria|p__Spirochaetes|c__Spirochaetia|o__Spirochaetales|f__Spirochaetaceae|g__Treponema|s__Treponema_socranskii	0.64411	1	1.01739	0.215026	Saliva	all	30
COPD	Healthy	Root|k__Bacteria|p__Synergistetes|c__Synergistia|o__Synergistales|f__Synergistaceae|g__Fretibacterium|s__Fretibacterium_fastidiosum	1.00598	1	1.43868	0.0327412	Saliva	all	30
COPD	Healthy	Unknown	-0.00828383	1	-0.0281747	0.0522548	Saliva	all	30
COPD	Healthy	Root|k__Bacteria|p__Actinobacteria|c__Actinobacteria|o__Actinomycetales|f__Actinomycetaceae|g__Actinobaculum|s__Actinobaculum_sp_oral_taxon_183	-5.1686	0.0239896	-3.85108	-0.587291	Plaque	all	15
COPD	Healthy	Root|k__Bacteria|p__Actinobacteria|c__Actinobacteria|o__Actinomycetales|f__Actinomycetaceae|g__Actinomyces|s__Actinomyces_cardiffensis	4.37447	0.426063	3.04646	0.6562	Plaque	all	15
COPD	Healthy	Root|k__Bacteria|p__Actinobacteria|c__Actinobacteria|o__Actinomycetales|f__Actinomycetaceae|g__Actinomyces|s__Actinomyces_georgiae	-4.26162	0.0684046	-3.5812	-0.86197	Plaque	all	15
COPD	Healthy	Root|k__Bacteria|p__Actinobacteria|c__Actinobacteria|o__Actinomycetales|f__Actinomycetaceae|g__Actinomyces|s__Actinomyces_graevenitzii	2.37291	1	1.87845	0.699158	Plaque	all	15
COPD	Healthy	Root|k__Bacteria|p__Actinobacteria|c__Actinobacteria|o__Actinomycetales|f__Actinomycetaceae|g__Actinomyces|s__Actinomyces_hongkongensis	-0.798813	1	-0.601272	0.116878	Plaque	all	15
COPD	Healthy	Root|k__Bacteria|p__Actinobacteria|c__Actinobacteria|o__Actinomycetales|f__Actinomycetaceae|g__Actinomyces|s__Actinomyces_johnsonii	-3.16463	1	-2.03573	-0.577562	Plaque	all	15
COPD	Healthy	Root|k__Bacteria|p__Actinobacteria|c__Actinobacteria|o__Actinomycetales|f__Actinomycetaceae|g__Actinomyces|s__Actinomyces_massiliensis	-4.4825	0.0157282	-3.95789	-0.750956	Plaque	all	15
COPD	Healthy	Root|k__Bacteria|p__Actinobacteria|c__Actinobacteria|o__Actinomycetales|f__Actinomycetaceae|g__Actinomyces|s__Actinomyces_meyeri	-0.777023	1	-0.524833	-0.347612	Plaque	all	15
COPD	Healthy	Root|k__Bacteria|p__Actinobacteria|c__Actinobacteria|o__Actinomycetales|f__Actinomycetaceae|g__Actinomyces|s__Actinomyces_naeslundii	-3.46145	1	-2.3886	-0.313612	Plaque	all	15
COPD	Healthy	Root|k__Bacteria|p__Actinobacteria|c__Actinobacteria|o__Actinomycetales|f__Actinomycetaceae|g__Actinomyces|s__Actinomyces_odontolyticus	2.05279	1	2.10733	0.820599	Plaque	all	15
COPD	Healthy	Root|k__Bacteria|p__Actinobacteria|c__Actinobacteria|o__Actinomycetales|f__Actinomycetaceae|g__Actinomyces|s__Actinomyces_oris	-0.326137	1	-0.512541	-0.210904	Plaque	all	15
COPD	Healthy	Root|k__Bacteria|p__Actinobacteria|c__Actinobacteria|o__Actinomycetales|f__Actinomycetaceae|g__Actinomyces|s__Actinomyces_sp_HMSC035G02	2.04214	1	1.85	0.869515	Plaque	all	15
COPD	Healthy	Root|k__Bacteria|p__Actinobacteria|c__Actinobacteria|o__Actinomycetales|f__Actinomycetaceae|g__Actinomyces|s__Actinomyces_sp_HPA0247	4.42829	0.0324378	3.77534	1.45008	Plaque	all	15
COPD	Healthy	Root|k__Bacteria|p__Actinobacteria|c__Actinobacteria|o__Actinomycetales|f__Actinomycetaceae|g__Actinomyces|s__Actinomyces_sp_ICM47	1.2103	1	0.977981	0.830682	Plaque	all	15
COPD	Healthy	Root|k__Bacteria|p__Actinobacteria|c__Actinobacteria|o__Actinomycetales|f__Actinomycetaceae|g__Actinomyces|s__Actinomyces_sp_S6_Spd3	3.71891	0.0328332	3.77108	0.943123	Plaque	all	15
COPD	Healthy	Root|k__Bacteria|p__Actinobacteria|c__Actinobacteria|o__Actinomycetales|f__Actinomycetaceae|g__Actinomyces|s__Actinomyces_sp_oral_taxon_170	-2.80261	1	-1.88491	-0.367297	Plaque	all	15
COPD	Healthy	Root|k__Bacteria|p__Actinobacteria|c__Actinobacteria|o__Actinomycetales|f__Actinomycetaceae|g__Actinomyces|s__Actinomyces_sp_oral_taxon_180	0.731332	1	0.698595	0.639501	Plaque	all	15
COPD	Healthy	Root|k__Bacteria|p__Actinobacteria|c__Actinobacteria|o__Actinomycetales|f__Actinomycetaceae|g__Actinomyces|s__Actinomyces_sp_oral_taxon_181	4.14271	0.408317	3.06085	1.37637	Plaque	all	15
COPD	Healthy	Root|k__Bacteria|p__Actinobacteria|c__Actinobacteria|o__Actinomycetales|f__Actinomycetaceae|g__Actinomyces|s__Actinomyces_sp_oral_taxon_414	1.02507	1	1.59794	-0.165487	Plaque	all	15
COPD	Healthy	Root|k__Bacteria|p__Actinobacteria|c__Actinobacteria|o__Actinomycetales|f__Actinomycetaceae|g__Actinomyces|s__Actinomyces_sp_oral_taxon_448	-0.273517	1	-0.176988	-0.417094	Plaque	all	15
COPD	Healthy	Root|k__Bacteria|p__Actinobacteria|c__Actinobacteria|o__Actinomycetales|f__Actinomycetaceae|g__Actinomyces|s__Actinomyces_sp_oral_taxon_897	4.42481	0.633195	2.91144	0.0839414	Plaque	all	15
COPD	Healthy	Root|k__Bacteria|p__Actinobacteria|c__Actinobacteria|o__Actinomycetales|f__Actinomycetaceae|g__Actinomyces|s__Actinomyces_viscosus	4.44332	0.572635	2.94965	0.593082	Plaque	all	15
COPD	Healthy	Root|k__Bacteria|p__Actinobacteria|c__Actinobacteria|o__Bifidobacteriales|f__Bifidobacteriaceae|g__Bifidobacterium|s__Bifidobacterium_dentium	4.14217	1	2.72019	0.711605	Plaque	all	15
COPD	Healthy	Root|k__Bacteria|p__Actinobacteria|c__Actinobacteria|o__Bifidobacteriales|f__Bifidobacteriaceae|g__Scardovia|s__Scardovia_wiggsiae	-1.5112	1	-0.864152	-0.108238	Plaque	all	15
COPD	Healthy	Root|k__Bacteria|p__Actinobacteria|c__Actinobacteria|o__Corynebacteriales|f__Corynebacteriaceae|g__Corynebacterium|s__Corynebacterium_durum	-0.291306	1	-0.220384	-0.233614	Plaque	all	15
COPD	Healthy	Root|k__Bacteria|p__Actinobacteria|c__Actinobacteria|o__Corynebacteriales|f__Corynebacteriaceae|g__Corynebacterium|s__Corynebacterium_matruchotii	0.323525	1	0.332776	-0.0981862	Plaque	all	15
COPD	Healthy	Root|k__Bacteria|p__Actinobacteria|c__Actinobacteria|o__Micrococcales|f__Micrococcaceae|g__Rothia|s__Rothia_aeria	-4.40647	0.137019	-3.38854	-0.707491	Plaque	all	15
COPD	Healthy	Root|k__Bacteria|p__Actinobacteria|c__Actinobacteria|o__Micrococcales|f__Micrococcaceae|g__Rothia|s__Rothia_dentocariosa	-0.581198	1	-0.71674	-0.00711765	Plaque	all	15
COPD	Healthy	Root|k__Bacteria|p__Actinobacteria|c__Actinobacteria|o__Micrococcales|f__Micrococcaceae|g__Rothia|s__Rothia_mucilaginosa	1.8615	0.0234053	3.85831	1.20875	Plaque	all	15
COPD	Healthy	Root|k__Bacteria|p__Actinobacteria|c__Actinobacteria|o__Propionibacteriales|f__Propionibacteriaceae|g__Cutibacterium|s__Cutibacterium_acnes	-2.04649	1	-2.01214	-0.321863	Plaque	all	15
COPD	Healthy	Root|k__Bacteria|p__Actinobacteria|c__Actinobacteria|o__Propionibacteriales|f__Propionibacteriaceae|g__Propionibacterium|s__Propionibacterium_acidifaciens	4.05385	1	2.34711	0.988509	Plaque	all	15
COPD	Healthy	Root|k__Bacteria|p__Actinobacteria|c__Actinobacteria|o__Propionibacteriales|f__Propionibacteriaceae|g__Pseudopropionibacterium|s__Pseudopropionibacterium_propionicum	-1.16594	1	-1.28224	-0.533815	Plaque	all	15
COPD	Healthy	Root|k__Bacteria|p__Actinobacteria|c__Coriobacteriia|o__Coriobacteriales|f__Atopobiaceae|g__Atopobium|s__Atopobium_parvulum	0.00576452	1	0.00471887	0.277931	Plaque	all	15
COPD	Healthy	Root|k__Bacteria|p__Actinobacteria|c__Coriobacteriia|o__Coriobacteriales|f__Atopobiaceae|g__Atopobium|s__Atopobium_rimae	-0.0757472	1	-0.0762122	-0.176264	Plaque	all	15
COPD	Healthy	Root|k__Bacteria|p__Actinobacteria|c__Coriobacteriia|o__Coriobacteriales|f__Atopobiaceae|g__Olsenella|s__Olsenella_profusa	5.14502	1.41246e-05	5.40256	-0.0437433	Plaque	all	15
COPD	Healthy	Root|k__Bacteria|p__Actinobacteria|c__Coriobacteriia|o__Coriobacteriales|f__Atopobiaceae|g__Olsenella|s__Olsenella_scatoligenes	2.64752	0.718023	2.86832	-0.0964067	Plaque	all	15
COPD	Healthy	Root|k__Bacteria|p__Actinobacteria|c__Coriobacteriia|o__Coriobacteriales|f__Atopobiaceae|g__Olsenella|s__Olsenella_uli	5.62946	0.0120192	4.02393	0.560865	Plaque	all	15
COPD	Healthy	Root|k__Bacteria|p__Actinobacteria|c__Coriobacteriia|o__Eggerthellales|f__Eggerthellaceae|g__Slackia|s__Slackia_exigua	3.07718	1	2.73134	0.595373	Plaque	all	15
COPD	Healthy	Root|k__Bacteria|p__Bacteroidetes|c__Bacteroidetes_unclassified|o__Bacteroidetes_unclassified|f__Bacteroidetes_unclassified|g__Bacteroidetes_unclassified|s__Bacteroidetes_bacterium_oral_taxon_272	3.63551	0.207031	3.26778	0.425445	Plaque	all	15
COPD	Healthy	Root|k__Bacteria|p__Bacteroidetes|c__Bacteroidetes_unclassified|o__Bacteroidetes_unclassified|f__Bacteroidetes_unclassified|g__Bacteroidetes_unclassified|s__Bacteroidetes_oral_taxon_274	-1.01996	1	-0.666805	-0.188212	Plaque	all	15
COPD	Healthy	Root|k__Bacteria|p__Bacteroidetes|c__Bacteroidia|o__Bacteroidales|f__Porphyromonadaceae|g__Porphyromonas|s__Porphyromonas_catoniae	-3.16568	0.44815	-3.02958	-0.427771	Plaque	all	15
COPD	Healthy	Root|k__Bacteria|p__Bacteroidetes|c__Bacteroidia|o__Bacteroidales|f__Porphyromonadaceae|g__Porphyromonas|s__Porphyromonas_endodontalis	1.73397	1	1.16722	-0.121449	Plaque	all	15
COPD	Healthy	Root|k__Bacteria|p__Bacteroidetes|c__Bacteroidia|o__Bacteroidales|f__Porphyromonadaceae|g__Porphyromonas|s__Porphyromonas_gingivalis	2.41702	1	2.28931	-0.139479	Plaque	all	15
COPD	Healthy	Root|k__Bacteria|p__Bacteroidetes|c__Bacteroidia|o__Bacteroidales|f__Porphyromonadaceae|g__Porphyromonas|s__Porphyromonas_somerae	4.72966	0.0214023	3.88131	1.18005	Plaque	all	15
COPD	Healthy	Root|k__Bacteria|p__Bacteroidetes|c__Bacteroidia|o__Bacteroidales|f__Porphyromonadaceae|g__Porphyromonas|s__Porphyromonas_sp_oral_taxon_278	-1.65388	1	-1.93242	-0.139936	Plaque	all	15
COPD	Healthy	Root|k__Bacteria|p__Bacteroidetes|c__Bacteroidia|o__Bacteroidales|f__Prevotellaceae|g__Alloprevotella|s__Alloprevotella_tannerae	2.05123	1	1.6143	-0.229559	Plaque	all	15
COPD	Healthy	Root|k__Bacteria|p__Bacteroidetes|c__Bacteroidia|o__Bacteroidales|f__Prevotellaceae|g__Prevotella|s__Prevotella_baroniae	1.10284	1	1.24572	-0.208064	Plaque	all	15
COPD	Healthy	Root|k__Bacteria|p__Bacteroidetes|c__Bacteroidia|o__Bacteroidales|f__Prevotellaceae|g__Prevotella|s__Prevotella_buccae	2.19173	1	2.16883	-0.0958779	Plaque	all	15
COPD	Healthy	Root|k__Bacteria|p__Bacteroidetes|c__Bacteroidia|o__Bacteroidales|f__Prevotellaceae|g__Prevotella|s__Prevotella_denticola	0.726313	1	0.524506	-0.00558312	Plaque	all	15
COPD	Healthy	Root|k__Bacteria|p__Bacteroidetes|c__Bacteroidia|o__Bacteroidales|f__Prevotellaceae|g__Prevotella|s__Prevotella_enoeca	-0.815655	1	-1.88754	-0.298975	Plaque	all	15
COPD	Healthy	Root|k__Bacteria|p__Bacteroidetes|c__Bacteroidia|o__Bacteroidales|f__Prevotellaceae|g__Prevotella|s__Prevotella_histicola	2.03521	1	1.62661	0.674463	Plaque	all	15
COPD	Healthy	Root|k__Bacteria|p__Bacteroidetes|c__Bacteroidia|o__Bacteroidales|f__Prevotellaceae|g__Prevotella|s__Prevotella_intermedia	-0.242361	1	-0.218596	-0.161646	Plaque	all	15
COPD	Healthy	Root|k__Bacteria|p__Bacteroidetes|c__Bacteroidia|o__Bacteroidales|f__Prevotellaceae|g__Prevotella|s__Prevotella_loescheii	-2.15824	0.0110824	-4.04411	-0.408412	Plaque	all	15
COPD	Healthy	Root|k__Bacteria|p__Bacteroidetes|c__Bacteroidia|o__Bacteroidales|f__Prevotellaceae|g__Prevotella|s__Prevotella_maculosa	-1.91726	1	-1.71957	-0.469204	Plaque	all	15
COPD	Healthy	Root|k__Bacteria|p__Bacteroidetes|c__Bacteroidia|o__Bacteroidales|f__Prevotellaceae|g__Prevotella|s__Prevotella_marshii	0.281713	1	0.410424	-0.0689093	Plaque	all	15
COPD	Healthy	Root|k__Bacteria|p__Bacteroidetes|c__Bacteroidia|o__Bacteroidales|f__Prevotellaceae|g__Prevotella|s__Prevotella_melaninogenica	4.22038	2.51332e-06	5.70498	1.07876	Plaque	all	15
COPD	Healthy	Root|k__Bacteria|p__Bacteroidetes|c__Bacteroidia|o__Bacteroidales|f__Prevotellaceae|g__Prevotella|s__Prevotella_micans	-0.560287	1	-0.484888	-0.283856	Plaque	all	15
COPD	Healthy	Root|k__Bacteria|p__Bacteroidetes|c__Bacteroidia|o__Bacteroidales|f__Prevotellaceae|g__Prevotella|s__Prevotella_nigrescens	1.52968	1	1.38965	0.23508	Plaque	all	15
COPD	Healthy	Root|k__Bacteria|p__Bacteroidetes|c__Bacteroidia|o__Bacteroidales|f__Prevotellaceae|g__Prevotella|s__Prevotella_oralis	4.2818	0.0952624	3.4924	0.180877	Plaque	all	15
COPD	Healthy	Root|k__Bacteria|p__Bacteroidetes|c__Bacteroidia|o__Bacteroidales|f__Prevotellaceae|g__Prevotella|s__Prevotella_oris	-2.05719	1	-1.93861	-0.527776	Plaque	all	15
COPD	Healthy	Root|k__Bacteria|p__Bacteroidetes|c__Bacteroidia|o__Bacteroidales|f__Prevotellaceae|g__Prevotella|s__Prevotella_oulorum	-0.970159	1	-0.752632	0.235191	Plaque	all	15
COPD	Healthy	Root|k__Bacteria|p__Bacteroidetes|c__Bacteroidia|o__Bacteroidales|f__Prevotellaceae|g__Prevotella|s__Prevotella_pallens	3.99029	0.302487	3.15272	0.638833	Plaque	all	15
COPD	Healthy	Root|k__Bacteria|p__Bacteroidetes|c__Bacteroidia|o__Bacteroidales|f__Prevotellaceae|g__Prevotella|s__Prevotella_pleuritidis	1.46342	1	1.09435	0.0918028	Plaque	all	15
COPD	Healthy	Root|k__Bacteria|p__Bacteroidetes|c__Bacteroidia|o__Bacteroidales|f__Prevotellaceae|g__Prevotella|s__Prevotella_saccharolytica	-1.71868	1	-2.17521	0.268071	Plaque	all	15
COPD	Healthy	Root|k__Bacteria|p__Bacteroidetes|c__Bacteroidia|o__Bacteroidales|f__Prevotellaceae|g__Prevotella|s__Prevotella_salivae	3.42042	1	2.75252	0.717682	Plaque	all	15
COPD	Healthy	Root|k__Bacteria|p__Bacteroidetes|c__Bacteroidia|o__Bacteroidales|f__Prevotellaceae|g__Prevotella|s__Prevotella_sp_F0091	0.596894	1	0.92287	-0.0423914	Plaque	all	15
COPD	Healthy	Root|k__Bacteria|p__Bacteroidetes|c__Bacteroidia|o__Bacteroidales|f__Prevotellaceae|g__Prevotella|s__Prevotella_sp_oral_taxon_306	0.74218	1	0.725471	0.289587	Plaque	all	15
COPD	Healthy	Root|k__Bacteria|p__Bacteroidetes|c__Bacteroidia|o__Bacteroidales|f__Prevotellaceae|g__Prevotella|s__Prevotella_veroralis	-0.914891	1	-1.05122	-0.390391	Plaque	all	15
COPD	Healthy	Root|k__Bacteria|p__Bacteroidetes|c__Bacteroidia|o__Bacteroidales|f__Tannerellaceae|g__Tannerella|s__Tannerella_forsythia	3.99461	1	2.74667	0.00907542	Plaque	all	15
COPD	Healthy	Root|k__Bacteria|p__Bacteroidetes|c__Bacteroidia|o__Bacteroidales|f__Tannerellaceae|g__Tannerella|s__Tannerella_sp_oral_taxon_808	-1.18887	1	-0.777478	-0.0798445	Plaque	all	15
COPD	Healthy	Root|k__Bacteria|p__Bacteroidetes|c__Bacteroidia|o__Bacteroidales|f__Tannerellaceae|g__Tannerella|s__Tannerella_sp_oral_taxon_HOT_286	0.721812	1	0.530101	0.177152	Plaque	all	15
COPD	Healthy	Root|k__Bacteria|p__Bacteroidetes|c__Flavobacteriia|o__Flavobacteriales|f__Flavobacteriaceae|g__Capnocytophaga|s__Capnocytophaga_gingivalis	1.79306	1	1.81688	0.645422	Plaque	all	15
COPD	Healthy	Root|k__Bacteria|p__Bacteroidetes|c__Flavobacteriia|o__Flavobacteriales|f__Flavobacteriaceae|g__Capnocytophaga|s__Capnocytophaga_granulosa	2.32692	1	1.893	0.525687	Plaque	all	15
COPD	Healthy	Root|k__Bacteria|p__Bacteroidetes|c__Flavobacteriia|o__Flavobacteriales|f__Flavobacteriaceae|g__Capnocytophaga|s__Capnocytophaga_haemolytica	-1.65402	0.510427	-2.98839	-0.277165	Plaque	all	15
COPD	Healthy	Root|k__Bacteria|p__Bacteroidetes|c__Flavobacteriia|o__Flavobacteriales|f__Flavobacteriaceae|g__Capnocytophaga|s__Capnocytophaga_leadbetteri	2.38509	1	1.53525	0.658619	Plaque	all	15
COPD	Healthy	Root|k__Bacteria|p__Bacteroidetes|c__Flavobacteriia|o__Flavobacteriales|f__Flavobacteriaceae|g__Capnocytophaga|s__Capnocytophaga_ochracea	-1.86647	1	-1.48424	-0.100429	Plaque	all	15
COPD	Healthy	Root|k__Bacteria|p__Bacteroidetes|c__Flavobacteriia|o__Flavobacteriales|f__Flavobacteriaceae|g__Capnocytophaga|s__Capnocytophaga_sp_oral_taxon_332	1.25503	1	1.16581	0.468756	Plaque	all	15
COPD	Healthy	Root|k__Bacteria|p__Bacteroidetes|c__Flavobacteriia|o__Flavobacteriales|f__Flavobacteriaceae|g__Capnocytophaga|s__Capnocytophaga_sp_oral_taxon_338	-3.44309	0.00621541	-4.17977	-0.560944	Plaque	all	15
COPD	Healthy	Root|k__Bacteria|p__Bacteroidetes|c__Flavobacteriia|o__Flavobacteriales|f__Flavobacteriaceae|g__Capnocytophaga|s__Capnocytophaga_sp_oral_taxon_863	0.651278	1	0.817841	-0.0247837	Plaque	all	15
COPD	Healthy	Root|k__Bacteria|p__Bacteroidetes|c__Flavobacteriia|o__Flavobacteriales|f__Flavobacteriaceae|g__Capnocytophaga|s__Capnocytophaga_sputigena	1.60328	1	1.38622	0.13252	Plaque	all	15
COPD	Healthy	Root|k__Bacteria|p__Chloroflexi|c__Anaerolineae|o__Anaerolineales|f__Anaerolineaceae|g__Anaerolineaceae_unclassified|s__Anaerolineaceae_bacterium_oral_taxon_439	3.11372	1	2.40201	0.478145	Plaque	all	15
COPD	Healthy	Root|k__Bacteria|p__Firmicutes|c__Bacilli|o__Bacillales|f__Bacillales_unclassified|g__Gemella|s__Gemella_bergeri	-0.0693931	1	-0.0738211	-0.141192	Plaque	all	15
COPD	Healthy	Root|k__Bacteria|p__Firmicutes|c__Bacilli|o__Bacillales|f__Bacillales_unclassified|g__Gemella|s__Gemella_haemolysans	1.96637	1	1.68556	0.679728	Plaque	all	15
COPD	Healthy	Root|k__Bacteria|p__Firmicutes|c__Bacilli|o__Bacillales|f__Bacillales_unclassified|g__Gemella|s__Gemella_morbillorum	-1.23008	1	-0.985672	0.373729	Plaque	all	15
COPD	Healthy	Root|k__Bacteria|p__Firmicutes|c__Bacilli|o__Bacillales|f__Bacillales_unclassified|g__Gemella|s__Gemella_sanguinis	3.05783	3.26429e-08	6.40564	1.55497	Plaque	all	15
COPD	Healthy	Root|k__Bacteria|p__Firmicutes|c__Bacilli|o__Bacillales|f__Staphylococcaceae|g__Staphylococcus|s__Staphylococcus_epidermidis	-0.257178	1	-0.289952	-0.176419	Plaque	all	15
COPD	Healthy	Root|k__Bacteria|p__Firmicutes|c__Bacilli|o__Lactobacillales|f__Aerococcaceae|g__Abiotrophia|s__Abiotrophia_defectiva	3.80182	0.117975	3.43213	0.614711	Plaque	all	15
COPD	Healthy	Root|k__Bacteria|p__Firmicutes|c__Bacilli|o__Lactobacillales|f__Aerococcaceae|g__Abiotrophia|s__Abiotrophia_sp_HMSC24B09	3.7501	0.108992	3.45492	0.161434	Plaque	all	15
COPD	Healthy	Root|k__Bacteria|p__Firmicutes|c__Bacilli|o__Lactobacillales|f__Carnobacteriaceae|g__Granulicatella|s__Granulicatella_adiacens	1.87785	1	1.99422	0.51383	Plaque	all	15
COPD	Healthy	Root|k__Bacteria|p__Firmicutes|c__Bacilli|o__Lactobacillales|f__Carnobacteriaceae|g__Granulicatella|s__Granulicatella_elegans	1.56285	1	1.41453	0.679235	Plaque	all	15
COPD	Healthy	Root|k__Bacteria|p__Firmicutes|c__Bacilli|o__Lactobacillales|f__Lactobacillaceae|g__Lactobacillus|s__Lactobacillus_fermentum	2.43609	1	1.88861	0.264707	Plaque	all	15
COPD	Healthy	Root|k__Bacteria|p__Firmicutes|c__Bacilli|o__Lactobacillales|f__Lactobacillaceae|g__Lactobacillus|s__Lactobacillus_paragasseri	2.02244	1	2.01622	-0.0769795	Plaque	all	15
COPD	Healthy	Root|k__Bacteria|p__Firmicutes|c__Bacilli|o__Lactobacillales|f__Streptococcaceae|g__Streptococcus|s__Streptococcus_anginosus_group	-0.681805	1	-0.608024	-0.150343	Plaque	all	15
COPD	Healthy	Root|k__Bacteria|p__Firmicutes|c__Bacilli|o__Lactobacillales|f__Streptococcaceae|g__Streptococcus|s__Streptococcus_australis	0.166294	1	0.13475	1.03979	Plaque	all	15
COPD	Healthy	Root|k__Bacteria|p__Firmicutes|c__Bacilli|o__Lactobacillales|f__Streptococcaceae|g__Streptococcus|s__Streptococcus_cristatus	3.64732	0.175764	3.3153	0.80312	Plaque	all	15
COPD	Healthy	Root|k__Bacteria|p__Firmicutes|c__Bacilli|o__Lactobacillales|f__Streptococcaceae|g__Streptococcus|s__Streptococcus_gordonii	3.66097	0.132603	3.39891	0.148986	Plaque	all	15
COPD	Healthy	Root|k__Bacteria|p__Firmicutes|c__Bacilli|o__Lactobacillales|f__Streptococcaceae|g__Streptococcus|s__Streptococcus_infantis	1.53475	1	1.37272	1.1072	Plaque	all	15
COPD	Healthy	Root|k__Bacteria|p__Firmicutes|c__Bacilli|o__Lactobacillales|f__Streptococcaceae|g__Streptococcus|s__Streptococcus_milleri	2.29774	1	1.97859	-0.0940945	Plaque	all	15
COPD	Healthy	Root|k__Bacteria|p__Firmicutes|c__Bacilli|o__Lactobacillales|f__Streptococcaceae|g__Streptococcus|s__Streptococcus_mitis	2.54304	1	2.26647	0.995217	Plaque	all	15
COPD	Healthy	Root|k__Bacteria|p__Firmicutes|c__Bacilli|o__Lactobacillales|f__Streptococcaceae|g__Streptococcus|s__Streptococcus_mutans	4.89287	0.671129	2.89142	0.0703636	Plaque	all	15
COPD	Healthy	Root|k__Bacteria|p__Firmicutes|c__Bacilli|o__Lactobacillales|f__Streptococcaceae|g__Streptococcus|s__Streptococcus_oralis	0.305647	1	0.804825	-0.0511045	Plaque	all	15
COPD	Healthy	Root|k__Bacteria|p__Firmicutes|c__Bacilli|o__Lactobacillales|f__Streptococcaceae|g__Streptococcus|s__Streptococcus_parasanguinis	4.40136	9.78359e-07	5.86436	1.56432	Plaque	all	15
COPD	Healthy	Root|k__Bacteria|p__Firmicutes|c__Bacilli|o__Lactobacillales|f__Streptococcaceae|g__Streptococcus|s__Streptococcus_pseudopneumoniae	1.61361	1	1.29447	0.707432	Plaque	all	15
COPD	Healthy	Root|k__Bacteria|p__Firmicutes|c__Bacilli|o__Lactobacillales|f__Streptococcaceae|g__Streptococcus|s__Streptococcus_salivarius	1.2299	1	0.932171	0.358646	Plaque	all	15
COPD	Healthy	Root|k__Bacteria|p__Firmicutes|c__Bacilli|o__Lactobacillales|f__Streptococcaceae|g__Streptococcus|s__Streptococcus_sanguinis	-1.75311	1	-1.43364	-0.426275	Plaque	all	15
COPD	Healthy	Root|k__Bacteria|p__Firmicutes|c__Bacilli|o__Lactobacillales|f__Streptococcaceae|g__Streptococcus|s__Streptococcus_sp_A12	0.447053	1	0.349997	0.744234	Plaque	all	15
COPD	Healthy	Root|k__Bacteria|p__Firmicutes|c__Bacilli|o__Lactobacillales|f__Streptococcaceae|g__Streptococcus|s__Streptococcus_sp_F0442	2.62746	0.718023	2.86678	0.578312	Plaque	all	15
COPD	Healthy	Root|k__Bacteria|p__Firmicutes|c__Bacilli|o__Lactobacillales|f__Streptococcaceae|g__Streptococcus|s__Streptococcus_sp_HMSC034E03	2.01493	1	1.80898	0.760162	Plaque	all	15
COPD	Healthy	Root|k__Bacteria|p__Firmicutes|c__Bacilli|o__Lactobacillales|f__Streptococcaceae|g__Streptococcus|s__Streptococcus_sp_HMSC067H01	1.69356	1	2.0324	0.903966	Plaque	all	15
COPD	Healthy	Root|k__Bacteria|p__Firmicutes|c__Bacilli|o__Lactobacillales|f__Streptococcaceae|g__Streptococcus|s__Streptococcus_sp_HPH0090	0.962223	1	1.04272	0.243711	Plaque	all	15
COPD	Healthy	Root|k__Bacteria|p__Firmicutes|c__Bacilli|o__Lactobacillales|f__Streptococcaceae|g__Streptococcus|s__Streptococcus_sp_NLAE_zl_C503	-0.23161	1	-0.331064	-0.201346	Plaque	all	15
COPD	Healthy	Root|k__Bacteria|p__Firmicutes|c__Bacilli|o__Lactobacillales|f__Streptococcaceae|g__Streptococcus|s__Streptococcus_sp_SK643	-0.394017	1	-1.02416	-0.182145	Plaque	all	15
COPD	Healthy	Root|k__Bacteria|p__Firmicutes|c__Bacilli|o__Lactobacillales|f__Streptococcaceae|g__Streptococcus|s__Streptococcus_sp_oral_taxon_056	-0.909642	1	-0.854048	0.323645	Plaque	all	15
COPD	Healthy	Root|k__Bacteria|p__Firmicutes|c__Bacilli|o__Lactobacillales|f__Streptococcaceae|g__Streptococcus|s__Streptococcus_vestibularis	-0.111155	1	-0.0847833	0.531542	Plaque	all	15
COPD	Healthy	Root|k__Bacteria|p__Firmicutes|c__Bacilli|o__Lactobacillales|f__Streptococcaceae|g__Streptococcus|s__Streptococcus_viridans	2.20112	1	2.04206	0.48492	Plaque	all	15
COPD	Healthy	Root|k__Bacteria|p__Firmicutes|c__Clostridia|o__Clostridiales|f__Clostridiales_Family_XIII_Incertae_Sedis|g__Clostridiales_Family_XIII_Incertae_Sedis_unclassified|s__Eubacterium_brachy	-1.50332	1	-0.941684	-0.363075	Plaque	all	15
COPD	Healthy	Root|k__Bacteria|p__Firmicutes|c__Clostridia|o__Clostridiales|f__Clostridiales_Family_XIII_Incertae_Sedis|g__Clostridiales_Family_XIII_Incertae_Sedis_unclassified|s__Eubacterium_infirmum	1.67368	1	1.12239	0.587738	Plaque	all	15
COPD	Healthy	Root|k__Bacteria|p__Firmicutes|c__Clostridia|o__Clostridiales|f__Clostridiales_Family_XIII_Incertae_Sedis|g__Clostridiales_Family_XIII_Incertae_Sedis_unclassified|s__Eubacterium_minutum	3.45924	1	2.70083	0.424474	Plaque	all	15
COPD	Healthy	Root|k__Bacteria|p__Firmicutes|c__Clostridia|o__Clostridiales|f__Clostridiales_Family_XIII_Incertae_Sedis|g__Clostridiales_Family_XIII_Incertae_Sedis_unclassified|s__Eubacterium_nodatum	2.59392	1	2.52447	-0.0521854	Plaque	all	15
COPD	Healthy	Root|k__Bacteria|p__Firmicutes|c__Clostridia|o__Clostridiales|f__Clostridiales_Family_XIII_Incertae_Sedis|g__Clostridiales_Family_XIII_Incertae_Sedis_unclassified|s__Eubacterium_saphenum	3.07075	0.609305	2.92695	-0.0515247	Plaque	all	15
COPD	Healthy	Root|k__Bacteria|p__Firmicutes|c__Clostridia|o__Clostridiales|f__Clostridiales_Family_XIII_Incertae_Sedis|g__Clostridiales_Family_XIII_Incertae_Sedis_unclassified|s__Eubacterium_sulci	0.71849	1	0.923679	0.236221	Plaque	all	15
COPD	Healthy	Root|k__Bacteria|p__Firmicutes|c__Clostridia|o__Clostridiales|f__Clostridiales_Family_XIII_Incertae_Sedis|g__Mogibacterium|s__Mogibacterium_diversum	3.28449	1	2.63409	0.914032	Plaque	all	15
COPD	Healthy	Root|k__Bacteria|p__Firmicutes|c__Clostridia|o__Clostridiales|f__Clostridiales_Family_XIII_Incertae_Sedis|g__Mogibacterium|s__Mogibacterium_timidum	1.30026	1	1.02964	0.657984	Plaque	all	15
COPD	Healthy	Root|k__Bacteria|p__Firmicutes|c__Clostridia|o__Clostridiales|f__Eubacteriaceae|g__Pseudoramibacter|s__Pseudoramibacter_alactolyticus	3.62718	0.340647	3.11629	0.212255	Plaque	all	15
COPD	Healthy	Root|k__Bacteria|p__Firmicutes|c__Clostridia|o__Clostridiales|f__Lachnospiraceae|g__Catonella|s__Catonella_morbi	-2.36004	1	-2.34873	-0.356584	Plaque	all	15
COPD	Healthy	Root|k__Bacteria|p__Firmicutes|c__Clostridia|o__Clostridiales|f__Lachnospiraceae|g__Johnsonella|s__Johnsonella_ignava	-1.37357	1	-1.37016	-0.519042	Plaque	all	15
COPD	Healthy	Root|k__Bacteria|p__Firmicutes|c__Clostridia|o__Clostridiales|f__Lachnospiraceae|g__Lachnoanaerobaculum|s__Lachnoanaerobaculum_saburreum	-0.340163	1	-0.257425	0.0102951	Plaque	all	15
COPD	Healthy	Root|k__Bacteria|p__Firmicutes|c__Clostridia|o__Clostridiales|f__Lachnospiraceae|g__Oribacterium|s__Oribacterium_sinus	4.6115	0.016504	3.94521	0.963089	Plaque	all	15
COPD	Healthy	Root|k__Bacteria|p__Firmicutes|c__Clostridia|o__Clostridiales|f__Lachnospiraceae|g__Oribacterium|s__Oribacterium_sp_oral_taxon_078	-1.10539	1	-1.02117	-0.356775	Plaque	all	15
COPD	Healthy	Root|k__Bacteria|p__Firmicutes|c__Clostridia|o__Clostridiales|f__Lachnospiraceae|g__Shuttleworthia|s__Shuttleworthia_satelles	-0.745561	1	-0.707058	-0.208997	Plaque	all	15
COPD	Healthy	Root|k__Bacteria|p__Firmicutes|c__Clostridia|o__Clostridiales|f__Lachnospiraceae|g__Stomatobaculum|s__Stomatobaculum_longum	2.56045	1	2.09496	-0.0874485	Plaque	all	15
COPD	Healthy	Root|k__Bacteria|p__Firmicutes|c__Clostridia|o__Clostridiales|f__Peptostreptococcaceae|g__Filifactor|s__Filifactor_alocis	2.7614	1	2.18104	-0.026265	Plaque	all	15
COPD	Healthy	Root|k__Bacteria|p__Firmicutes|c__Clostridia|o__Clostridiales|f__Peptostreptococcaceae|g__Peptoanaerobacter|s__Eubacterium_yurii	-2.39696	1	-2.09538	-0.270283	Plaque	all	15
COPD	Healthy	Root|k__Bacteria|p__Firmicutes|c__Clostridia|o__Clostridiales|f__Peptostreptococcaceae|g__Peptostreptococcus|s__Peptostreptococcus_stomatis	0.445266	1	0.328286	0.15216	Plaque	all	15
COPD	Healthy	Root|k__Bacteria|p__Firmicutes|c__Erysipelotrichia|o__Erysipelotrichales|f__Erysipelotrichaceae|g__Bulleidia|s__Bulleidia_extructa	1.02165	1	0.782069	0.765418	Plaque	all	15
COPD	Healthy	Root|k__Bacteria|p__Firmicutes|c__Erysipelotrichia|o__Erysipelotrichales|f__Erysipelotrichaceae|g__Eggerthia|s__Eggerthia_catenaformis	3.12445	1	2.48234	0.616669	Plaque	all	15
COPD	Healthy	Root|k__Bacteria|p__Firmicutes|c__Erysipelotrichia|o__Erysipelotrichales|f__Erysipelotrichaceae|g__Solobacterium|s__Solobacterium_moorei	1.36665	1	1.1475	-0.0464955	Plaque	all	15
COPD	Healthy	Root|k__Bacteria|p__Firmicutes|c__Negativicutes|o__Selenomonadales|f__Selenomonadaceae|g__Centipeda|s__Centipeda_periodontii	-1.56886	0.246422	-3.21514	-0.300465	Plaque	all	15
COPD	Healthy	Root|k__Bacteria|p__Firmicutes|c__Negativicutes|o__Selenomonadales|f__Selenomonadaceae|g__Selenomonas|s__Selenomonas_artemidis	-2.2743	1	-1.93329	-0.608175	Plaque	all	15
COPD	Healthy	Root|k__Bacteria|p__Firmicutes|c__Negativicutes|o__Selenomonadales|f__Selenomonadaceae|g__Selenomonas|s__Selenomonas_flueggei	-0.343162	1	-0.290707	0.137799	Plaque	all	15
COPD	Healthy	Root|k__Bacteria|p__Firmicutes|c__Negativicutes|o__Selenomonadales|f__Selenomonadaceae|g__Selenomonas|s__Selenomonas_infelix	-4.16439	0.00627497	-4.17653	-0.556785	Plaque	all	15
COPD	Healthy	Root|k__Bacteria|p__Firmicutes|c__Negativicutes|o__Selenomonadales|f__Selenomonadaceae|g__Selenomonas|s__Selenomonas_noxia	-1.20553	1	-1.00069	0.0135132	Plaque	all	15
COPD	Healthy	Root|k__Bacteria|p__Firmicutes|c__Negativicutes|o__Selenomonadales|f__Selenomonadaceae|g__Selenomonas|s__Selenomonas_sp_F0473	1.02065	1	1.10147	0.583735	Plaque	all	15
COPD	Healthy	Root|k__Bacteria|p__Firmicutes|c__Negativicutes|o__Selenomonadales|f__Selenomonadaceae|g__Selenomonas|s__Selenomonas_sp_FOBRC6	-0.388848	1	-0.398785	-0.225658	Plaque	all	15
COPD	Healthy	Root|k__Bacteria|p__Firmicutes|c__Negativicutes|o__Selenomonadales|f__Selenomonadaceae|g__Selenomonas|s__Selenomonas_sp_oral_taxon_126	-0.70731	1	-0.707433	-0.257687	Plaque	all	15
COPD	Healthy	Root|k__Bacteria|p__Firmicutes|c__Negativicutes|o__Selenomonadales|f__Selenomonadaceae|g__Selenomonas|s__Selenomonas_sp_oral_taxon_138	-0.634849	1	-0.657361	-0.249747	Plaque	all	15
COPD	Healthy	Root|k__Bacteria|p__Firmicutes|c__Negativicutes|o__Selenomonadales|f__Selenomonadaceae|g__Selenomonas|s__Selenomonas_sp_oral_taxon_892	-0.0438307	1	-0.0446007	-0.329726	Plaque	all	15
COPD	Healthy	Root|k__Bacteria|p__Firmicutes|c__Negativicutes|o__Selenomonadales|f__Selenomonadaceae|g__Selenomonas|s__Selenomonas_sp_oral_taxon_920	-0.872987	1	-0.837252	-0.241409	Plaque	all	15
COPD	Healthy	Root|k__Bacteria|p__Firmicutes|c__Negativicutes|o__Selenomonadales|f__Selenomonadaceae|g__Selenomonas|s__Selenomonas_sputigena	-0.814456	1	-0.712655	-0.0228432	Plaque	all	15
COPD	Healthy	Root|k__Bacteria|p__Firmicutes|c__Negativicutes|o__Veillonellales|f__Veillonellaceae|g__Anaeroglobus|s__Anaeroglobus_geminatus	3.55035	1	2.54806	0.0239222	Plaque	all	15
COPD	Healthy	Root|k__Bacteria|p__Firmicutes|c__Negativicutes|o__Veillonellales|f__Veillonellaceae|g__Dialister|s__Dialister_invisus	-0.682934	1	-0.611188	0.146686	Plaque	all	15
COPD	Healthy	Root|k__Bacteria|p__Firmicutes|c__Negativicutes|o__Veillonellales|f__Veillonellaceae|g__Dialister|s__Dialister_pneumosintes	0.708283	1	0.558191	-0.0634257	Plaque	all	15
COPD	Healthy	Root|k__Bacteria|p__Firmicutes|c__Negativicutes|o__Veillonellales|f__Veillonellaceae|g__Megasphaera|s__Megasphaera_micronuciformis	2.20382	1	1.66655	0.665859	Plaque	all	15
COPD	Healthy	Root|k__Bacteria|p__Firmicutes|c__Negativicutes|o__Veillonellales|f__Veillonellaceae|g__Veillonella|s__Veillonella_atypica	4.25737	0.0136263	3.99316	0.816108	Plaque	all	15
COPD	Healthy	Root|k__Bacteria|p__Firmicutes|c__Negativicutes|o__Veillonellales|f__Veillonellaceae|g__Veillonella|s__Veillonella_dispar	3.23738	0.292745	3.16382	1.18473	Plaque	all	15
COPD	Healthy	Root|k__Bacteria|p__Firmicutes|c__Negativicutes|o__Veillonellales|f__Veillonellaceae|g__Veillonella|s__Veillonella_infantium	3.33845	0.0492415	3.66745	1.21811	Plaque	all	15
COPD	Healthy	Root|k__Bacteria|p__Firmicutes|c__Negativicutes|o__Veillonellales|f__Veillonellaceae|g__Veillonella|s__Veillonella_parvula	0.0094446	1	0.0151341	0.135734	Plaque	all	15
COPD	Healthy	Root|k__Bacteria|p__Firmicutes|c__Negativicutes|o__Veillonellales|f__Veillonellaceae|g__Veillonella|s__Veillonella_rodentium	-0.306425	1	-0.418775	-0.114308	Plaque	all	15
COPD	Healthy	Root|k__Bacteria|p__Firmicutes|c__Negativicutes|o__Veillonellales|f__Veillonellaceae|g__Veillonella|s__Veillonella_rogosae	2.11651	1	2.19095	0.827471	Plaque	all	15
COPD	Healthy	Root|k__Bacteria|p__Firmicutes|c__Negativicutes|o__Veillonellales|f__Veillonellaceae|g__Veillonella|s__Veillonella_sp_T11011_6	3.51702	0.159474	3.34527	1.06291	Plaque	all	15
COPD	Healthy	Root|k__Bacteria|p__Firmicutes|c__Tissierellia|o__Tissierellales|f__Peptoniphilaceae|g__Parvimonas|s__Parvimonas_micra	2.30904	1	2.20152	0.220864	Plaque	all	15
COPD	Healthy	Root|k__Bacteria|p__Firmicutes|c__Tissierellia|o__Tissierellales|f__Peptoniphilaceae|g__Parvimonas|s__Parvimonas_sp_oral_taxon_110	-1.56	1	-1.5457	-0.362533	Plaque	all	15
COPD	Healthy	Root|k__Bacteria|p__Fusobacteria|c__Fusobacteriia|o__Fusobacteriales|f__Fusobacteriaceae|g__Fusobacterium|s__Fusobacterium_nucleatum	-0.790518	1	-1.56936	-0.312918	Plaque	all	15
COPD	Healthy	Root|k__Bacteria|p__Fusobacteria|c__Fusobacteriia|o__Fusobacteriales|f__Fusobacteriaceae|g__Fusobacterium|s__Fusobacterium_periodonticum	2.72577	0.591833	2.93772	0.92689	Plaque	all	15
COPD	Healthy	Root|k__Bacteria|p__Fusobacteria|c__Fusobacteriia|o__Fusobacteriales|f__Leptotrichiaceae|g__Leptotrichia|s__Leptotrichia_buccalis	-0.527154	1	-0.539794	0.0720444	Plaque	all	15
COPD	Healthy	Root|k__Bacteria|p__Fusobacteria|c__Fusobacteriia|o__Fusobacteriales|f__Leptotrichiaceae|g__Leptotrichia|s__Leptotrichia_goodfellowii	-6.4829	1.65699e-09	-6.84653	-0.804389	Plaque	all	15
COPD	Healthy	Root|k__Bacteria|p__Fusobacteria|c__Fusobacteriia|o__Fusobacteriales|f__Leptotrichiaceae|g__Leptotrichia|s__Leptotrichia_hofstadii	-1.20939	1	-1.03642	-0.369905	Plaque	all	15
COPD	Healthy	Root|k__Bacteria|p__Fusobacteria|c__Fusobacteriia|o__Fusobacteriales|f__Leptotrichiaceae|g__Leptotrichia|s__Leptotrichia_sp_oral_taxon_212	0.257987	1	0.185951	0.193348	Plaque	all	15
COPD	Healthy	Root|k__Bacteria|p__Fusobacteria|c__Fusobacteriia|o__Fusobacteriales|f__Leptotrichiaceae|g__Leptotrichia|s__Leptotrichia_sp_oral_taxon_215	3.53707	0.609305	2.9263	0.602659	Plaque	all	15
COPD	Healthy	Root|k__Bacteria|p__Fusobacteria|c__Fusobacteriia|o__Fusobacteriales|f__Leptotrichiaceae|g__Leptotrichia|s__Leptotrichia_sp_oral_taxon_225	-1.9015	1	-1.77164	-0.271525	Plaque	all	15
COPD	Healthy	Root|k__Bacteria|p__Fusobacteria|c__Fusobacteriia|o__Fusobacteriales|f__Leptotrichiaceae|g__Leptotrichia|s__Leptotrichia_sp_oral_taxon_498	-0.646193	1	-0.810695	-0.0273449	Plaque	all	15
COPD	Healthy	Root|k__Bacteria|p__Fusobacteria|c__Fusobacteriia|o__Fusobacteriales|f__Leptotrichiaceae|g__Leptotrichia|s__Leptotrichia_sp_oral_taxon_879	-0.773037	1	-0.623869	-0.150362	Plaque	all	15
COPD	Healthy	Root|k__Bacteria|p__Fusobacteria|c__Fusobacteriia|o__Fusobacteriales|f__Leptotrichiaceae|g__Leptotrichia|s__Leptotrichia_wadei	2.98885	1	2.20306	0.761038	Plaque	all	15
COPD	Healthy	Root|k__Bacteria|p__Proteobacteria|c__Betaproteobacteria|o__Burkholderiales|f__Burkholderiaceae|g__Lautropia|s__Lautropia_mirabilis	-2.88803	1	-1.82274	-0.452021	Plaque	all	15
COPD	Healthy	Root|k__Bacteria|p__Proteobacteria|c__Betaproteobacteria|o__Burkholderiales|f__Comamonadaceae|g__Ottowia|s__Ottowia_sp_oral_taxon_894	-3.51721	0.555472	-2.96075	-0.240943	Plaque	all	15
COPD	Healthy	Root|k__Bacteria|p__Proteobacteria|c__Betaproteobacteria|o__Neisseriales|f__Neisseriaceae|g__Eikenella|s__Eikenella_corrodens	0.267546	1	0.32762	0.25789	Plaque	all	15
COPD	Healthy	Root|k__Bacteria|p__Proteobacteria|c__Betaproteobacteria|o__Neisseriales|f__Neisseriaceae|g__Eikenella|s__Eikenella_sp_NML130454	0.317806	1	0.253184	0.425373	Plaque	all	15
COPD	Healthy	Root|k__Bacteria|p__Proteobacteria|c__Betaproteobacteria|o__Neisseriales|f__Neisseriaceae|g__Kingella|s__Kingella_denitrificans	-1.41695	1	-1.51293	-0.276107	Plaque	all	15
COPD	Healthy	Root|k__Bacteria|p__Proteobacteria|c__Betaproteobacteria|o__Neisseriales|f__Neisseriaceae|g__Kingella|s__Kingella_oralis	-4.82276	0.215625	-3.25476	-0.563377	Plaque	all	15
COPD	Healthy	Root|k__Bacteria|p__Proteobacteria|c__Betaproteobacteria|o__Neisseriales|f__Neisseriaceae|g__Neisseria|s__Neisseria_bacilliformis	-1.36681	1	-0.928358	-0.234005	Plaque	all	15
COPD	Healthy	Root|k__Bacteria|p__Proteobacteria|c__Betaproteobacteria|o__Neisseriales|f__Neisseriaceae|g__Neisseria|s__Neisseria_cinerea	-0.0945006	1	-0.114168	-0.124091	Plaque	all	15
COPD	Healthy	Root|k__Bacteria|p__Proteobacteria|c__Betaproteobacteria|o__Neisseriales|f__Neisseriaceae|g__Neisseria|s__Neisseria_elongata	1.48818	1	0.969625	0.10244	Plaque	all	15
COPD	Healthy	Root|k__Bacteria|p__Proteobacteria|c__Betaproteobacteria|o__Neisseriales|f__Neisseriaceae|g__Neisseria|s__Neisseria_flavescens	1.99186	1	1.45943	0.842697	Plaque	all	15
COPD	Healthy	Root|k__Bacteria|p__Proteobacteria|c__Betaproteobacteria|o__Neisseriales|f__Neisseriaceae|g__Neisseria|s__Neisseria_macacae	2.87547	1	2.12625	-0.0868688	Plaque	all	15
COPD	Healthy	Root|k__Bacteria|p__Proteobacteria|c__Betaproteobacteria|o__Neisseriales|f__Neisseriaceae|g__Neisseria|s__Neisseria_mucosa	2.48455	1	1.74257	0.210728	Plaque	all	15
COPD	Healthy	Root|k__Bacteria|p__Proteobacteria|c__Betaproteobacteria|o__Neisseriales|f__Neisseriaceae|g__Neisseria|s__Neisseria_perflava	0.701351	1	0.641052	0.555032	Plaque	all	15
COPD	Healthy	Root|k__Bacteria|p__Proteobacteria|c__Betaproteobacteria|o__Neisseriales|f__Neisseriaceae|g__Neisseria|s__Neisseria_sicca	2.06186	1	1.54866	0.112838	Plaque	all	15
COPD	Healthy	Root|k__Bacteria|p__Proteobacteria|c__Betaproteobacteria|o__Neisseriales|f__Neisseriaceae|g__Neisseria|s__Neisseria_sp_HMSC064E01	0.358063	1	0.469354	-0.140105	Plaque	all	15
COPD	Healthy	Root|k__Bacteria|p__Proteobacteria|c__Betaproteobacteria|o__Neisseriales|f__Neisseriaceae|g__Neisseria|s__Neisseria_sp_oral_taxon_014	-1.77846	1	-1.13565	-0.0213577	Plaque	all	15
COPD	Healthy	Root|k__Bacteria|p__Proteobacteria|c__Betaproteobacteria|o__Neisseriales|f__Neisseriaceae|g__Neisseria|s__Neisseria_subflava	1.72783	1	1.23848	1.21015	Plaque	all	15
COPD	Healthy	Root|k__Bacteria|p__Proteobacteria|c__Deltaproteobacteria|o__Desulfobacterales|f__Desulfobulbaceae|g__Desulfobulbus|s__Desulfobulbus_oralis	4.84874	0.165894	3.33287	0.364992	Plaque	all	15
COPD	Healthy	Root|k__Bacteria|p__Proteobacteria|c__Epsilonproteobacteria|o__Campylobacterales|f__Campylobacteraceae|g__Campylobacter|s__Campylobacter_concisus	2.9003	1	2.60445	0.271614	Plaque	all	15
COPD	Healthy	Root|k__Bacteria|p__Proteobacteria|c__Epsilonproteobacteria|o__Campylobacterales|f__Campylobacteraceae|g__Campylobacter|s__Campylobacter_gracilis	-2.00575	1	-2.19782	-0.627684	Plaque	all	15
COPD	Healthy	Root|k__Bacteria|p__Proteobacteria|c__Epsilonproteobacteria|o__Campylobacterales|f__Campylobacteraceae|g__Campylobacter|s__Campylobacter_rectus	2.30245	1	1.74101	-0.144758	Plaque	all	15
COPD	Healthy	Root|k__Bacteria|p__Proteobacteria|c__Epsilonproteobacteria|o__Campylobacterales|f__Campylobacteraceae|g__Campylobacter|s__Campylobacter_showae	2.06534	1	1.76738	0.172536	Plaque	all	15
COPD	Healthy	Root|k__Bacteria|p__Proteobacteria|c__Gammaproteobacteria|o__Cardiobacteriales|f__Cardiobacteriaceae|g__Cardiobacterium|s__Cardiobacterium_hominis	-2.4823	1	-1.76948	-0.347241	Plaque	all	15
COPD	Healthy	Root|k__Bacteria|p__Proteobacteria|c__Gammaproteobacteria|o__Cardiobacteriales|f__Cardiobacteriaceae|g__Cardiobacterium|s__Cardiobacterium_valvarum	-1.39711	1	-1.04193	-0.114403	Plaque	all	15
COPD	Healthy	Root|k__Bacteria|p__Proteobacteria|c__Gammaproteobacteria|o__Pasteurellales|f__Pasteurellaceae|g__Aggregatibacter|s__Aggregatibacter_aphrophilus	-5.37895	0.000110633	-5.0199	-0.654509	Plaque	all	15
COPD	Healthy	Root|k__Bacteria|p__Proteobacteria|c__Gammaproteobacteria|o__Pasteurellales|f__Pasteurellaceae|g__Aggregatibacter|s__Aggregatibacter_segnis	0.673365	1	0.432638	0.941031	Plaque	all	15
COPD	Healthy	Root|k__Bacteria|p__Proteobacteria|c__Gammaproteobacteria|o__Pasteurellales|f__Pasteurellaceae|g__Aggregatibacter|s__Aggregatibacter_sp_oral_taxon_458	-0.212095	1	-0.145191	0.490423	Plaque	all	15
COPD	Healthy	Root|k__Bacteria|p__Proteobacteria|c__Gammaproteobacteria|o__Pasteurellales|f__Pasteurellaceae|g__Haemophilus|s__Haemophilus_haemolyticus	3.0251	1	2.25234	0.49856	Plaque	all	15
COPD	Healthy	Root|k__Bacteria|p__Proteobacteria|c__Gammaproteobacteria|o__Pasteurellales|f__Pasteurellaceae|g__Haemophilus|s__Haemophilus_parahaemolyticus	0.983233	1	1.07674	0.574227	Plaque	all	15
COPD	Healthy	Root|k__Bacteria|p__Proteobacteria|c__Gammaproteobacteria|o__Pasteurellales|f__Pasteurellaceae|g__Haemophilus|s__Haemophilus_parainfluenzae	1.48587	1	2.18881	0.498994	Plaque	all	15
COPD	Healthy	Root|k__Bacteria|p__Proteobacteria|c__Gammaproteobacteria|o__Pasteurellales|f__Pasteurellaceae|g__Haemophilus|s__Haemophilus_paraphrohaemolyticus	-0.0951808	1	-0.162583	-0.169333	Plaque	all	15
COPD	Healthy	Root|k__Bacteria|p__Proteobacteria|c__Gammaproteobacteria|o__Pasteurellales|f__Pasteurellaceae|g__Haemophilus|s__Haemophilus_quentini	0.538894	1	0.880832	0.182956	Plaque	all	15
COPD	Healthy	Root|k__Bacteria|p__Proteobacteria|c__Gammaproteobacteria|o__Pasteurellales|f__Pasteurellaceae|g__Haemophilus|s__Haemophilus_sp_HMSC71H05	-0.989974	1	-0.931102	-0.0921841	Plaque	all	15
COPD	Healthy	Root|k__Bacteria|p__Proteobacteria|c__Gammaproteobacteria|o__Pasteurellales|f__Pasteurellaceae|g__Haemophilus|s__Haemophilus_sputorum	-0.636043	1	-0.70186	0.506972	Plaque	all	15
COPD	Healthy	Root|k__Bacteria|p__Proteobacteria|c__Gammaproteobacteria|o__Pseudomonadales|f__Moraxellaceae|g__Moraxella|s__Moraxella_osloensis	-0.264418	1	-0.396327	0.0710628	Plaque	all	15
COPD	Healthy	Root|k__Bacteria|p__Proteobacteria|c__Gammaproteobacteria|o__Xanthomonadales|f__Xanthomonadaceae|g__Stenotrophomonas|s__Stenotrophomonas_maltophilia	0.352599	1	0.493796	0.613795	Plaque	all	15
COPD	Healthy	Root|k__Bacteria|p__Proteobacteria|c__Gammaproteobacteria|o__Xanthomonadales|f__Xanthomonadaceae|g__Stenotrophomonas|s__Stenotrophomonas_pavanii	0.50386	1	0.424941	0.605397	Plaque	all	15
COPD	Healthy	Root|k__Bacteria|p__Spirochaetes|c__Spirochaetia|o__Spirochaetales|f__Spirochaetaceae|g__Treponema|s__Treponema_denticola	1.45414	1	1.44895	-0.126196	Plaque	all	15
COPD	Healthy	Root|k__Bacteria|p__Spirochaetes|c__Spirochaetia|o__Spirochaetales|f__Spirochaetaceae|g__Treponema|s__Treponema_lecithinolyticum	-0.726345	1	-0.7702	0.333153	Plaque	all	15
COPD	Healthy	Root|k__Bacteria|p__Spirochaetes|c__Spirochaetia|o__Spirochaetales|f__Spirochaetaceae|g__Treponema|s__Treponema_maltophilum	0.398039	1	0.327855	-0.186844	Plaque	all	15
COPD	Healthy	Root|k__Bacteria|p__Spirochaetes|c__Spirochaetia|o__Spirochaetales|f__Spirochaetaceae|g__Treponema|s__Treponema_medium	0.246845	1	0.633902	-0.194648	Plaque	all	15
COPD	Healthy	Root|k__Bacteria|p__Spirochaetes|c__Spirochaetia|o__Spirochaetales|f__Spirochaetaceae|g__Treponema|s__Treponema_socranskii	0.171192	1	0.149763	-0.272126	Plaque	all	15
COPD	Healthy	Root|k__Bacteria|p__Spirochaetes|c__Spirochaetia|o__Spirochaetales|f__Spirochaetaceae|g__Treponema|s__Treponema_sp_OMZ_838	-0.183725	1	-0.31232	-0.222724	Plaque	all	15
COPD	Healthy	Root|k__Bacteria|p__Synergistetes|c__Synergistia|o__Synergistales|f__Synergistaceae|g__Fretibacterium|s__Fretibacterium_fastidiosum	3.21484	1	2.48065	-0.0364746	Plaque	all	15
COPD	Healthy	Root|k__Eukaryota|p__Ascomycota|c__Saccharomycetes|o__Saccharomycetales|f__Debaryomycetaceae|g__Candida|s__Candida_albicans	1.75941	1	1.19293	0.694529	Plaque	all	15
COPD	Healthy	Unknown	0.204012	1	0.610532	-0.551294	Plaque	all	15
COPD	Healthy	Root|k__Bacteria|p__Actinobacteria|c__Actinobacteria|o__Actinomycetales|f__Actinomycetaceae|g__Actinobaculum|s__Actinobaculum_sp_oral_taxon_183	-1.74617	1	-1.87707	-0.186856	Skin Forehead	all	17
COPD	Healthy	Root|k__Bacteria|p__Actinobacteria|c__Actinobacteria|o__Actinomycetales|f__Actinomycetaceae|g__Actinomyces|s__Actinomyces_graevenitzii	0.701808	1	0.569093	0.611852	Skin Forehead	all	17
COPD	Healthy	Root|k__Bacteria|p__Actinobacteria|c__Actinobacteria|o__Actinomycetales|f__Actinomycetaceae|g__Actinomyces|s__Actinomyces_johnsonii	-0.148328	1	-0.183434	0.431684	Skin Forehead	all	17
COPD	Healthy	Root|k__Bacteria|p__Actinobacteria|c__Actinobacteria|o__Actinomycetales|f__Actinomycetaceae|g__Actinomyces|s__Actinomyces_massiliensis	-1.74896	1	-2.5062	-0.286172	Skin Forehead	all	17
COPD	Healthy	Root|k__Bacteria|p__Actinobacteria|c__Actinobacteria|o__Actinomycetales|f__Actinomycetaceae|g__Actinomyces|s__Actinomyces_naeslundii	-0.451173	1	-0.560321	-0.17184	Skin Forehead	all	17
COPD	Healthy	Root|k__Bacteria|p__Actinobacteria|c__Actinobacteria|o__Actinomycetales|f__Actinomycetaceae|g__Actinomyces|s__Actinomyces_odontolyticus	1.9155	1	1.79456	0.511166	Skin Forehead	all	17
COPD	Healthy	Root|k__Bacteria|p__Actinobacteria|c__Actinobacteria|o__Actinomycetales|f__Actinomycetaceae|g__Actinomyces|s__Actinomyces_oris	1.59579	1	1.64803	0.242775	Skin Forehead	all	17
COPD	Healthy	Root|k__Bacteria|p__Actinobacteria|c__Actinobacteria|o__Actinomycetales|f__Actinomycetaceae|g__Actinomyces|s__Actinomyces_sp_HMSC035G02	-0.0601926	1	-0.0538965	0.758795	Skin Forehead	all	17
COPD	Healthy	Root|k__Bacteria|p__Actinobacteria|c__Actinobacteria|o__Actinomycetales|f__Actinomycetaceae|g__Actinomyces|s__Actinomyces_sp_HPA0247	1.38523	1	1.41799	-0.171819	Skin Forehead	all	17
COPD	Healthy	Root|k__Bacteria|p__Actinobacteria|c__Actinobacteria|o__Actinomycetales|f__Actinomycetaceae|g__Actinomyces|s__Actinomyces_sp_ICM47	-0.186226	1	-0.177451	0.120251	Skin Forehead	all	17
COPD	Healthy	Root|k__Bacteria|p__Actinobacteria|c__Actinobacteria|o__Actinomycetales|f__Actinomycetaceae|g__Actinomyces|s__Actinomyces_sp_S6_Spd3	1.02842	1	1.12803	0.217366	Skin Forehead	all	17
COPD	Healthy	Root|k__Bacteria|p__Actinobacteria|c__Actinobacteria|o__Actinomycetales|f__Actinomycetaceae|g__Actinomyces|s__Actinomyces_sp_oral_taxon_180	0.876448	1	0.831507	0.450621	Skin Forehead	all	17
COPD	Healthy	Root|k__Bacteria|p__Actinobacteria|c__Actinobacteria|o__Actinomycetales|f__Actinomycetaceae|g__Actinomyces|s__Actinomyces_sp_oral_taxon_181	3.3365	0.262885	3.14448	0.429779	Skin Forehead	all	17
COPD	Healthy	Root|k__Bacteria|p__Actinobacteria|c__Actinobacteria|o__Actinomycetales|f__Actinomycetaceae|g__Actinomyces|s__Actinomyces_sp_oral_taxon_414	1.17536	1	1.19873	0.220782	Skin Forehead	all	17
COPD	Healthy	Root|k__Bacteria|p__Actinobacteria|c__Actinobacteria|o__Actinomycetales|f__Actinomycetaceae|g__Actinomyces|s__Actinomyces_sp_oral_taxon_448	-0.301069	1	-0.278022	0.19591	Skin Forehead	all	17
COPD	Healthy	Root|k__Bacteria|p__Actinobacteria|c__Actinobacteria|o__Actinomycetales|f__Actinomycetaceae|g__Actinomyces|s__Actinomyces_sp_oral_taxon_897	-0.496705	1	-0.421847	0.4437	Skin Forehead	all	17
COPD	Healthy	Root|k__Bacteria|p__Actinobacteria|c__Actinobacteria|o__Bifidobacteriales|f__Bifidobacteriaceae|g__Bifidobacterium|s__Bifidobacterium_adolescentis	-1.5388	1	-1.33402	0.452257	Skin Forehead	all	17
COPD	Healthy	Root|k__Bacteria|p__Actinobacteria|c__Actinobacteria|o__Bifidobacteriales|f__Bifidobacteriaceae|g__Bifidobacterium|s__Bifidobacterium_bifidum	-0.415308	1	-0.376914	0.689132	Skin Forehead	all	17
COPD	Healthy	Root|k__Bacteria|p__Actinobacteria|c__Actinobacteria|o__Bifidobacteriales|f__Bifidobacteriaceae|g__Bifidobacterium|s__Bifidobacterium_dentium	0.847513	1	0.950297	0.475289	Skin Forehead	all	17
COPD	Healthy	Root|k__Bacteria|p__Actinobacteria|c__Actinobacteria|o__Bifidobacteriales|f__Bifidobacteriaceae|g__Bifidobacterium|s__Bifidobacterium_longum	1.79036	1	1.58553	0.869173	Skin Forehead	all	17
COPD	Healthy	Root|k__Bacteria|p__Actinobacteria|c__Actinobacteria|o__Bifidobacteriales|f__Bifidobacteriaceae|g__Scardovia|s__Scardovia_wiggsiae	-0.0389244	1	-0.032699	0.450639	Skin Forehead	all	17
COPD	Healthy	Root|k__Bacteria|p__Actinobacteria|c__Actinobacteria|o__Corynebacteriales|f__Corynebacteriaceae|g__Corynebacterium|s__Corynebacterium_kroppenstedtii	2.40601	1	1.59828	0.571802	Skin Forehead	all	17
COPD	Healthy	Root|k__Bacteria|p__Actinobacteria|c__Actinobacteria|o__Corynebacteriales|f__Corynebacteriaceae|g__Corynebacterium|s__Corynebacterium_provencense	-1.37356	1	-1.27132	-0.180997	Skin Forehead	all	17
COPD	Healthy	Root|k__Bacteria|p__Actinobacteria|c__Actinobacteria|o__Corynebacteriales|f__Corynebacteriaceae|g__Corynebacterium|s__Corynebacterium_pseudogenitalium	1.54105	1	1.6634	0.98421	Skin Forehead	all	17
COPD	Healthy	Root|k__Bacteria|p__Actinobacteria|c__Actinobacteria|o__Micrococcales|f__Dermacoccaceae|g__Dermacoccus|s__Dermacoccus_nishinomiyaensis	-0.972748	1	-1.11782	-0.176942	Skin Forehead	all	17
COPD	Healthy	Root|k__Bacteria|p__Actinobacteria|c__Actinobacteria|o__Micrococcales|f__Intrasporangiaceae|g__Janibacter|s__Janibacter_hoylei	-1.7142	1	-1.13906	-0.0418868	Skin Forehead	all	17
COPD	Healthy	Root|k__Bacteria|p__Actinobacteria|c__Actinobacteria|o__Micrococcales|f__Intrasporangiaceae|g__Janibacter|s__Janibacter_terrae	-1.50496	1	-1.61223	-0.0620643	Skin Forehead	all	17
COPD	Healthy	Root|k__Bacteria|p__Actinobacteria|c__Actinobacteria|o__Micrococcales|f__Micrococcaceae|g__Kocuria|s__Kocuria_palustris	-1.54407	1	-1.51407	-0.00776992	Skin Forehead	all	17
COPD	Healthy	Root|k__Bacteria|p__Actinobacteria|c__Actinobacteria|o__Micrococcales|f__Micrococcaceae|g__Kocuria|s__Kocuria_rhizophila	0.626265	1	0.428175	0.435872	Skin Forehead	all	17
COPD	Healthy	Root|k__Bacteria|p__Actinobacteria|c__Actinobacteria|o__Micrococcales|f__Micrococcaceae|g__Micrococcus|s__Micrococcus_aloeverae	-0.916438	1	-0.737232	0.573439	Skin Forehead	all	17
COPD	Healthy	Root|k__Bacteria|p__Actinobacteria|c__Actinobacteria|o__Micrococcales|f__Micrococcaceae|g__Micrococcus|s__Micrococcus_luteus	-0.0737242	1	-0.0622011	0.335326	Skin Forehead	all	17
COPD	Healthy	Root|k__Bacteria|p__Actinobacteria|c__Actinobacteria|o__Micrococcales|f__Micrococcaceae|g__Rothia|s__Rothia_aeria	-0.513057	1	-0.597487	0.192303	Skin Forehead	all	17
COPD	Healthy	Root|k__Bacteria|p__Actinobacteria|c__Actinobacteria|o__Micrococcales|f__Micrococcaceae|g__Rothia|s__Rothia_dentocariosa	0.393993	1	0.441415	-0.10463	Skin Forehead	all	17
COPD	Healthy	Root|k__Bacteria|p__Actinobacteria|c__Actinobacteria|o__Micrococcales|f__Micrococcaceae|g__Rothia|s__Rothia_mucilaginosa	-1.22173	1	-1.18042	0.215912	Skin Forehead	all	17
COPD	Healthy	Root|k__Bacteria|p__Actinobacteria|c__Actinobacteria|o__Propionibacteriales|f__Propionibacteriaceae|g__Cutibacterium|s__Cutibacterium_acnes	-2.89098	0.00111675	-4.49431	-0.252669	Skin Forehead	all	17
COPD	Healthy	Root|k__Bacteria|p__Actinobacteria|c__Actinobacteria|o__Propionibacteriales|f__Propionibacteriaceae|g__Cutibacterium|s__Cutibacterium_avidum	1.14566	1	0.953413	0.103678	Skin Forehead	all	17
COPD	Healthy	Root|k__Bacteria|p__Actinobacteria|c__Actinobacteria|o__Propionibacteriales|f__Propionibacteriaceae|g__Cutibacterium|s__Cutibacterium_granulosum	0.964641	1	0.713377	0.744883	Skin Forehead	all	17
COPD	Healthy	Root|k__Bacteria|p__Actinobacteria|c__Actinobacteria|o__Propionibacteriales|f__Propionibacteriaceae|g__Cutibacterium|s__Propionibacterium_namnetense	-3.56505	1	-2.27952	0.372468	Skin Forehead	all	17
COPD	Healthy	Root|k__Bacteria|p__Actinobacteria|c__Actinobacteria|o__Propionibacteriales|f__Propionibacteriaceae|g__Pseudopropionibacterium|s__Pseudopropionibacterium_propionicum	-0.169755	1	-0.242	0.0011391	Skin Forehead	all	17
COPD	Healthy	Root|k__Bacteria|p__Actinobacteria|c__Coriobacteriia|o__Coriobacteriales|f__Atopobiaceae|g__Atopobium|s__Atopobium_parvulum	2.60404	1	2.36146	0.682706	Skin Forehead	all	17
COPD	Healthy	Root|k__Bacteria|p__Actinobacteria|c__Coriobacteriia|o__Coriobacteriales|f__Atopobiaceae|g__Atopobium|s__Atopobium_rimae	2.01534	1	1.74593	0.581263	Skin Forehead	all	17
COPD	Healthy	Root|k__Bacteria|p__Actinobacteria|c__Coriobacteriia|o__Coriobacteriales|f__Atopobiaceae|g__Olsenella|s__Olsenella_uli	-0.479726	1	-0.660208	-0.00503811	Skin Forehead	all	17
COPD	Healthy	Root|k__Bacteria|p__Actinobacteria|c__Coriobacteriia|o__Coriobacteriales|f__Coriobacteriaceae|g__Collinsella|s__Collinsella_aerofaciens	-0.895121	1	-0.671388	0.641302	Skin Forehead	all	17
COPD	Healthy	Root|k__Bacteria|p__Actinobacteria|c__Coriobacteriia|o__Eggerthellales|f__Eggerthellaceae|g__Adlercreutzia|s__Adlercreutzia_equolifaciens	-0.136952	1	-0.171921	0.677297	Skin Forehead	all	17
COPD	Healthy	Root|k__Bacteria|p__Actinobacteria|c__Coriobacteriia|o__Eggerthellales|f__Eggerthellaceae|g__Asaccharobacter|s__Asaccharobacter_celatus	-0.447246	1	-0.512305	0.451847	Skin Forehead	all	17
COPD	Healthy	Root|k__Bacteria|p__Actinobacteria|c__Coriobacteriia|o__Eggerthellales|f__Eggerthellaceae|g__Slackia|s__Slackia_exigua	0.514843	1	0.579766	0.427676	Skin Forehead	all	17
COPD	Healthy	Root|k__Bacteria|p__Bacteroidetes|c__Bacteroidetes_unclassified|o__Bacteroidetes_unclassified|f__Bacteroidetes_unclassified|g__Bacteroidetes_unclassified|s__Bacteroidetes_oral_taxon_274	-0.476022	1	-0.73655	-0.014416	Skin Forehead	all	17
COPD	Healthy	Root|k__Bacteria|p__Bacteroidetes|c__Bacteroidia|o__Bacteroidales|f__Bacteroidaceae|g__Bacteroides|s__Bacteroides_uniformis	-0.0755745	1	-0.0698095	0.638276	Skin Forehead	all	17
COPD	Healthy	Root|k__Bacteria|p__Bacteroidetes|c__Bacteroidia|o__Bacteroidales|f__Porphyromonadaceae|g__Porphyromonas|s__Porphyromonas_endodontalis	0.375789	1	0.426043	0.0666768	Skin Forehead	all	17
COPD	Healthy	Root|k__Bacteria|p__Bacteroidetes|c__Bacteroidia|o__Bacteroidales|f__Porphyromonadaceae|g__Porphyromonas|s__Porphyromonas_somerae	0.925977	1	0.989774	0.326243	Skin Forehead	all	17
COPD	Healthy	Root|k__Bacteria|p__Bacteroidetes|c__Bacteroidia|o__Bacteroidales|f__Prevotellaceae|g__Prevotella|s__Prevotella_denticola	-0.266361	1	-0.417418	0.185523	Skin Forehead	all	17
COPD	Healthy	Root|k__Bacteria|p__Bacteroidetes|c__Bacteroidia|o__Bacteroidales|f__Prevotellaceae|g__Prevotella|s__Prevotella_histicola	1.01304	1	0.962346	-0.0962965	Skin Forehead	all	17
COPD	Healthy	Root|k__Bacteria|p__Bacteroidetes|c__Bacteroidia|o__Bacteroidales|f__Prevotellaceae|g__Prevotella|s__Prevotella_melaninogenica	0.776494	1	0.683034	0.662964	Skin Forehead	all	17
COPD	Healthy	Root|k__Bacteria|p__Bacteroidetes|c__Bacteroidia|o__Bacteroidales|f__Prevotellaceae|g__Prevotella|s__Prevotella_nigrescens	0.123587	1	0.246308	0.372912	Skin Forehead	all	17
COPD	Healthy	Root|k__Bacteria|p__Bacteroidetes|c__Bacteroidia|o__Bacteroidales|f__Prevotellaceae|g__Prevotella|s__Prevotella_pallens	-0.487476	1	-0.516312	0.766663	Skin Forehead	all	17
COPD	Healthy	Root|k__Bacteria|p__Bacteroidetes|c__Bacteroidia|o__Bacteroidales|f__Prevotellaceae|g__Prevotella|s__Prevotella_salivae	0.0598519	1	0.0813993	0.482829	Skin Forehead	all	17
COPD	Healthy	Root|k__Bacteria|p__Bacteroidetes|c__Bacteroidia|o__Bacteroidales|f__Prevotellaceae|g__Prevotella|s__Prevotella_sp_oral_taxon_306	-0.223828	1	-0.286244	0.66416	Skin Forehead	all	17
COPD	Healthy	Root|k__Bacteria|p__Bacteroidetes|c__Bacteroidia|o__Bacteroidales|f__Rikenellaceae|g__Alistipes|s__Alistipes_putredinis	-0.829941	1	-0.725825	0.749616	Skin Forehead	all	17
COPD	Healthy	Root|k__Bacteria|p__Bacteroidetes|c__Bacteroidia|o__Bacteroidales|f__Tannerellaceae|g__Parabacteroides|s__Parabacteroides_distasonis	-0.379225	1	-0.361968	0.671117	Skin Forehead	all	17
COPD	Healthy	Root|k__Bacteria|p__Bacteroidetes|c__Bacteroidia|o__Bacteroidales|f__Tannerellaceae|g__Tannerella|s__Tannerella_sp_oral_taxon_HOT_286	-0.438624	1	-0.579739	0.48143	Skin Forehead	all	17
COPD	Healthy	Root|k__Bacteria|p__Bacteroidetes|c__Flavobacteriia|o__Flavobacteriales|f__Flavobacteriaceae|g__Capnocytophaga|s__Capnocytophaga_gingivalis	0.1538	1	0.276918	-0.0752194	Skin Forehead	all	17
COPD	Healthy	Root|k__Bacteria|p__Firmicutes|c__Bacilli|o__Bacillales|f__Bacillales_unclassified|g__Gemella|s__Gemella_haemolysans	1.00948	1	1.12426	-0.0228205	Skin Forehead	all	17
COPD	Healthy	Root|k__Bacteria|p__Firmicutes|c__Bacilli|o__Bacillales|f__Bacillales_unclassified|g__Gemella|s__Gemella_morbillorum	0.614279	1	0.831839	0.322473	Skin Forehead	all	17
COPD	Healthy	Root|k__Bacteria|p__Firmicutes|c__Bacilli|o__Bacillales|f__Bacillales_unclassified|g__Gemella|s__Gemella_sanguinis	1.51898	1	1.4851	0.0572539	Skin Forehead	all	17
COPD	Healthy	Root|k__Bacteria|p__Firmicutes|c__Bacilli|o__Bacillales|f__Staphylococcaceae|g__Staphylococcus|s__Staphylococcus_aureus	0.848193	1	0.688509	0.825996	Skin Forehead	all	17
COPD	Healthy	Root|k__Bacteria|p__Firmicutes|c__Bacilli|o__Bacillales|f__Staphylococcaceae|g__Staphylococcus|s__Staphylococcus_capitis	-0.294552	1	-0.190769	0.659674	Skin Forehead	all	17
COPD	Healthy	Root|k__Bacteria|p__Firmicutes|c__Bacilli|o__Bacillales|f__Staphylococcaceae|g__Staphylococcus|s__Staphylococcus_epidermidis	0.200727	1	0.167899	0.922905	Skin Forehead	all	17
COPD	Healthy	Root|k__Bacteria|p__Firmicutes|c__Bacilli|o__Bacillales|f__Staphylococcaceae|g__Staphylococcus|s__Staphylococcus_hominis	2.80393	1	1.90641	0.951771	Skin Forehead	all	17
COPD	Healthy	Root|k__Bacteria|p__Firmicutes|c__Bacilli|o__Lactobacillales|f__Aerococcaceae|g__Abiotrophia|s__Abiotrophia_sp_HMSC24B09	0.769079	1	0.958319	0.497128	Skin Forehead	all	17
COPD	Healthy	Root|k__Bacteria|p__Firmicutes|c__Bacilli|o__Lactobacillales|f__Carnobacteriaceae|g__Granulicatella|s__Granulicatella_adiacens	-0.244348	1	-0.313174	-0.0284204	Skin Forehead	all	17
COPD	Healthy	Root|k__Bacteria|p__Firmicutes|c__Bacilli|o__Lactobacillales|f__Carnobacteriaceae|g__Granulicatella|s__Granulicatella_elegans	-0.131498	1	-0.248279	0.624263	Skin Forehead	all	17
COPD	Healthy	Root|k__Bacteria|p__Firmicutes|c__Bacilli|o__Lactobacillales|f__Enterococcaceae|g__Enterococcus|s__Enterococcus_casseliflavus	-1.27436	1	-1.41671	0.106359	Skin Forehead	all	17
COPD	Healthy	Root|k__Bacteria|p__Firmicutes|c__Bacilli|o__Lactobacillales|f__Lactobacillaceae|g__Lactobacillus|s__Lactobacillus_acidipiscis	-1.49448	1	-1.16834	-0.163152	Skin Forehead	all	17
COPD	Healthy	Root|k__Bacteria|p__Firmicutes|c__Bacilli|o__Lactobacillales|f__Lactobacillaceae|g__Lactobacillus|s__Lactobacillus_buchneri	-0.585246	1	-0.386433	-0.172683	Skin Forehead	all	17
COPD	Healthy	Root|k__Bacteria|p__Firmicutes|c__Bacilli|o__Lactobacillales|f__Lactobacillaceae|g__Lactobacillus|s__Lactobacillus_harbinensis	-0.881118	1	-0.577747	-0.208176	Skin Forehead	all	17
COPD	Healthy	Root|k__Bacteria|p__Firmicutes|c__Bacilli|o__Lactobacillales|f__Lactobacillaceae|g__Lactobacillus|s__Lactobacillus_vini	-1.26072	1	-0.826263	-0.206527	Skin Forehead	all	17
COPD	Healthy	Root|k__Bacteria|p__Firmicutes|c__Bacilli|o__Lactobacillales|f__Streptococcaceae|g__Streptococcus|s__Streptococcus_anginosus_group	2.07001	1	2.38673	0.0201806	Skin Forehead	all	17
COPD	Healthy	Root|k__Bacteria|p__Firmicutes|c__Bacilli|o__Lactobacillales|f__Streptococcaceae|g__Streptococcus|s__Streptococcus_australis	0.206174	1	0.25432	0.316937	Skin Forehead	all	17
COPD	Healthy	Root|k__Bacteria|p__Firmicutes|c__Bacilli|o__Lactobacillales|f__Streptococcaceae|g__Streptococcus|s__Streptococcus_cristatus	-0.474611	1	-0.733967	0.0817663	Skin Forehead	all	17
COPD	Healthy	Root|k__Bacteria|p__Firmicutes|c__Bacilli|o__Lactobacillales|f__Streptococcaceae|g__Streptococcus|s__Streptococcus_gordonii	1.84043	1	1.84021	0.492864	Skin Forehead	all	17
COPD	Healthy	Root|k__Bacteria|p__Firmicutes|c__Bacilli|o__Lactobacillales|f__Streptococcaceae|g__Streptococcus|s__Streptococcus_infantis	0.855082	1	0.873053	0.129136	Skin Forehead	all	17
COPD	Healthy	Root|k__Bacteria|p__Firmicutes|c__Bacilli|o__Lactobacillales|f__Streptococcaceae|g__Streptococcus|s__Streptococcus_mitis	1.11913	1	1.14726	0.0335066	Skin Forehead	all	17
COPD	Healthy	Root|k__Bacteria|p__Firmicutes|c__Bacilli|o__Lactobacillales|f__Streptococcaceae|g__Streptococcus|s__Streptococcus_mutans	0.692855	1	0.573231	0.512915	Skin Forehead	all	17
COPD	Healthy	Root|k__Bacteria|p__Firmicutes|c__Bacilli|o__Lactobacillales|f__Streptococcaceae|g__Streptococcus|s__Streptococcus_oralis	0.470614	1	0.467305	0.52496	Skin Forehead	all	17
COPD	Healthy	Root|k__Bacteria|p__Firmicutes|c__Bacilli|o__Lactobacillales|f__Streptococcaceae|g__Streptococcus|s__Streptococcus_parasanguinis	0.775306	1	0.693154	0.343444	Skin Forehead	all	17
COPD	Healthy	Root|k__Bacteria|p__Firmicutes|c__Bacilli|o__Lactobacillales|f__Streptococcaceae|g__Streptococcus|s__Streptococcus_salivarius	-0.640629	1	-0.649007	-0.0527212	Skin Forehead	all	17
COPD	Healthy	Root|k__Bacteria|p__Firmicutes|c__Bacilli|o__Lactobacillales|f__Streptococcaceae|g__Streptococcus|s__Streptococcus_sanguinis	0.446172	1	0.455698	0.500367	Skin Forehead	all	17
COPD	Healthy	Root|k__Bacteria|p__Firmicutes|c__Bacilli|o__Lactobacillales|f__Streptococcaceae|g__Streptococcus|s__Streptococcus_sp_A12	-0.786794	1	-1.06638	-0.121425	Skin Forehead	all	17
COPD	Healthy	Root|k__Bacteria|p__Firmicutes|c__Bacilli|o__Lactobacillales|f__Streptococcaceae|g__Streptococcus|s__Streptococcus_thermophilus	-0.109688	1	-0.103316	0.427043	Skin Forehead	all	17
COPD	Healthy	Root|k__Bacteria|p__Firmicutes|c__Bacilli|o__Lactobacillales|f__Streptococcaceae|g__Streptococcus|s__Streptococcus_vestibularis	1.71661	1	1.96531	0.226164	Skin Forehead	all	17
COPD	Healthy	Root|k__Bacteria|p__Firmicutes|c__Clostridia|o__Clostridiales|f__Clostridiales_Family_XIII_Incertae_Sedis|g__Clostridiales_Family_XIII_Incertae_Sedis_unclassified|s__Eubacterium_brachy	-1.30967	1	-1.59624	-0.175694	Skin Forehead	all	17
COPD	Healthy	Root|k__Bacteria|p__Firmicutes|c__Clostridia|o__Clostridiales|f__Clostridiales_Family_XIII_Incertae_Sedis|g__Clostridiales_Family_XIII_Incertae_Sedis_unclassified|s__Eubacterium_infirmum	1.32089	1	1.51593	0.602828	Skin Forehead	all	17
COPD	Healthy	Root|k__Bacteria|p__Firmicutes|c__Clostridia|o__Clostridiales|f__Clostridiales_Family_XIII_Incertae_Sedis|g__Clostridiales_Family_XIII_Incertae_Sedis_unclassified|s__Eubacterium_sulci	0.423658	1	0.511913	-0.0408007	Skin Forehead	all	17
COPD	Healthy	Root|k__Bacteria|p__Firmicutes|c__Clostridia|o__Clostridiales|f__Clostridiales_Family_XIII_Incertae_Sedis|g__Mogibacterium|s__Mogibacterium_diversum	0.322382	1	0.431785	0.177085	Skin Forehead	all	17
COPD	Healthy	Root|k__Bacteria|p__Firmicutes|c__Clostridia|o__Clostridiales|f__Eubacteriaceae|g__Eubacterium|s__Eubacterium_hallii	0.0272135	1	0.0262468	0.78883	Skin Forehead	all	17
COPD	Healthy	Root|k__Bacteria|p__Firmicutes|c__Clostridia|o__Clostridiales|f__Eubacteriaceae|g__Eubacterium|s__Eubacterium_sp_CAG_180	-1.68692	1	-1.72471	0.278562	Skin Forehead	all	17
COPD	Healthy	Root|k__Bacteria|p__Firmicutes|c__Clostridia|o__Clostridiales|f__Lachnospiraceae|g__Anaerostipes|s__Anaerostipes_hadrus	-0.522031	1	-0.456623	0.633794	Skin Forehead	all	17
COPD	Healthy	Root|k__Bacteria|p__Firmicutes|c__Clostridia|o__Clostridiales|f__Lachnospiraceae|g__Blautia|s__Blautia_obeum	0.329468	1	0.375588	0.713454	Skin Forehead	all	17
COPD	Healthy	Root|k__Bacteria|p__Firmicutes|c__Clostridia|o__Clostridiales|f__Lachnospiraceae|g__Blautia|s__Blautia_wexlerae	-1.44568	1	-1.52912	-0.060976	Skin Forehead	all	17
COPD	Healthy	Root|k__Bacteria|p__Firmicutes|c__Clostridia|o__Clostridiales|f__Lachnospiraceae|g__Blautia|s__Ruminococcus_torques	-0.163596	1	-0.168219	0.408761	Skin Forehead	all	17
COPD	Healthy	Root|k__Bacteria|p__Firmicutes|c__Clostridia|o__Clostridiales|f__Lachnospiraceae|g__Coprococcus|s__Coprococcus_catus	-0.195491	1	-0.249802	0.546039	Skin Forehead	all	17
COPD	Healthy	Root|k__Bacteria|p__Firmicutes|c__Clostridia|o__Clostridiales|f__Lachnospiraceae|g__Coprococcus|s__Coprococcus_comes	-0.795044	1	-0.81393	0.531281	Skin Forehead	all	17
COPD	Healthy	Root|k__Bacteria|p__Firmicutes|c__Clostridia|o__Clostridiales|f__Lachnospiraceae|g__Dorea|s__Dorea_formicigenerans	0.0402697	1	0.0503267	0.427166	Skin Forehead	all	17
COPD	Healthy	Root|k__Bacteria|p__Firmicutes|c__Clostridia|o__Clostridiales|f__Lachnospiraceae|g__Dorea|s__Dorea_longicatena	0.515972	1	0.47579	0.708736	Skin Forehead	all	17
COPD	Healthy	Root|k__Bacteria|p__Firmicutes|c__Clostridia|o__Clostridiales|f__Lachnospiraceae|g__Fusicatenibacter|s__Fusicatenibacter_saccharivorans	0.15546	1	0.118979	0.738394	Skin Forehead	all	17
COPD	Healthy	Root|k__Bacteria|p__Firmicutes|c__Clostridia|o__Clostridiales|f__Lachnospiraceae|g__Lachnoanaerobaculum|s__Lachnoanaerobaculum_saburreum	0.100201	1	0.171185	0.38741	Skin Forehead	all	17
COPD	Healthy	Root|k__Bacteria|p__Firmicutes|c__Clostridia|o__Clostridiales|f__Lachnospiraceae|g__Lachnospiraceae_unclassified|s__Eubacterium_rectale	0.211877	1	0.21822	0.451235	Skin Forehead	all	17
COPD	Healthy	Root|k__Bacteria|p__Firmicutes|c__Clostridia|o__Clostridiales|f__Lachnospiraceae|g__Lachnospiraceae_unclassified|s__Lachnospiraceae_bacterium_oral_taxon_096	-1.4348	1	-1.87139	0.458966	Skin Forehead	all	17
COPD	Healthy	Root|k__Bacteria|p__Firmicutes|c__Clostridia|o__Clostridiales|f__Lachnospiraceae|g__Oribacterium|s__Oribacterium_asaccharolyticum	-0.833511	1	-1.24728	-0.18498	Skin Forehead	all	17
COPD	Healthy	Root|k__Bacteria|p__Firmicutes|c__Clostridia|o__Clostridiales|f__Lachnospiraceae|g__Oribacterium|s__Oribacterium_parvum	-0.235742	1	-0.33479	0.537211	Skin Forehead	all	17
COPD	Healthy	Root|k__Bacteria|p__Firmicutes|c__Clostridia|o__Clostridiales|f__Lachnospiraceae|g__Oribacterium|s__Oribacterium_sinus	0.469437	1	0.538984	-0.125173	Skin Forehead	all	17
COPD	Healthy	Root|k__Bacteria|p__Firmicutes|c__Clostridia|o__Clostridiales|f__Lachnospiraceae|g__Roseburia|s__Roseburia_faecis	0.254104	1	0.244977	0.497935	Skin Forehead	all	17
COPD	Healthy	Root|k__Bacteria|p__Firmicutes|c__Clostridia|o__Clostridiales|f__Lachnospiraceae|g__Stomatobaculum|s__Stomatobaculum_longum	-0.283577	1	-0.33848	-0.0255581	Skin Forehead	all	17
COPD	Healthy	Root|k__Bacteria|p__Firmicutes|c__Clostridia|o__Clostridiales|f__Peptostreptococcaceae|g__Peptostreptococcus|s__Peptostreptococcus_stomatis	-0.0506095	1	-0.0747313	0.448658	Skin Forehead	all	17
COPD	Healthy	Root|k__Bacteria|p__Firmicutes|c__Clostridia|o__Clostridiales|f__Ruminococcaceae|g__Faecalibacterium|s__Faecalibacterium_prausnitzii	0.922726	1	0.910427	0.623184	Skin Forehead	all	17
COPD	Healthy	Root|k__Bacteria|p__Firmicutes|c__Clostridia|o__Clostridiales|f__Ruminococcaceae|g__Ruminococcus|s__Ruminococcus_bromii	1.2967	1	1.13591	0.682308	Skin Forehead	all	17
COPD	Healthy	Root|k__Bacteria|p__Firmicutes|c__Erysipelotrichia|o__Erysipelotrichales|f__Erysipelotrichaceae|g__Bulleidia|s__Bulleidia_extructa	0.513278	1	0.888858	0.0662359	Skin Forehead	all	17
COPD	Healthy	Root|k__Bacteria|p__Firmicutes|c__Erysipelotrichia|o__Erysipelotrichales|f__Erysipelotrichaceae|g__Solobacterium|s__Solobacterium_moorei	0.468729	1	0.627107	0.291449	Skin Forehead	all	17
COPD	Healthy	Root|k__Bacteria|p__Firmicutes|c__Negativicutes|o__Selenomonadales|f__Selenomonadaceae|g__Selenomonas|s__Selenomonas_flueggei	-0.0647858	1	-0.128386	0.457106	Skin Forehead	all	17
COPD	Healthy	Root|k__Bacteria|p__Firmicutes|c__Negativicutes|o__Selenomonadales|f__Selenomonadaceae|g__Selenomonas|s__Selenomonas_sputigena	-0.407518	1	-0.590773	0.0802934	Skin Forehead	all	17
COPD	Healthy	Root|k__Bacteria|p__Firmicutes|c__Negativicutes|o__Veillonellales|f__Veillonellaceae|g__Dialister|s__Dialister_invisus	-0.169012	1	-0.240604	0.442909	Skin Forehead	all	17
COPD	Healthy	Root|k__Bacteria|p__Firmicutes|c__Negativicutes|o__Veillonellales|f__Veillonellaceae|g__Megasphaera|s__Megasphaera_micronuciformis	1.00384	1	0.891093	0.431381	Skin Forehead	all	17
COPD	Healthy	Root|k__Bacteria|p__Firmicutes|c__Negativicutes|o__Veillonellales|f__Veillonellaceae|g__Veillonella|s__Veillonella_atypica	1.23327	1	0.975103	0.539564	Skin Forehead	all	17
COPD	Healthy	Root|k__Bacteria|p__Firmicutes|c__Negativicutes|o__Veillonellales|f__Veillonellaceae|g__Veillonella|s__Veillonella_dispar	1.2893	1	1.16283	0.117483	Skin Forehead	all	17
COPD	Healthy	Root|k__Bacteria|p__Firmicutes|c__Negativicutes|o__Veillonellales|f__Veillonellaceae|g__Veillonella|s__Veillonella_infantium	1.43666	1	1.50354	0.0668364	Skin Forehead	all	17
COPD	Healthy	Root|k__Bacteria|p__Firmicutes|c__Negativicutes|o__Veillonellales|f__Veillonellaceae|g__Veillonella|s__Veillonella_parvula	2.33268	1	1.91751	0.667459	Skin Forehead	all	17
COPD	Healthy	Root|k__Bacteria|p__Firmicutes|c__Negativicutes|o__Veillonellales|f__Veillonellaceae|g__Veillonella|s__Veillonella_rogosae	0.106061	1	0.158297	0.529348	Skin Forehead	all	17
COPD	Healthy	Root|k__Bacteria|p__Firmicutes|c__Negativicutes|o__Veillonellales|f__Veillonellaceae|g__Veillonella|s__Veillonella_sp_T11011_6	1.57917	1	1.80702	0.269015	Skin Forehead	all	17
COPD	Healthy	Root|k__Bacteria|p__Firmicutes|c__Tissierellia|o__Tissierellales|f__Peptoniphilaceae|g__Anaerococcus|s__Anaerococcus_nagyae	-0.149698	1	-0.239754	0.483555	Skin Forehead	all	17
COPD	Healthy	Root|k__Bacteria|p__Firmicutes|c__Tissierellia|o__Tissierellales|f__Peptoniphilaceae|g__Anaerococcus|s__Anaerococcus_octavius	0.818221	1	1.0879	0.439277	Skin Forehead	all	17
COPD	Healthy	Root|k__Bacteria|p__Firmicutes|c__Tissierellia|o__Tissierellales|f__Peptoniphilaceae|g__Finegoldia|s__Finegoldia_magna	0.388949	1	0.522114	0.711788	Skin Forehead	all	17
COPD	Healthy	Root|k__Bacteria|p__Firmicutes|c__Tissierellia|o__Tissierellales|f__Peptoniphilaceae|g__Parvimonas|s__Parvimonas_micra	0.429367	1	0.536527	-0.0281894	Skin Forehead	all	17
COPD	Healthy	Root|k__Bacteria|p__Fusobacteria|c__Fusobacteriia|o__Fusobacteriales|f__Fusobacteriaceae|g__Fusobacterium|s__Fusobacterium_nucleatum	-1.2351	1	-1.92917	-0.145619	Skin Forehead	all	17
COPD	Healthy	Root|k__Bacteria|p__Fusobacteria|c__Fusobacteriia|o__Fusobacteriales|f__Fusobacteriaceae|g__Fusobacterium|s__Fusobacterium_periodonticum	0.0706809	1	0.099711	0.497846	Skin Forehead	all	17
COPD	Healthy	Root|k__Bacteria|p__Fusobacteria|c__Fusobacteriia|o__Fusobacteriales|f__Leptotrichiaceae|g__Leptotrichia|s__Leptotrichia_sp_oral_taxon_215	-0.14792	1	-0.285424	0.243853	Skin Forehead	all	17
COPD	Healthy	Root|k__Bacteria|p__Fusobacteria|c__Fusobacteriia|o__Fusobacteriales|f__Leptotrichiaceae|g__Leptotrichia|s__Leptotrichia_wadei	0.0202919	1	0.0315901	0.506634	Skin Forehead	all	17
COPD	Healthy	Root|k__Bacteria|p__Proteobacteria|c__Alphaproteobacteria|o__Rhizobiales|f__Brucellaceae|g__Ochrobactrum|s__Ochrobactrum_anthropi	-0.178996	1	-0.143958	-0.250954	Skin Forehead	all	17
COPD	Healthy	Root|k__Bacteria|p__Proteobacteria|c__Alphaproteobacteria|o__Rhizobiales|f__Brucellaceae|g__Ochrobactrum|s__Ochrobactrum_haematophilum	-0.92727	1	-0.740521	0.341997	Skin Forehead	all	17
COPD	Healthy	Root|k__Bacteria|p__Proteobacteria|c__Alphaproteobacteria|o__Rhodobacterales|f__Rhodobacteraceae|g__Paracoccus|s__Paracoccus_yeei	-3.33216	0.0440475	-3.63588	-0.26738	Skin Forehead	all	17
COPD	Healthy	Root|k__Bacteria|p__Proteobacteria|c__Alphaproteobacteria|o__Rhodospirillales|f__Acetobacteraceae|g__Acetobacter|s__Acetobacter_aceti	-0.982506	1	-0.59412	-0.219057	Skin Forehead	all	17
COPD	Healthy	Root|k__Bacteria|p__Proteobacteria|c__Alphaproteobacteria|o__Rhodospirillales|f__Acetobacteraceae|g__Acetobacter|s__Acetobacter_senegalensis	-1.13108	1	-0.742676	-0.235709	Skin Forehead	all	17
COPD	Healthy	Root|k__Bacteria|p__Proteobacteria|c__Alphaproteobacteria|o__Rhodospirillales|f__Rhodospirillales_unclassified|g__Enhydrobacter|s__Enhydrobacter_aerosaccus	-1.90367	1	-1.26663	-0.196949	Skin Forehead	all	17
COPD	Healthy	Root|k__Bacteria|p__Proteobacteria|c__Betaproteobacteria|o__Burkholderiales|f__Burkholderiaceae|g__Lautropia|s__Lautropia_mirabilis	0.113095	1	0.116168	0.660223	Skin Forehead	all	17
COPD	Healthy	Root|k__Bacteria|p__Proteobacteria|c__Betaproteobacteria|o__Neisseriales|f__Neisseriaceae|g__Neisseria|s__Neisseria_elongata	-0.0967782	1	-0.126463	0.551355	Skin Forehead	all	17
COPD	Healthy	Root|k__Bacteria|p__Proteobacteria|c__Betaproteobacteria|o__Neisseriales|f__Neisseriaceae|g__Neisseria|s__Neisseria_flavescens	-0.140329	1	-0.120405	0.349165	Skin Forehead	all	17
COPD	Healthy	Root|k__Bacteria|p__Proteobacteria|c__Betaproteobacteria|o__Neisseriales|f__Neisseriaceae|g__Neisseria|s__Neisseria_perflava	-1.47608	1	-1.92595	-0.15831	Skin Forehead	all	17
COPD	Healthy	Root|k__Bacteria|p__Proteobacteria|c__Betaproteobacteria|o__Neisseriales|f__Neisseriaceae|g__Neisseria|s__Neisseria_sicca	0.45721	1	0.523398	0.592903	Skin Forehead	all	17
COPD	Healthy	Root|k__Bacteria|p__Proteobacteria|c__Betaproteobacteria|o__Neisseriales|f__Neisseriaceae|g__Neisseria|s__Neisseria_subflava	1.04352	1	0.838193	0.596576	Skin Forehead	all	17
COPD	Healthy	Root|k__Bacteria|p__Proteobacteria|c__Epsilonproteobacteria|o__Campylobacterales|f__Campylobacteraceae|g__Campylobacter|s__Campylobacter_concisus	-0.199754	1	-0.264122	0.0916048	Skin Forehead	all	17
COPD	Healthy	Root|k__Bacteria|p__Proteobacteria|c__Gammaproteobacteria|o__Enterobacterales|f__Enterobacteriaceae|g__Klebsiella|s__Klebsiella_michiganensis	-1.88234	1	-1.76436	-0.480602	Skin Forehead	all	17
COPD	Healthy	Root|k__Bacteria|p__Proteobacteria|c__Gammaproteobacteria|o__Pasteurellales|f__Pasteurellaceae|g__Haemophilus|s__Haemophilus_parainfluenzae	-0.256518	1	-0.273955	0.494152	Skin Forehead	all	17
COPD	Healthy	Root|k__Bacteria|p__Proteobacteria|c__Gammaproteobacteria|o__Pasteurellales|f__Pasteurellaceae|g__Haemophilus|s__Haemophilus_sp_HMSC71H05	-1.64416	1	-1.69646	-0.0769656	Skin Forehead	all	17
COPD	Healthy	Root|k__Bacteria|p__Proteobacteria|c__Gammaproteobacteria|o__Pseudomonadales|f__Moraxellaceae|g__Moraxella|s__Moraxella_osloensis	-0.970335	1	-0.678064	-0.198807	Skin Forehead	all	17
COPD	Healthy	Root|k__Bacteria|p__Proteobacteria|c__Gammaproteobacteria|o__Pseudomonadales|f__Pseudomonadaceae|g__Pseudomonas|s__Pseudomonas_aeruginosa_group	-1.90278	1	-2.14229	-0.253455	Skin Forehead	all	17
COPD	Healthy	Root|k__Bacteria|p__Proteobacteria|c__Gammaproteobacteria|o__Xanthomonadales|f__Xanthomonadaceae|g__Stenotrophomonas|s__Stenotrophomonas_maltophilia	-1.04748	1	-1.02188	0.318113	Skin Forehead	all	17
COPD	Healthy	Root|k__Bacteria|p__Synergistetes|c__Synergistia|o__Synergistales|f__Synergistaceae|g__Fretibacterium|s__Fretibacterium_fastidiosum	-0.850812	1	-0.967789	-0.108989	Skin Forehead	all	17
COPD	Healthy	Root|k__Bacteria|p__Verrucomicrobia|c__Verrucomicrobiae|o__Verrucomicrobiales|f__Akkermansiaceae|g__Akkermansia|s__Akkermansia_muciniphila	-1.00667	1	-0.918374	0.567706	Skin Forehead	all	17
COPD	Healthy	Root|k__Eukaryota|p__Basidiomycota|c__Malasseziomycetes|o__Malasseziales|f__Malasseziaceae|g__Malassezia|s__Malassezia_globosa	1.14016	1	0.872742	1.03158	Skin Forehead	all	17
COPD	Healthy	Root|k__Eukaryota|p__Basidiomycota|c__Malasseziomycetes|o__Malasseziales|f__Malasseziaceae|g__Malassezia|s__Malassezia_restricta	-0.0509776	1	-0.0423654	1.03105	Skin Forehead	all	17
COPD	Healthy	Unknown	-0.19138	1	-0.231387	-0.0951187	Skin Forehead	all	17
COPD	Healthy	Root|k__Bacteria|p__Actinobacteria|c__Actinobacteria|o__Actinomycetales|f__Actinomycetaceae|g__Actinobaculum|s__Actinobaculum_sp_oral_taxon_183	-1.70912	1	-1.49444	0.368816	Eye	all	13
COPD	Healthy	Root|k__Bacteria|p__Actinobacteria|c__Actinobacteria|o__Actinomycetales|f__Actinomycetaceae|g__Actinomyces|s__Actinomyces_graevenitzii	-0.126285	1	-0.0728189	0.861817	Eye	all	13
COPD	Healthy	Root|k__Bacteria|p__Actinobacteria|c__Actinobacteria|o__Actinomycetales|f__Actinomycetaceae|g__Actinomyces|s__Actinomyces_johnsonii	-2.78974	0.910607	-2.59044	0.565742	Eye	all	13
COPD	Healthy	Root|k__Bacteria|p__Actinobacteria|c__Actinobacteria|o__Actinomycetales|f__Actinomycetaceae|g__Actinomyces|s__Actinomyces_meyeri	-2.21399	1	-1.94801	0.859078	Eye	all	13
COPD	Healthy	Root|k__Bacteria|p__Actinobacteria|c__Actinobacteria|o__Actinomycetales|f__Actinomycetaceae|g__Actinomyces|s__Actinomyces_naeslundii	-3.39299	0.0152004	-3.82661	0.876232	Eye	all	13
COPD	Healthy	Root|k__Bacteria|p__Actinobacteria|c__Actinobacteria|o__Actinomycetales|f__Actinomycetaceae|g__Actinomyces|s__Actinomyces_odontolyticus	0.849806	1	0.648555	1.47219	Eye	all	13
COPD	Healthy	Root|k__Bacteria|p__Actinobacteria|c__Actinobacteria|o__Actinomycetales|f__Actinomycetaceae|g__Actinomyces|s__Actinomyces_oris	0.772587	1	0.628655	1.15196	Eye	all	13
COPD	Healthy	Root|k__Bacteria|p__Actinobacteria|c__Actinobacteria|o__Actinomycetales|f__Actinomycetaceae|g__Actinomyces|s__Actinomyces_sp_HMSC035G02	1.18598	1	0.979589	1.0246	Eye	all	13
COPD	Healthy	Root|k__Bacteria|p__Actinobacteria|c__Actinobacteria|o__Actinomycetales|f__Actinomycetaceae|g__Actinomyces|s__Actinomyces_sp_HPA0247	-0.613261	1	-0.575332	-0.235219	Eye	all	13
COPD	Healthy	Root|k__Bacteria|p__Actinobacteria|c__Actinobacteria|o__Actinomycetales|f__Actinomycetaceae|g__Actinomyces|s__Actinomyces_sp_ICM47	-2.18521	1	-1.14297	0.788454	Eye	all	13
COPD	Healthy	Root|k__Bacteria|p__Actinobacteria|c__Actinobacteria|o__Actinomycetales|f__Actinomycetaceae|g__Actinomyces|s__Actinomyces_sp_S6_Spd3	1.9413	1	1.84697	1.21934	Eye	all	13
COPD	Healthy	Root|k__Bacteria|p__Actinobacteria|c__Actinobacteria|o__Actinomycetales|f__Actinomycetaceae|g__Actinomyces|s__Actinomyces_sp_oral_taxon_180	-0.403916	1	-0.355621	0.715151	Eye	all	13
COPD	Healthy	Root|k__Bacteria|p__Actinobacteria|c__Actinobacteria|o__Actinomycetales|f__Actinomycetaceae|g__Actinomyces|s__Actinomyces_sp_oral_taxon_181	1.19329	1	1.21742	-0.146274	Eye	all	13
COPD	Healthy	Root|k__Bacteria|p__Actinobacteria|c__Actinobacteria|o__Actinomycetales|f__Actinomycetaceae|g__Actinomyces|s__Actinomyces_sp_oral_taxon_414	0.462389	1	0.591268	0.90523	Eye	all	13
COPD	Healthy	Root|k__Bacteria|p__Actinobacteria|c__Actinobacteria|o__Bifidobacteriales|f__Bifidobacteriaceae|g__Alloscardovia|s__Alloscardovia_omnicolens	-1.5278	1	-1.78101	0.283302	Eye	all	13
COPD	Healthy	Root|k__Bacteria|p__Actinobacteria|c__Actinobacteria|o__Bifidobacteriales|f__Bifidobacteriaceae|g__Bifidobacterium|s__Bifidobacterium_adolescentis	-3.46848	0.0902822	-3.34317	-0.251292	Eye	all	13
COPD	Healthy	Root|k__Bacteria|p__Actinobacteria|c__Actinobacteria|o__Bifidobacteriales|f__Bifidobacteriaceae|g__Bifidobacterium|s__Bifidobacterium_longum	-2.05781	1	-1.3757	0.371637	Eye	all	13
COPD	Healthy	Root|k__Bacteria|p__Actinobacteria|c__Actinobacteria|o__Corynebacteriales|f__Corynebacteriaceae|g__Corynebacterium|s__Corynebacterium_durum	-1.08347	1	-0.771626	0.635271	Eye	all	13
COPD	Healthy	Root|k__Bacteria|p__Actinobacteria|c__Actinobacteria|o__Corynebacteriales|f__Corynebacteriaceae|g__Corynebacterium|s__Corynebacterium_provencense	-5.6595	0.28314	-3.00036	-0.363371	Eye	all	13
COPD	Healthy	Root|k__Bacteria|p__Actinobacteria|c__Actinobacteria|o__Micrococcales|f__Intrasporangiaceae|g__Janibacter|s__Janibacter_hoylei	-2.48676	1	-1.14567	0.789658	Eye	all	13
COPD	Healthy	Root|k__Bacteria|p__Actinobacteria|c__Actinobacteria|o__Micrococcales|f__Micrococcaceae|g__Kocuria|s__Kocuria_rhizophila	-1.38145	1	-0.934909	-0.347561	Eye	all	13
COPD	Healthy	Root|k__Bacteria|p__Actinobacteria|c__Actinobacteria|o__Micrococcales|f__Micrococcaceae|g__Micrococcus|s__Micrococcus_luteus	-3.34899	0.0771101	-3.38919	0.0783386	Eye	all	13
COPD	Healthy	Root|k__Bacteria|p__Actinobacteria|c__Actinobacteria|o__Micrococcales|f__Micrococcaceae|g__Rothia|s__Rothia_aeria	-1.19663	1	-1.19382	0.61402	Eye	all	13
COPD	Healthy	Root|k__Bacteria|p__Actinobacteria|c__Actinobacteria|o__Micrococcales|f__Micrococcaceae|g__Rothia|s__Rothia_dentocariosa	-1.10978	1	-0.65063	0.524599	Eye	all	13
COPD	Healthy	Root|k__Bacteria|p__Actinobacteria|c__Actinobacteria|o__Micrococcales|f__Micrococcaceae|g__Rothia|s__Rothia_mucilaginosa	-4.73167	0.0036064	-4.16923	0.74304	Eye	all	13
COPD	Healthy	Root|k__Bacteria|p__Actinobacteria|c__Actinobacteria|o__Propionibacteriales|f__Propionibacteriaceae|g__Cutibacterium|s__Cutibacterium_acnes	-4.70899	0.943119	-2.57468	0.195724	Eye	all	13
COPD	Healthy	Root|k__Bacteria|p__Actinobacteria|c__Coriobacteriia|o__Coriobacteriales|f__Atopobiaceae|g__Atopobium|s__Atopobium_parvulum	1.28367	1	1.3564	0.681182	Eye	all	13
COPD	Healthy	Root|k__Bacteria|p__Actinobacteria|c__Coriobacteriia|o__Coriobacteriales|f__Atopobiaceae|g__Atopobium|s__Atopobium_rimae	0.109503	1	0.11753	1.13206	Eye	all	13
COPD	Healthy	Root|k__Bacteria|p__Actinobacteria|c__Coriobacteriia|o__Coriobacteriales|f__Coriobacteriaceae|g__Collinsella|s__Collinsella_aerofaciens	-3.80609	0.808051	-2.63838	0.469796	Eye	all	13
COPD	Healthy	Root|k__Bacteria|p__Bacteroidetes|c__Bacteroidetes_unclassified|o__Bacteroidetes_unclassified|f__Bacteroidetes_unclassified|g__Bacteroidetes_unclassified|s__Bacteroidetes_oral_taxon_274	-2.20387	1	-1.96628	0.695493	Eye	all	13
COPD	Healthy	Root|k__Bacteria|p__Bacteroidetes|c__Bacteroidia|o__Bacteroidales|f__Bacteroidaceae|g__Bacteroides|s__Bacteroides_uniformis	-2.13491	1	-1.81134	0.497294	Eye	all	13
COPD	Healthy	Root|k__Bacteria|p__Bacteroidetes|c__Bacteroidia|o__Bacteroidales|f__Bacteroidaceae|g__Bacteroides|s__Bacteroides_vulgatus	-2.18259	1	-2.11093	0.484185	Eye	all	13
COPD	Healthy	Root|k__Bacteria|p__Bacteroidetes|c__Bacteroidia|o__Bacteroidales|f__Porphyromonadaceae|g__Porphyromonas|s__Porphyromonas_endodontalis	-0.736415	1	-0.669039	0.77135	Eye	all	13
COPD	Healthy	Root|k__Bacteria|p__Bacteroidetes|c__Bacteroidia|o__Bacteroidales|f__Porphyromonadaceae|g__Porphyromonas|s__Porphyromonas_somerae	1.65063	1	1.18746	0.749523	Eye	all	13
COPD	Healthy	Root|k__Bacteria|p__Bacteroidetes|c__Bacteroidia|o__Bacteroidales|f__Prevotellaceae|g__Prevotella|s__Prevotella_histicola	-1.74342	1	-1.31313	0.445317	Eye	all	13
COPD	Healthy	Root|k__Bacteria|p__Bacteroidetes|c__Bacteroidia|o__Bacteroidales|f__Prevotellaceae|g__Prevotella|s__Prevotella_jejuni	0.00704096	1	0.00842751	0.335698	Eye	all	13
COPD	Healthy	Root|k__Bacteria|p__Bacteroidetes|c__Bacteroidia|o__Bacteroidales|f__Prevotellaceae|g__Prevotella|s__Prevotella_melaninogenica	1.30165	1	1.0203	0.728224	Eye	all	13
COPD	Healthy	Root|k__Bacteria|p__Bacteroidetes|c__Bacteroidia|o__Bacteroidales|f__Prevotellaceae|g__Prevotella|s__Prevotella_nigrescens	-0.176293	1	-0.261976	1.15035	Eye	all	13
COPD	Healthy	Root|k__Bacteria|p__Bacteroidetes|c__Bacteroidia|o__Bacteroidales|f__Prevotellaceae|g__Prevotella|s__Prevotella_pallens	-0.93323	1	-0.835933	0.762405	Eye	all	13
COPD	Healthy	Root|k__Bacteria|p__Bacteroidetes|c__Bacteroidia|o__Bacteroidales|f__Prevotellaceae|g__Prevotella|s__Prevotella_pleuritidis	-0.815464	1	-0.870682	0.670763	Eye	all	13
COPD	Healthy	Root|k__Bacteria|p__Bacteroidetes|c__Bacteroidia|o__Bacteroidales|f__Prevotellaceae|g__Prevotella|s__Prevotella_salivae	0.589416	1	0.689538	0.880599	Eye	all	13
COPD	Healthy	Root|k__Bacteria|p__Bacteroidetes|c__Bacteroidia|o__Bacteroidales|f__Prevotellaceae|g__Prevotella|s__Prevotella_sp_oral_taxon_306	-2.27165	1	-2.06264	0.530562	Eye	all	13
COPD	Healthy	Root|k__Bacteria|p__Bacteroidetes|c__Bacteroidia|o__Bacteroidales|f__Tannerellaceae|g__Tannerella|s__Tannerella_sp_oral_taxon_HOT_286	1.20865	1	1.07878	0.819309	Eye	all	13
COPD	Healthy	Root|k__Bacteria|p__Bacteroidetes|c__Flavobacteriia|o__Flavobacteriales|f__Flavobacteriaceae|g__Capnocytophaga|s__Capnocytophaga_gingivalis	0.774351	1	0.737548	0.661811	Eye	all	13
COPD	Healthy	Root|k__Bacteria|p__Bacteroidetes|c__Flavobacteriia|o__Flavobacteriales|f__Flavobacteriaceae|g__Capnocytophaga|s__Capnocytophaga_leadbetteri	0.120082	1	0.110917	0.773494	Eye	all	13
COPD	Healthy	Root|k__Bacteria|p__Firmicutes|c__Bacilli|o__Bacillales|f__Bacillales_unclassified|g__Gemella|s__Gemella_haemolysans	1.87039	1	1.41677	0.402128	Eye	all	13
COPD	Healthy	Root|k__Bacteria|p__Firmicutes|c__Bacilli|o__Bacillales|f__Bacillales_unclassified|g__Gemella|s__Gemella_morbillorum	1.19602	1	1.498	0.844601	Eye	all	13
COPD	Healthy	Root|k__Bacteria|p__Firmicutes|c__Bacilli|o__Bacillales|f__Bacillales_unclassified|g__Gemella|s__Gemella_sanguinis	1.49531	1	1.03184	0.47057	Eye	all	13
COPD	Healthy	Root|k__Bacteria|p__Firmicutes|c__Bacilli|o__Bacillales|f__Staphylococcaceae|g__Staphylococcus|s__Staphylococcus_epidermidis	-1.4678	1	-0.810889	0.278234	Eye	all	13
COPD	Healthy	Root|k__Bacteria|p__Firmicutes|c__Bacilli|o__Lactobacillales|f__Aerococcaceae|g__Abiotrophia|s__Abiotrophia_defectiva	-0.701048	1	-0.562933	0.486126	Eye	all	13
COPD	Healthy	Root|k__Bacteria|p__Firmicutes|c__Bacilli|o__Lactobacillales|f__Aerococcaceae|g__Abiotrophia|s__Abiotrophia_sp_HMSC24B09	-0.495932	1	-0.453191	0.514255	Eye	all	13
COPD	Healthy	Root|k__Bacteria|p__Firmicutes|c__Bacilli|o__Lactobacillales|f__Carnobacteriaceae|g__Granulicatella|s__Granulicatella_elegans	-0.394699	1	-0.458672	0.712029	Eye	all	13
COPD	Healthy	Root|k__Bacteria|p__Firmicutes|c__Bacilli|o__Lactobacillales|f__Enterococcaceae|g__Enterococcus|s__Enterococcus_casseliflavus	-3.07204	1	-1.71272	0.239038	Eye	all	13
COPD	Healthy	Root|k__Bacteria|p__Firmicutes|c__Bacilli|o__Lactobacillales|f__Lactobacillaceae|g__Lactobacillus|s__Lactobacillus_acidipiscis	-6.25297	0.874321	-2.60799	-0.369477	Eye	all	13
COPD	Healthy	Root|k__Bacteria|p__Firmicutes|c__Bacilli|o__Lactobacillales|f__Lactobacillaceae|g__Lactobacillus|s__Lactobacillus_buchneri	-7.02623	0.482195	-2.82189	-0.352279	Eye	all	13
COPD	Healthy	Root|k__Bacteria|p__Firmicutes|c__Bacilli|o__Lactobacillales|f__Lactobacillaceae|g__Lactobacillus|s__Lactobacillus_harbinensis	-7.64141	0.309352	-2.97036	-0.55698	Eye	all	13
COPD	Healthy	Root|k__Bacteria|p__Firmicutes|c__Bacilli|o__Lactobacillales|f__Lactobacillaceae|g__Lactobacillus|s__Lactobacillus_rhamnosus	-4.46651	0.792067	-2.64861	0.26217	Eye	all	13
COPD	Healthy	Root|k__Bacteria|p__Firmicutes|c__Bacilli|o__Lactobacillales|f__Lactobacillaceae|g__Lactobacillus|s__Lactobacillus_vini	-7.7599	0.446089	-2.84989	-0.369216	Eye	all	13
COPD	Healthy	Root|k__Bacteria|p__Firmicutes|c__Bacilli|o__Lactobacillales|f__Streptococcaceae|g__Streptococcus|s__Streptococcus_anginosus_group	-0.470134	1	-0.535486	0.698884	Eye	all	13
COPD	Healthy	Root|k__Bacteria|p__Firmicutes|c__Bacilli|o__Lactobacillales|f__Streptococcaceae|g__Streptococcus|s__Streptococcus_australis	0.198021	1	0.150931	1.06281	Eye	all	13
COPD	Healthy	Root|k__Bacteria|p__Firmicutes|c__Bacilli|o__Lactobacillales|f__Streptococcaceae|g__Streptococcus|s__Streptococcus_gordonii	-1.42734	1	-0.868874	0.698379	Eye	all	13
COPD	Healthy	Root|k__Bacteria|p__Firmicutes|c__Bacilli|o__Lactobacillales|f__Streptococcaceae|g__Streptococcus|s__Streptococcus_infantis	2.00788	1	1.87633	1.19075	Eye	all	13
COPD	Healthy	Root|k__Bacteria|p__Firmicutes|c__Bacilli|o__Lactobacillales|f__Streptococcaceae|g__Streptococcus|s__Streptococcus_mitis	2.986	1	2.39026	0.262139	Eye	all	13
COPD	Healthy	Root|k__Bacteria|p__Firmicutes|c__Bacilli|o__Lactobacillales|f__Streptococcaceae|g__Streptococcus|s__Streptococcus_oralis	0.0322064	1	0.022325	0.783327	Eye	all	13
COPD	Healthy	Root|k__Bacteria|p__Firmicutes|c__Bacilli|o__Lactobacillales|f__Streptococcaceae|g__Streptococcus|s__Streptococcus_parasanguinis	-3.38089	1	-2.54807	-0.0108102	Eye	all	13
COPD	Healthy	Root|k__Bacteria|p__Firmicutes|c__Bacilli|o__Lactobacillales|f__Streptococcaceae|g__Streptococcus|s__Streptococcus_salivarius	-2.81198	1	-1.8	-0.0314331	Eye	all	13
COPD	Healthy	Root|k__Bacteria|p__Firmicutes|c__Bacilli|o__Lactobacillales|f__Streptococcaceae|g__Streptococcus|s__Streptococcus_sanguinis	0.403844	1	0.398383	0.822807	Eye	all	13
COPD	Healthy	Root|k__Bacteria|p__Firmicutes|c__Bacilli|o__Lactobacillales|f__Streptococcaceae|g__Streptococcus|s__Streptococcus_sp_A12	0.184637	1	0.162124	0.856358	Eye	all	13
COPD	Healthy	Root|k__Bacteria|p__Firmicutes|c__Bacilli|o__Lactobacillales|f__Streptococcaceae|g__Streptococcus|s__Streptococcus_sp_F0442	-0.539954	1	-0.545871	0.817175	Eye	all	13
COPD	Healthy	Root|k__Bacteria|p__Firmicutes|c__Clostridia|o__Clostridiales|f__Clostridiales_Family_XIII_Incertae_Sedis|g__Clostridiales_Family_XIII_Incertae_Sedis_unclassified|s__Eubacterium_brachy	-0.548491	1	-0.519418	1.11775	Eye	all	13
COPD	Healthy	Root|k__Bacteria|p__Firmicutes|c__Clostridia|o__Clostridiales|f__Clostridiales_Family_XIII_Incertae_Sedis|g__Clostridiales_Family_XIII_Incertae_Sedis_unclassified|s__Eubacterium_sulci	1.14671	1	1.38896	1.16227	Eye	all	13
COPD	Healthy	Root|k__Bacteria|p__Firmicutes|c__Clostridia|o__Clostridiales|f__Clostridiales_Family_XIII_Incertae_Sedis|g__Mogibacterium|s__Mogibacterium_diversum	0.983919	1	1.03559	0.663328	Eye	all	13
COPD	Healthy	Root|k__Bacteria|p__Firmicutes|c__Clostridia|o__Clostridiales|f__Eubacteriaceae|g__Eubacterium|s__Eubacterium_hallii	-3.46828	0.0253089	-3.69478	-0.271752	Eye	all	13
COPD	Healthy	Root|k__Bacteria|p__Firmicutes|c__Clostridia|o__Clostridiales|f__Lachnospiraceae|g__Anaerostipes|s__Anaerostipes_hadrus	-3.69305	0.0955039	-3.32497	0.438232	Eye	all	13
COPD	Healthy	Root|k__Bacteria|p__Firmicutes|c__Clostridia|o__Clostridiales|f__Lachnospiraceae|g__Blautia|s__Blautia_wexlerae	-3.28422	0.363005	-2.91787	-0.256148	Eye	all	13
COPD	Healthy	Root|k__Bacteria|p__Firmicutes|c__Clostridia|o__Clostridiales|f__Lachnospiraceae|g__Blautia|s__Ruminococcus_torques	-3.536	0.0746306	-3.40061	-0.173764	Eye	all	13
COPD	Healthy	Root|k__Bacteria|p__Firmicutes|c__Clostridia|o__Clostridiales|f__Lachnospiraceae|g__Dorea|s__Dorea_longicatena	-2.68269	0.641586	-2.72573	0.133614	Eye	all	13
COPD	Healthy	Root|k__Bacteria|p__Firmicutes|c__Clostridia|o__Clostridiales|f__Lachnospiraceae|g__Fusicatenibacter|s__Fusicatenibacter_saccharivorans	-3.07621	0.689679	-2.69844	-0.237773	Eye	all	13
COPD	Healthy	Root|k__Bacteria|p__Firmicutes|c__Clostridia|o__Clostridiales|f__Lachnospiraceae|g__Lachnoanaerobaculum|s__Lachnoanaerobaculum_saburreum	-1.19324	1	-1.50425	0.690439	Eye	all	13
COPD	Healthy	Root|k__Bacteria|p__Firmicutes|c__Clostridia|o__Clostridiales|f__Lachnospiraceae|g__Oribacterium|s__Oribacterium_parvum	-0.535021	1	-0.448383	0.940735	Eye	all	13
COPD	Healthy	Root|k__Bacteria|p__Firmicutes|c__Clostridia|o__Clostridiales|f__Lachnospiraceae|g__Oribacterium|s__Oribacterium_sinus	1.69272	1	1.60906	0.875326	Eye	all	13
COPD	Healthy	Root|k__Bacteria|p__Firmicutes|c__Clostridia|o__Clostridiales|f__Lachnospiraceae|g__Stomatobaculum|s__Stomatobaculum_longum	-0.0540854	1	-0.057226	0.775642	Eye	all	13
COPD	Healthy	Root|k__Bacteria|p__Firmicutes|c__Erysipelotrichia|o__Erysipelotrichales|f__Erysipelotrichaceae|g__Solobacterium|s__Solobacterium_moorei	0.285663	1	0.531596	0.797595	Eye	all	13
COPD	Healthy	Root|k__Bacteria|p__Firmicutes|c__Negativicutes|o__Selenomonadales|f__Selenomonadaceae|g__Selenomonas|s__Selenomonas_sputigena	-0.749937	1	-0.777348	0.895075	Eye	all	13
COPD	Healthy	Root|k__Bacteria|p__Firmicutes|c__Negativicutes|o__Veillonellales|f__Veillonellaceae|g__Dialister|s__Dialister_invisus	-0.778712	1	-0.995504	0.693333	Eye	all	13
COPD	Healthy	Root|k__Bacteria|p__Firmicutes|c__Negativicutes|o__Veillonellales|f__Veillonellaceae|g__Megasphaera|s__Megasphaera_micronuciformis	3.11519	0.0571951	3.47748	1.11458	Eye	all	13
COPD	Healthy	Root|k__Bacteria|p__Firmicutes|c__Negativicutes|o__Veillonellales|f__Veillonellaceae|g__Veillonella|s__Veillonella_atypica	-1.42717	1	-1.10921	0.616744	Eye	all	13
COPD	Healthy	Root|k__Bacteria|p__Firmicutes|c__Negativicutes|o__Veillonellales|f__Veillonellaceae|g__Veillonella|s__Veillonella_dispar	1.5943	1	1.24279	0.832349	Eye	all	13
COPD	Healthy	Root|k__Bacteria|p__Firmicutes|c__Negativicutes|o__Veillonellales|f__Veillonellaceae|g__Veillonella|s__Veillonella_infantium	1.50096	1	1.50936	1.0356	Eye	all	13
COPD	Healthy	Root|k__Bacteria|p__Firmicutes|c__Negativicutes|o__Veillonellales|f__Veillonellaceae|g__Veillonella|s__Veillonella_parvula	0.622068	1	0.452278	1.0794	Eye	all	13
COPD	Healthy	Root|k__Bacteria|p__Firmicutes|c__Negativicutes|o__Veillonellales|f__Veillonellaceae|g__Veillonella|s__Veillonella_rogosae	-0.101052	1	-0.108979	0.890603	Eye	all	13
COPD	Healthy	Root|k__Bacteria|p__Firmicutes|c__Negativicutes|o__Veillonellales|f__Veillonellaceae|g__Veillonella|s__Veillonella_sp_T11011_6	1.05896	1	1.35837	0.37661	Eye	all	13
COPD	Healthy	Root|k__Bacteria|p__Firmicutes|c__Tissierellia|o__Tissierellales|f__Peptoniphilaceae|g__Parvimonas|s__Parvimonas_micra	-0.412347	1	-0.396142	0.796232	Eye	all	13
COPD	Healthy	Root|k__Bacteria|p__Fusobacteria|c__Fusobacteriia|o__Fusobacteriales|f__Fusobacteriaceae|g__Fusobacterium|s__Fusobacterium_periodonticum	-0.843023	1	-0.807179	0.843887	Eye	all	13
COPD	Healthy	Root|k__Bacteria|p__Fusobacteria|c__Fusobacteriia|o__Fusobacteriales|f__Leptotrichiaceae|g__Leptotrichia|s__Leptotrichia_sp_oral_taxon_215	-0.337656	1	-0.349194	0.766072	Eye	all	13
COPD	Healthy	Root|k__Bacteria|p__Fusobacteria|c__Fusobacteriia|o__Fusobacteriales|f__Leptotrichiaceae|g__Leptotrichia|s__Leptotrichia_wadei	0.860321	1	0.975037	0.954174	Eye	all	13
COPD	Healthy	Root|k__Bacteria|p__Proteobacteria|c__Alphaproteobacteria|o__Rhizobiales|f__Brucellaceae|g__Ochrobactrum|s__Ochrobactrum_anthropi	-7.74078	0.11873	-3.26115	-0.478772	Eye	all	13
COPD	Healthy	Root|k__Bacteria|p__Proteobacteria|c__Alphaproteobacteria|o__Rhizobiales|f__Brucellaceae|g__Ochrobactrum|s__Ochrobactrum_haematophilum	-7.16316	0.0626675	-3.45051	-0.411007	Eye	all	13
COPD	Healthy	Root|k__Bacteria|p__Proteobacteria|c__Alphaproteobacteria|o__Rhodospirillales|f__Acetobacteraceae|g__Acetobacter|s__Acetobacter_aceti	-7.31635	0.0251021	-3.69906	-0.741949	Eye	all	13
COPD	Healthy	Root|k__Bacteria|p__Proteobacteria|c__Alphaproteobacteria|o__Rhodospirillales|f__Acetobacteraceae|g__Acetobacter|s__Acetobacter_orientalis	-4.54798	0.000127435	-4.8798	-0.363964	Eye	all	13
COPD	Healthy	Root|k__Bacteria|p__Proteobacteria|c__Alphaproteobacteria|o__Rhodospirillales|f__Acetobacteraceae|g__Acetobacter|s__Acetobacter_senegalensis	-7.80544	0.0495029	-3.51835	-0.805021	Eye	all	13
COPD	Healthy	Root|k__Bacteria|p__Proteobacteria|c__Alphaproteobacteria|o__Rhodospirillales|f__Rhodospirillales_unclassified|g__Enhydrobacter|s__Enhydrobacter_aerosaccus	-1.4846	1	-0.693828	0.524356	Eye	all	13
COPD	Healthy	Root|k__Bacteria|p__Proteobacteria|c__Betaproteobacteria|o__Burkholderiales|f__Burkholderiaceae|g__Lautropia|s__Lautropia_mirabilis	-1.93575	1	-1.04163	0.186697	Eye	all	13
COPD	Healthy	Root|k__Bacteria|p__Proteobacteria|c__Betaproteobacteria|o__Neisseriales|f__Neisseriaceae|g__Neisseria|s__Neisseria_flavescens	2.29392	1	1.30457	0.950355	Eye	all	13
COPD	Healthy	Root|k__Bacteria|p__Proteobacteria|c__Betaproteobacteria|o__Neisseriales|f__Neisseriaceae|g__Neisseria|s__Neisseria_mucosa	-1.68039	1	-1.45858	0.780035	Eye	all	13
COPD	Healthy	Root|k__Bacteria|p__Proteobacteria|c__Betaproteobacteria|o__Neisseriales|f__Neisseriaceae|g__Neisseria|s__Neisseria_perflava	-2.32947	1	-2.31888	0.482096	Eye	all	13
COPD	Healthy	Root|k__Bacteria|p__Proteobacteria|c__Betaproteobacteria|o__Neisseriales|f__Neisseriaceae|g__Neisseria|s__Neisseria_sicca	-0.37758	1	-0.222118	0.86032	Eye	all	13
COPD	Healthy	Root|k__Bacteria|p__Proteobacteria|c__Betaproteobacteria|o__Neisseriales|f__Neisseriaceae|g__Neisseria|s__Neisseria_subflava	-2.90217	1	-1.70315	-0.0963709	Eye	all	13
COPD	Healthy	Root|k__Bacteria|p__Proteobacteria|c__Epsilonproteobacteria|o__Campylobacterales|f__Campylobacteraceae|g__Campylobacter|s__Campylobacter_concisus	1.18948	1	1.22316	0.685455	Eye	all	13
COPD	Healthy	Root|k__Bacteria|p__Proteobacteria|c__Gammaproteobacteria|o__Enterobacterales|f__Enterobacteriaceae|g__Klebsiella|s__Klebsiella_michiganensis	-5.40068	1	-2.51901	-0.542556	Eye	all	13
COPD	Healthy	Root|k__Bacteria|p__Proteobacteria|c__Gammaproteobacteria|o__Pasteurellales|f__Pasteurellaceae|g__Aggregatibacter|s__Aggregatibacter_segnis	-1.53951	1	-0.841674	0.769625	Eye	all	13
COPD	Healthy	Root|k__Bacteria|p__Proteobacteria|c__Gammaproteobacteria|o__Pasteurellales|f__Pasteurellaceae|g__Haemophilus|s__Haemophilus_haemolyticus	-0.543071	1	-0.416125	0.629034	Eye	all	13
COPD	Healthy	Root|k__Bacteria|p__Proteobacteria|c__Gammaproteobacteria|o__Pasteurellales|f__Pasteurellaceae|g__Haemophilus|s__Haemophilus_parainfluenzae	0.316622	1	0.203865	0.816738	Eye	all	13
COPD	Healthy	Root|k__Bacteria|p__Proteobacteria|c__Gammaproteobacteria|o__Pasteurellales|f__Pasteurellaceae|g__Haemophilus|s__Haemophilus_sp_HMSC71H05	-1.43171	1	-0.759551	-0.0927065	Eye	all	13
COPD	Healthy	Root|k__Bacteria|p__Proteobacteria|c__Gammaproteobacteria|o__Pseudomonadales|f__Moraxellaceae|g__Moraxella|s__Moraxella_osloensis	-1.4484	1	-0.691088	0.467542	Eye	all	13
COPD	Healthy	Root|k__Bacteria|p__Proteobacteria|c__Gammaproteobacteria|o__Xanthomonadales|f__Xanthomonadaceae|g__Stenotrophomonas|s__Stenotrophomonas_maltophilia	-3.49866	0.246229	-3.0455	0.583428	Eye	all	13
COPD	Healthy	Root|k__Bacteria|p__Proteobacteria|c__Gammaproteobacteria|o__Xanthomonadales|f__Xanthomonadaceae|g__Xanthomonadaceae_unclassified|s__Pseudomonas_geniculata	-3.37748	1	-2.29766	-0.107993	Eye	all	13
COPD	Healthy	Root|k__Bacteria|p__Synergistetes|c__Synergistia|o__Synergistales|f__Synergistaceae|g__Fretibacterium|s__Fretibacterium_fastidiosum	-0.593542	1	-0.652022	1.09844	Eye	all	13
COPD	Healthy	Root|k__Eukaryota|p__Basidiomycota|c__Malasseziomycetes|o__Malasseziales|f__Malasseziaceae|g__Malassezia|s__Malassezia_restricta	-2.23471	1	-2.35235	0.832383	Eye	all	13
COPD	Healthy	Unknown	-3.86685	0.00283174	-4.22592	-1.14458	Eye	all	13
COPD	Healthy	Root|k__Bacteria|p__Actinobacteria|c__Actinobacteria|o__Actinomycetales|f__Actinomycetaceae|g__Actinobaculum|s__Actinobaculum_sp_oral_taxon_183	-0.435931	1	-0.452372	0.329819	Throat	unique	21
COPD	Healthy	Root|k__Bacteria|p__Actinobacteria|c__Actinobacteria|o__Actinomycetales|f__Actinomycetaceae|g__Actinomyces|s__Actinomyces_georgiae	1.1887	1	1.85965	0.0527019	Throat	unique	21
COPD	Healthy	Root|k__Bacteria|p__Actinobacteria|c__Actinobacteria|o__Actinomycetales|f__Actinomycetaceae|g__Actinomyces|s__Actinomyces_graevenitzii	-3.44687	1	-2.60567	-0.133154	Throat	unique	21
COPD	Healthy	Root|k__Bacteria|p__Actinobacteria|c__Actinobacteria|o__Actinomycetales|f__Actinomycetaceae|g__Actinomyces|s__Actinomyces_johnsonii	-0.423905	1	-0.496678	0.0658929	Throat	unique	21
COPD	Healthy	Root|k__Bacteria|p__Actinobacteria|c__Actinobacteria|o__Actinomycetales|f__Actinomycetaceae|g__Actinomyces|s__Actinomyces_massiliensis	-1.32022	1	-1.54189	0.202958	Throat	unique	21
COPD	Healthy	Root|k__Bacteria|p__Actinobacteria|c__Actinobacteria|o__Actinomycetales|f__Actinomycetaceae|g__Actinomyces|s__Actinomyces_meyeri	-1.03609	1	-1.24032	-0.160613	Throat	unique	21
COPD	Healthy	Root|k__Bacteria|p__Actinobacteria|c__Actinobacteria|o__Actinomycetales|f__Actinomycetaceae|g__Actinomyces|s__Actinomyces_naeslundii	-1.02635	1	-0.84164	0.535113	Throat	unique	21
COPD	Healthy	Root|k__Bacteria|p__Actinobacteria|c__Actinobacteria|o__Actinomycetales|f__Actinomycetaceae|g__Actinomyces|s__Actinomyces_odontolyticus	-0.199253	1	-0.273905	0.166004	Throat	unique	21
COPD	Healthy	Root|k__Bacteria|p__Actinobacteria|c__Actinobacteria|o__Actinomycetales|f__Actinomycetaceae|g__Actinomyces|s__Actinomyces_oris	2.22254	1	2.26641	0.162387	Throat	unique	21
COPD	Healthy	Root|k__Bacteria|p__Actinobacteria|c__Actinobacteria|o__Actinomycetales|f__Actinomycetaceae|g__Actinomyces|s__Actinomyces_sp_HMSC035G02	-1.24888	1	-1.60417	-0.0602359	Throat	unique	21
COPD	Healthy	Root|k__Bacteria|p__Actinobacteria|c__Actinobacteria|o__Actinomycetales|f__Actinomycetaceae|g__Actinomyces|s__Actinomyces_sp_HPA0247	0.128498	1	0.123779	0.461566	Throat	unique	21
COPD	Healthy	Root|k__Bacteria|p__Actinobacteria|c__Actinobacteria|o__Actinomycetales|f__Actinomycetaceae|g__Actinomyces|s__Actinomyces_sp_ICM47	-5.15528	0.00181602	-4.4258	-0.648101	Throat	unique	21
COPD	Healthy	Root|k__Bacteria|p__Actinobacteria|c__Actinobacteria|o__Actinomycetales|f__Actinomycetaceae|g__Actinomyces|s__Actinomyces_sp_S6_Spd3	-2.82941	0.529032	-2.95827	-0.313125	Throat	unique	21
COPD	Healthy	Root|k__Bacteria|p__Actinobacteria|c__Actinobacteria|o__Actinomycetales|f__Actinomycetaceae|g__Actinomyces|s__Actinomyces_sp_oral_taxon_180	4.29836	0.000256286	4.83241	0.751877	Throat	unique	21
COPD	Healthy	Root|k__Bacteria|p__Actinobacteria|c__Actinobacteria|o__Actinomycetales|f__Actinomycetaceae|g__Actinomyces|s__Actinomyces_sp_oral_taxon_181	0.361194	1	0.355068	0.556458	Throat	unique	21
COPD	Healthy	Root|k__Bacteria|p__Actinobacteria|c__Actinobacteria|o__Actinomycetales|f__Actinomycetaceae|g__Actinomyces|s__Actinomyces_sp_oral_taxon_414	1.9959	1	2.35442	0.403514	Throat	unique	21
COPD	Healthy	Root|k__Bacteria|p__Actinobacteria|c__Actinobacteria|o__Actinomycetales|f__Actinomycetaceae|g__Actinomyces|s__Actinomyces_sp_oral_taxon_448	-1.30191	1	-1.42943	-0.208478	Throat	unique	21
COPD	Healthy	Root|k__Bacteria|p__Actinobacteria|c__Actinobacteria|o__Actinomycetales|f__Actinomycetaceae|g__Actinomyces|s__Actinomyces_sp_oral_taxon_897	3.11349	0.18283	3.2798	0.359398	Throat	unique	21
COPD	Healthy	Root|k__Bacteria|p__Actinobacteria|c__Actinobacteria|o__Actinomycetales|f__Actinomycetaceae|g__Actinomyces|s__Actinomyces_viscosus	2.21927	1	2.7123	-0.104251	Throat	unique	21
COPD	Healthy	Root|k__Bacteria|p__Actinobacteria|c__Actinobacteria|o__Bifidobacteriales|f__Bifidobacteriaceae|g__Alloscardovia|s__Alloscardovia_omnicolens	2.36778	1	1.66443	0.22511	Throat	unique	21
COPD	Healthy	Root|k__Bacteria|p__Actinobacteria|c__Actinobacteria|o__Bifidobacteriales|f__Bifidobacteriaceae|g__Bifidobacterium|s__Bifidobacterium_dentium	3.21749	0.133747	3.37011	0.607505	Throat	unique	21
COPD	Healthy	Root|k__Bacteria|p__Actinobacteria|c__Actinobacteria|o__Bifidobacteriales|f__Bifidobacteriaceae|g__Bifidobacterium|s__Bifidobacterium_longum	0.571156	1	0.46819	-0.0744018	Throat	unique	21
COPD	Healthy	Root|k__Bacteria|p__Actinobacteria|c__Actinobacteria|o__Bifidobacteriales|f__Bifidobacteriaceae|g__Scardovia|s__Scardovia_wiggsiae	4.09494	0.247138	3.18882	0.68865	Throat	unique	21
COPD	Healthy	Root|k__Bacteria|p__Actinobacteria|c__Actinobacteria|o__Corynebacteriales|f__Corynebacteriaceae|g__Corynebacterium|s__Corynebacterium_durum	1.13693	1	1.1521	0.69128	Throat	unique	21
COPD	Healthy	Root|k__Bacteria|p__Actinobacteria|c__Actinobacteria|o__Micrococcales|f__Intrasporangiaceae|g__Janibacter|s__Janibacter_hoylei	0.79464	1	0.692039	-0.168183	Throat	unique	21
COPD	Healthy	Root|k__Bacteria|p__Actinobacteria|c__Actinobacteria|o__Micrococcales|f__Micrococcaceae|g__Rothia|s__Rothia_aeria	-0.67428	1	-0.554882	-0.127639	Throat	unique	21
COPD	Healthy	Root|k__Bacteria|p__Actinobacteria|c__Actinobacteria|o__Micrococcales|f__Micrococcaceae|g__Rothia|s__Rothia_dentocariosa	1.44112	1	1.60408	0.0461169	Throat	unique	21
COPD	Healthy	Root|k__Bacteria|p__Actinobacteria|c__Actinobacteria|o__Micrococcales|f__Micrococcaceae|g__Rothia|s__Rothia_mucilaginosa	0.427275	1	0.792463	0.603381	Throat	unique	21
COPD	Healthy	Root|k__Bacteria|p__Actinobacteria|c__Actinobacteria|o__Propionibacteriales|f__Propionibacteriaceae|g__Cutibacterium|s__Cutibacterium_acnes	-1.54941	1	-1.34888	-0.281207	Throat	unique	21
COPD	Healthy	Root|k__Bacteria|p__Actinobacteria|c__Actinobacteria|o__Propionibacteriales|f__Propionibacteriaceae|g__Propionibacterium|s__Propionibacterium_acidifaciens	3.10842	0.197992	3.25564	0.547796	Throat	unique	21
COPD	Healthy	Root|k__Bacteria|p__Actinobacteria|c__Actinobacteria|o__Propionibacteriales|f__Propionibacteriaceae|g__Pseudopropionibacterium|s__Pseudopropionibacterium_propionicum	1.34036	1	1.37501	0.388535	Throat	unique	21
COPD	Healthy	Root|k__Bacteria|p__Actinobacteria|c__Coriobacteriia|o__Coriobacteriales|f__Atopobiaceae|g__Atopobium|s__Atopobium_parvulum	-0.0317267	1	-0.041559	0.607091	Throat	unique	21
COPD	Healthy	Root|k__Bacteria|p__Actinobacteria|c__Coriobacteriia|o__Coriobacteriales|f__Atopobiaceae|g__Atopobium|s__Atopobium_rimae	0.798066	1	0.874451	-0.079435	Throat	unique	21
COPD	Healthy	Root|k__Bacteria|p__Actinobacteria|c__Coriobacteriia|o__Coriobacteriales|f__Atopobiaceae|g__Olsenella|s__Olsenella_profusa	1.05826	1	1.35506	0.335192	Throat	unique	21
COPD	Healthy	Root|k__Bacteria|p__Actinobacteria|c__Coriobacteriia|o__Coriobacteriales|f__Atopobiaceae|g__Olsenella|s__Olsenella_uli	2.42629	0.577749	2.92735	0.348804	Throat	unique	21
COPD	Healthy	Root|k__Bacteria|p__Actinobacteria|c__Coriobacteriia|o__Coriobacteriales|f__Coriobacteriaceae|g__Collinsella|s__Collinsella_aerofaciens	-0.152754	1	-0.253104	-0.236296	Throat	unique	21
COPD	Healthy	Root|k__Bacteria|p__Actinobacteria|c__Coriobacteriia|o__Eggerthellales|f__Eggerthellaceae|g__Slackia|s__Slackia_exigua	1.61559	1	1.87185	0.194178	Throat	unique	21
COPD	Healthy	Root|k__Bacteria|p__Bacteroidetes|c__Bacteroidetes_unclassified|o__Bacteroidetes_unclassified|f__Bacteroidetes_unclassified|g__Bacteroidetes_unclassified|s__Bacteroidetes_oral_taxon_274	0.656923	1	0.960428	0.0438858	Throat	unique	21
COPD	Healthy	Root|k__Bacteria|p__Bacteroidetes|c__Bacteroidia|o__Bacteroidales|f__Porphyromonadaceae|g__Porphyromonas|s__Porphyromonas_endodontalis	0.645627	1	0.66534	-0.27869	Throat	unique	21
COPD	Healthy	Root|k__Bacteria|p__Bacteroidetes|c__Bacteroidia|o__Bacteroidales|f__Porphyromonadaceae|g__Porphyromonas|s__Porphyromonas_somerae	-0.0638113	1	-0.0483226	0.0184282	Throat	unique	21
COPD	Healthy	Root|k__Bacteria|p__Bacteroidetes|c__Bacteroidia|o__Bacteroidales|f__Prevotellaceae|g__Alloprevotella|s__Alloprevotella_rava	-0.407107	1	-0.791653	-0.235869	Throat	unique	21
COPD	Healthy	Root|k__Bacteria|p__Bacteroidetes|c__Bacteroidia|o__Bacteroidales|f__Prevotellaceae|g__Alloprevotella|s__Alloprevotella_tannerae	-0.23873	1	-0.303653	-0.16002	Throat	unique	21
COPD	Healthy	Root|k__Bacteria|p__Bacteroidetes|c__Bacteroidia|o__Bacteroidales|f__Prevotellaceae|g__Prevotella|s__Prevotella_denticola	2.40129	0.228592	3.21296	0.358634	Throat	unique	21
COPD	Healthy	Root|k__Bacteria|p__Bacteroidetes|c__Bacteroidia|o__Bacteroidales|f__Prevotellaceae|g__Prevotella|s__Prevotella_histicola	-3.11842	1	-2.20553	-0.27016	Throat	unique	21
COPD	Healthy	Root|k__Bacteria|p__Bacteroidetes|c__Bacteroidia|o__Bacteroidales|f__Prevotellaceae|g__Prevotella|s__Prevotella_intermedia	0.135748	1	0.204331	-0.00462882	Throat	unique	21
COPD	Healthy	Root|k__Bacteria|p__Bacteroidetes|c__Bacteroidia|o__Bacteroidales|f__Prevotellaceae|g__Prevotella|s__Prevotella_jejuni	-2.22216	1	-1.78945	-0.287586	Throat	unique	21
COPD	Healthy	Root|k__Bacteria|p__Bacteroidetes|c__Bacteroidia|o__Bacteroidales|f__Prevotellaceae|g__Prevotella|s__Prevotella_melaninogenica	-1.57028	1	-1.60016	-0.316883	Throat	unique	21
COPD	Healthy	Root|k__Bacteria|p__Bacteroidetes|c__Bacteroidia|o__Bacteroidales|f__Prevotellaceae|g__Prevotella|s__Prevotella_micans	0.0483656	1	0.0813173	-0.11151	Throat	unique	21
COPD	Healthy	Root|k__Bacteria|p__Bacteroidetes|c__Bacteroidia|o__Bacteroidales|f__Prevotellaceae|g__Prevotella|s__Prevotella_nigrescens	0.121022	1	0.117246	0.118797	Throat	unique	21
COPD	Healthy	Root|k__Bacteria|p__Bacteroidetes|c__Bacteroidia|o__Bacteroidales|f__Prevotellaceae|g__Prevotella|s__Prevotella_oralis	0.71118	1	1.08355	-0.0106302	Throat	unique	21
COPD	Healthy	Root|k__Bacteria|p__Bacteroidetes|c__Bacteroidia|o__Bacteroidales|f__Prevotellaceae|g__Prevotella|s__Prevotella_oris	0.26649	1	0.319542	-0.237636	Throat	unique	21
COPD	Healthy	Root|k__Bacteria|p__Bacteroidetes|c__Bacteroidia|o__Bacteroidales|f__Prevotellaceae|g__Prevotella|s__Prevotella_oulorum	-1.44174	1	-1.31219	-0.106585	Throat	unique	21
COPD	Healthy	Root|k__Bacteria|p__Bacteroidetes|c__Bacteroidia|o__Bacteroidales|f__Prevotellaceae|g__Prevotella|s__Prevotella_pallens	-2.29319	1	-2.01775	-0.340093	Throat	unique	21
COPD	Healthy	Root|k__Bacteria|p__Bacteroidetes|c__Bacteroidia|o__Bacteroidales|f__Prevotellaceae|g__Prevotella|s__Prevotella_salivae	-0.772902	1	-0.639598	0.144569	Throat	unique	21
COPD	Healthy	Root|k__Bacteria|p__Bacteroidetes|c__Bacteroidia|o__Bacteroidales|f__Prevotellaceae|g__Prevotella|s__Prevotella_scopos	-1.199	1	-1.32332	0.0663065	Throat	unique	21
COPD	Healthy	Root|k__Bacteria|p__Bacteroidetes|c__Bacteroidia|o__Bacteroidales|f__Prevotellaceae|g__Prevotella|s__Prevotella_shahii	-1.19105	1	-1.76051	-0.400711	Throat	unique	21
COPD	Healthy	Root|k__Bacteria|p__Bacteroidetes|c__Bacteroidia|o__Bacteroidales|f__Prevotellaceae|g__Prevotella|s__Prevotella_sp_oral_taxon_299	-0.397111	1	-0.575737	0.103401	Throat	unique	21
COPD	Healthy	Root|k__Bacteria|p__Bacteroidetes|c__Bacteroidia|o__Bacteroidales|f__Prevotellaceae|g__Prevotella|s__Prevotella_sp_oral_taxon_306	-4.08114	0.553386	-2.94255	0.105872	Throat	unique	21
COPD	Healthy	Root|k__Bacteria|p__Bacteroidetes|c__Bacteroidia|o__Bacteroidales|f__Prevotellaceae|g__Prevotella|s__Prevotella_veroralis	-0.193636	1	-0.384356	0.253261	Throat	unique	21
COPD	Healthy	Root|k__Bacteria|p__Bacteroidetes|c__Bacteroidia|o__Bacteroidales|f__Tannerellaceae|g__Tannerella|s__Tannerella_forsythia	0.425121	1	0.474438	-0.11028	Throat	unique	21
COPD	Healthy	Root|k__Bacteria|p__Bacteroidetes|c__Bacteroidia|o__Bacteroidales|f__Tannerellaceae|g__Tannerella|s__Tannerella_sp_oral_taxon_808	0.550316	1	0.800215	0.111244	Throat	unique	21
COPD	Healthy	Root|k__Bacteria|p__Bacteroidetes|c__Bacteroidia|o__Bacteroidales|f__Tannerellaceae|g__Tannerella|s__Tannerella_sp_oral_taxon_HOT_286	-0.595573	1	-0.492742	-0.0875156	Throat	unique	21
COPD	Healthy	Root|k__Bacteria|p__Bacteroidetes|c__Flavobacteriia|o__Flavobacteriales|f__Flavobacteriaceae|g__Capnocytophaga|s__Capnocytophaga_gingivalis	1.21895	1	1.15122	-0.0389994	Throat	unique	21
COPD	Healthy	Root|k__Bacteria|p__Bacteroidetes|c__Flavobacteriia|o__Flavobacteriales|f__Flavobacteriaceae|g__Capnocytophaga|s__Capnocytophaga_granulosa	2.40824	0.842056	2.80432	0.0806557	Throat	unique	21
COPD	Healthy	Root|k__Bacteria|p__Bacteroidetes|c__Flavobacteriia|o__Flavobacteriales|f__Flavobacteriaceae|g__Capnocytophaga|s__Capnocytophaga_leadbetteri	0.968434	1	0.776324	0.0777419	Throat	unique	21
COPD	Healthy	Root|k__Bacteria|p__Bacteroidetes|c__Flavobacteriia|o__Flavobacteriales|f__Flavobacteriaceae|g__Capnocytophaga|s__Capnocytophaga_ochracea	2.49654	0.0335464	3.7382	0.109474	Throat	unique	21
COPD	Healthy	Root|k__Bacteria|p__Bacteroidetes|c__Flavobacteriia|o__Flavobacteriales|f__Flavobacteriaceae|g__Capnocytophaga|s__Capnocytophaga_sputigena	-0.253171	1	-0.399612	-0.191507	Throat	unique	21
COPD	Healthy	Root|k__Bacteria|p__Firmicutes|c__Bacilli|o__Bacillales|f__Bacillales_unclassified|g__Gemella|s__Gemella_bergeri	-0.748517	1	-0.960073	-0.126074	Throat	unique	21
COPD	Healthy	Root|k__Bacteria|p__Firmicutes|c__Bacilli|o__Bacillales|f__Bacillales_unclassified|g__Gemella|s__Gemella_haemolysans	1.01835	1	0.979076	-0.0459449	Throat	unique	21
COPD	Healthy	Root|k__Bacteria|p__Firmicutes|c__Bacilli|o__Bacillales|f__Bacillales_unclassified|g__Gemella|s__Gemella_morbillorum	-0.529474	1	-0.518336	0.359576	Throat	unique	21
COPD	Healthy	Root|k__Bacteria|p__Firmicutes|c__Bacilli|o__Bacillales|f__Bacillales_unclassified|g__Gemella|s__Gemella_sanguinis	-1.04808	1	-0.954121	0.201901	Throat	unique	21
COPD	Healthy	Root|k__Bacteria|p__Firmicutes|c__Bacilli|o__Bacillales|f__Staphylococcaceae|g__Staphylococcus|s__Staphylococcus_aureus	0.217882	1	0.254619	-0.0543433	Throat	unique	21
COPD	Healthy	Root|k__Bacteria|p__Firmicutes|c__Bacilli|o__Lactobacillales|f__Aerococcaceae|g__Abiotrophia|s__Abiotrophia_defectiva	3.68826	0.0296493	3.77052	1.07248	Throat	unique	21
COPD	Healthy	Root|k__Bacteria|p__Firmicutes|c__Bacilli|o__Lactobacillales|f__Aerococcaceae|g__Abiotrophia|s__Abiotrophia_sp_HMSC24B09	3.79482	0.0148342	3.94385	0.583414	Throat	unique	21
COPD	Healthy	Root|k__Bacteria|p__Firmicutes|c__Bacilli|o__Lactobacillales|f__Carnobacteriaceae|g__Granulicatella|s__Granulicatella_adiacens	2.22471	1	2.30359	0.45061	Throat	unique	21
COPD	Healthy	Root|k__Bacteria|p__Firmicutes|c__Bacilli|o__Lactobacillales|f__Carnobacteriaceae|g__Granulicatella|s__Granulicatella_elegans	1.256	1	1.73677	0.250847	Throat	unique	21
COPD	Healthy	Root|k__Bacteria|p__Firmicutes|c__Bacilli|o__Lactobacillales|f__Lactobacillaceae|g__Lactobacillus|s__Lactobacillus_buchneri	-1.44924	1	-1.97241	-0.452146	Throat	unique	21
COPD	Healthy	Root|k__Bacteria|p__Firmicutes|c__Bacilli|o__Lactobacillales|f__Lactobacillaceae|g__Lactobacillus|s__Lactobacillus_fermentum	1.85307	1	1.5516	0.134038	Throat	unique	21
COPD	Healthy	Root|k__Bacteria|p__Firmicutes|c__Bacilli|o__Lactobacillales|f__Lactobacillaceae|g__Lactobacillus|s__Lactobacillus_gasseri	2.24575	1	2.12355	-0.0291326	Throat	unique	21
COPD	Healthy	Root|k__Bacteria|p__Firmicutes|c__Bacilli|o__Lactobacillales|f__Lactobacillaceae|g__Lactobacillus|s__Lactobacillus_harbinensis	-1.87515	1	-2.34308	-0.483072	Throat	unique	21
COPD	Healthy	Root|k__Bacteria|p__Firmicutes|c__Bacilli|o__Lactobacillales|f__Lactobacillaceae|g__Lactobacillus|s__Lactobacillus_paragasseri	2.68465	1	2.48254	-0.0291482	Throat	unique	21
COPD	Healthy	Root|k__Bacteria|p__Firmicutes|c__Bacilli|o__Lactobacillales|f__Lactobacillaceae|g__Lactobacillus|s__Lactobacillus_vini	-0.993064	1	-1.43693	-0.407015	Throat	unique	21
COPD	Healthy	Root|k__Bacteria|p__Firmicutes|c__Bacilli|o__Lactobacillales|f__Streptococcaceae|g__Streptococcus|s__Streptococcus_anginosus_group	2.7416	1	2.55018	0.546849	Throat	unique	21
COPD	Healthy	Root|k__Bacteria|p__Firmicutes|c__Bacilli|o__Lactobacillales|f__Streptococcaceae|g__Streptococcus|s__Streptococcus_australis	-2.82993	1	-2.3011	-0.320796	Throat	unique	21
COPD	Healthy	Root|k__Bacteria|p__Firmicutes|c__Bacilli|o__Lactobacillales|f__Streptococcaceae|g__Streptococcus|s__Streptococcus_cristatus	2.5312	1	2.37532	0.741027	Throat	unique	21
COPD	Healthy	Root|k__Bacteria|p__Firmicutes|c__Bacilli|o__Lactobacillales|f__Streptococcaceae|g__Streptococcus|s__Streptococcus_gordonii	4.18279	0.0100946	4.03642	0.581223	Throat	unique	21
COPD	Healthy	Root|k__Bacteria|p__Firmicutes|c__Bacilli|o__Lactobacillales|f__Streptococcaceae|g__Streptococcus|s__Streptococcus_infantis	-3.762	0.175429	-3.29303	-0.326129	Throat	unique	21
COPD	Healthy	Root|k__Bacteria|p__Firmicutes|c__Bacilli|o__Lactobacillales|f__Streptococcaceae|g__Streptococcus|s__Streptococcus_milleri	1.90328	1	1.6198	0.564712	Throat	unique	21
COPD	Healthy	Root|k__Bacteria|p__Firmicutes|c__Bacilli|o__Lactobacillales|f__Streptococcaceae|g__Streptococcus|s__Streptococcus_mitis	0.865633	1	0.916796	0.446016	Throat	unique	21
COPD	Healthy	Root|k__Bacteria|p__Firmicutes|c__Bacilli|o__Lactobacillales|f__Streptococcaceae|g__Streptococcus|s__Streptococcus_mutans	1.67881	1	1.50997	0.421484	Throat	unique	21
COPD	Healthy	Root|k__Bacteria|p__Firmicutes|c__Bacilli|o__Lactobacillales|f__Streptococcaceae|g__Streptococcus|s__Streptococcus_oralis	1.79464	1	2.25551	0.203301	Throat	unique	21
COPD	Healthy	Root|k__Bacteria|p__Firmicutes|c__Bacilli|o__Lactobacillales|f__Streptococcaceae|g__Streptococcus|s__Streptococcus_parasanguinis	0.672656	1	1.07225	0.764045	Throat	unique	21
COPD	Healthy	Root|k__Bacteria|p__Firmicutes|c__Bacilli|o__Lactobacillales|f__Streptococcaceae|g__Streptococcus|s__Streptococcus_peroris	-2.22264	1	-2.69321	-0.26549	Throat	unique	21
COPD	Healthy	Root|k__Bacteria|p__Firmicutes|c__Bacilli|o__Lactobacillales|f__Streptococcaceae|g__Streptococcus|s__Streptococcus_pseudopneumoniae	-1.12743	1	-1.22762	-0.191524	Throat	unique	21
COPD	Healthy	Root|k__Bacteria|p__Firmicutes|c__Bacilli|o__Lactobacillales|f__Streptococcaceae|g__Streptococcus|s__Streptococcus_salivarius	-2.1388	1	-1.85111	-0.172232	Throat	unique	21
COPD	Healthy	Root|k__Bacteria|p__Firmicutes|c__Bacilli|o__Lactobacillales|f__Streptococcaceae|g__Streptococcus|s__Streptococcus_sanguinis	-0.281028	1	-0.235578	0.488	Throat	unique	21
COPD	Healthy	Root|k__Bacteria|p__Firmicutes|c__Bacilli|o__Lactobacillales|f__Streptococcaceae|g__Streptococcus|s__Streptococcus_sp_A12	-2.14562	1	-2.07307	-0.188699	Throat	unique	21
COPD	Healthy	Root|k__Bacteria|p__Firmicutes|c__Bacilli|o__Lactobacillales|f__Streptococcaceae|g__Streptococcus|s__Streptococcus_sp_F0442	-0.175806	1	-0.157864	0.360983	Throat	unique	21
COPD	Healthy	Root|k__Bacteria|p__Firmicutes|c__Bacilli|o__Lactobacillales|f__Streptococcaceae|g__Streptococcus|s__Streptococcus_sp_HMSC034E03	-3.59719	0.01839	-3.89072	-0.345636	Throat	unique	21
COPD	Healthy	Root|k__Bacteria|p__Firmicutes|c__Bacilli|o__Lactobacillales|f__Streptococcaceae|g__Streptococcus|s__Streptococcus_sp_HMSC067H01	-3.55883	0.00744819	-4.10846	-0.494097	Throat	unique	21
COPD	Healthy	Root|k__Bacteria|p__Firmicutes|c__Bacilli|o__Lactobacillales|f__Streptococcaceae|g__Streptococcus|s__Streptococcus_sp_HMSC071D03	-2.19548	0.0846837	-3.49555	-0.284944	Throat	unique	21
COPD	Healthy	Root|k__Bacteria|p__Firmicutes|c__Bacilli|o__Lactobacillales|f__Streptococcaceae|g__Streptococcus|s__Streptococcus_sp_HPH0090	1.1102	1	1.02558	0.391244	Throat	unique	21
COPD	Healthy	Root|k__Bacteria|p__Firmicutes|c__Bacilli|o__Lactobacillales|f__Streptococcaceae|g__Streptococcus|s__Streptococcus_sp_M334	0.0148458	1	0.0244865	0.302189	Throat	unique	21
COPD	Healthy	Root|k__Bacteria|p__Firmicutes|c__Bacilli|o__Lactobacillales|f__Streptococcaceae|g__Streptococcus|s__Streptococcus_thermophilus	-1.27599	1	-2.03021	-0.2606	Throat	unique	21
COPD	Healthy	Root|k__Bacteria|p__Firmicutes|c__Bacilli|o__Lactobacillales|f__Streptococcaceae|g__Streptococcus|s__Streptococcus_vestibularis	0.145497	1	0.102903	0.0207931	Throat	unique	21
COPD	Healthy	Root|k__Bacteria|p__Firmicutes|c__Bacilli|o__Lactobacillales|f__Streptococcaceae|g__Streptococcus|s__Streptococcus_viridans	1.75754	1	2.21139	-0.0865546	Throat	unique	21
COPD	Healthy	Root|k__Bacteria|p__Firmicutes|c__Clostridia|o__Clostridiales|f__Clostridiales_Family_XIII_Incertae_Sedis|g__Clostridiales_Family_XIII_Incertae_Sedis_unclassified|s__Eubacterium_brachy	-1.69677	1	-1.46368	-0.379621	Throat	unique	21
COPD	Healthy	Root|k__Bacteria|p__Firmicutes|c__Clostridia|o__Clostridiales|f__Clostridiales_Family_XIII_Incertae_Sedis|g__Clostridiales_Family_XIII_Incertae_Sedis_unclassified|s__Eubacterium_infirmum	-0.595567	1	-0.642675	0.347221	Throat	unique	21
COPD	Healthy	Root|k__Bacteria|p__Firmicutes|c__Clostridia|o__Clostridiales|f__Clostridiales_Family_XIII_Incertae_Sedis|g__Clostridiales_Family_XIII_Incertae_Sedis_unclassified|s__Eubacterium_saphenum	0.449011	1	0.677983	-0.131896	Throat	unique	21
COPD	Healthy	Root|k__Bacteria|p__Firmicutes|c__Clostridia|o__Clostridiales|f__Clostridiales_Family_XIII_Incertae_Sedis|g__Clostridiales_Family_XIII_Incertae_Sedis_unclassified|s__Eubacterium_sulci	-5.93348	1.56433e-05	-5.36383	-0.501345	Throat	unique	21
COPD	Healthy	Root|k__Bacteria|p__Firmicutes|c__Clostridia|o__Clostridiales|f__Clostridiales_Family_XIII_Incertae_Sedis|g__Mogibacterium|s__Mogibacterium_diversum	-3.37995	0.023641	-3.82801	-0.512381	Throat	unique	21
COPD	Healthy	Root|k__Bacteria|p__Firmicutes|c__Clostridia|o__Clostridiales|f__Clostridiales_Family_XIII_Incertae_Sedis|g__Mogibacterium|s__Mogibacterium_pumilum	-0.787056	1	-1.67272	-0.275036	Throat	unique	21
COPD	Healthy	Root|k__Bacteria|p__Firmicutes|c__Clostridia|o__Clostridiales|f__Clostridiales_Family_XIII_Incertae_Sedis|g__Mogibacterium|s__Mogibacterium_timidum	0.377466	1	0.412184	0.258292	Throat	unique	21
COPD	Healthy	Root|k__Bacteria|p__Firmicutes|c__Clostridia|o__Clostridiales|f__Lachnospiraceae|g__Blautia|s__Blautia_wexlerae	-0.287895	1	-0.498896	-0.101774	Throat	unique	21
COPD	Healthy	Root|k__Bacteria|p__Firmicutes|c__Clostridia|o__Clostridiales|f__Lachnospiraceae|g__Lachnoanaerobaculum|s__Lachnoanaerobaculum_saburreum	-2.89261	1	-2.61517	-0.401001	Throat	unique	21
COPD	Healthy	Root|k__Bacteria|p__Firmicutes|c__Clostridia|o__Clostridiales|f__Lachnospiraceae|g__Lachnoanaerobaculum|s__Lachnoanaerobaculum_umeaense	-0.894747	1	-1.41496	-0.201762	Throat	unique	21
COPD	Healthy	Root|k__Bacteria|p__Firmicutes|c__Clostridia|o__Clostridiales|f__Lachnospiraceae|g__Lachnospiraceae_unclassified|s__Lachnospiraceae_bacterium_oral_taxon_096	-4.5065	0.0442434	-3.6666	-0.521571	Throat	unique	21
COPD	Healthy	Root|k__Bacteria|p__Firmicutes|c__Clostridia|o__Clostridiales|f__Lachnospiraceae|g__Oribacterium|s__Oribacterium_asaccharolyticum	-2.77448	0.642093	-2.89249	-0.00150386	Throat	unique	21
COPD	Healthy	Root|k__Bacteria|p__Firmicutes|c__Clostridia|o__Clostridiales|f__Lachnospiraceae|g__Oribacterium|s__Oribacterium_parvum	-4.71995	0.000101472	-5.01466	-0.592074	Throat	unique	21
COPD	Healthy	Root|k__Bacteria|p__Firmicutes|c__Clostridia|o__Clostridiales|f__Lachnospiraceae|g__Oribacterium|s__Oribacterium_sinus	-3.06545	1	-2.6413	0.11116	Throat	unique	21
COPD	Healthy	Root|k__Bacteria|p__Firmicutes|c__Clostridia|o__Clostridiales|f__Lachnospiraceae|g__Oribacterium|s__Oribacterium_sp_oral_taxon_078	2.87752	0.461928	3.0016	0.603612	Throat	unique	21
COPD	Healthy	Root|k__Bacteria|p__Firmicutes|c__Clostridia|o__Clostridiales|f__Lachnospiraceae|g__Shuttleworthia|s__Shuttleworthia_satelles	0.432149	1	0.594371	0.131009	Throat	unique	21
COPD	Healthy	Root|k__Bacteria|p__Firmicutes|c__Clostridia|o__Clostridiales|f__Lachnospiraceae|g__Stomatobaculum|s__Stomatobaculum_longum	-2.95501	1	-2.47316	-0.175659	Throat	unique	21
COPD	Healthy	Root|k__Bacteria|p__Firmicutes|c__Clostridia|o__Clostridiales|f__Peptostreptococcaceae|g__Filifactor|s__Filifactor_alocis	-1.44481	1	-1.75999	-0.0682367	Throat	unique	21
COPD	Healthy	Root|k__Bacteria|p__Firmicutes|c__Clostridia|o__Clostridiales|f__Peptostreptococcaceae|g__Peptostreptococcus|s__Peptostreptococcus_stomatis	-0.903602	1	-0.980805	0.120649	Throat	unique	21
COPD	Healthy	Root|k__Bacteria|p__Firmicutes|c__Erysipelotrichia|o__Erysipelotrichales|f__Erysipelotrichaceae|g__Bulleidia|s__Bulleidia_extructa	-0.0591933	1	-0.0653314	0.353317	Throat	unique	21
COPD	Healthy	Root|k__Bacteria|p__Firmicutes|c__Erysipelotrichia|o__Erysipelotrichales|f__Erysipelotrichaceae|g__Eggerthia|s__Eggerthia_catenaformis	-0.165354	1	-0.260564	0.160401	Throat	unique	21
COPD	Healthy	Root|k__Bacteria|p__Firmicutes|c__Erysipelotrichia|o__Erysipelotrichales|f__Erysipelotrichaceae|g__Solobacterium|s__Solobacterium_moorei	-1.73084	1	-1.93607	0.107148	Throat	unique	21
COPD	Healthy	Root|k__Bacteria|p__Firmicutes|c__Negativicutes|o__Selenomonadales|f__Selenomonadaceae|g__Centipeda|s__Centipeda_periodontii	0.289215	1	0.599817	-0.0162464	Throat	unique	21
COPD	Healthy	Root|k__Bacteria|p__Firmicutes|c__Negativicutes|o__Selenomonadales|f__Selenomonadaceae|g__Selenomonas|s__Selenomonas_artemidis	1.69164	1	2.43354	0.123799	Throat	unique	21
COPD	Healthy	Root|k__Bacteria|p__Firmicutes|c__Negativicutes|o__Selenomonadales|f__Selenomonadaceae|g__Selenomonas|s__Selenomonas_flueggei	-2.08299	1	-1.98429	-0.150838	Throat	unique	21
COPD	Healthy	Root|k__Bacteria|p__Firmicutes|c__Negativicutes|o__Selenomonadales|f__Selenomonadaceae|g__Selenomonas|s__Selenomonas_infelix	0.434777	1	0.850974	0.495433	Throat	unique	21
COPD	Healthy	Root|k__Bacteria|p__Firmicutes|c__Negativicutes|o__Selenomonadales|f__Selenomonadaceae|g__Selenomonas|s__Selenomonas_noxia	1.06101	1	1.11444	0.302007	Throat	unique	21
COPD	Healthy	Root|k__Bacteria|p__Firmicutes|c__Negativicutes|o__Selenomonadales|f__Selenomonadaceae|g__Selenomonas|s__Selenomonas_sp_FOBRC6	1.61495	1	2.4476	0.356708	Throat	unique	21
COPD	Healthy	Root|k__Bacteria|p__Firmicutes|c__Negativicutes|o__Selenomonadales|f__Selenomonadaceae|g__Selenomonas|s__Selenomonas_sp_oral_taxon_126	-1.06665	1	-1.80387	-0.192893	Throat	unique	21
COPD	Healthy	Root|k__Bacteria|p__Firmicutes|c__Negativicutes|o__Selenomonadales|f__Selenomonadaceae|g__Selenomonas|s__Selenomonas_sp_oral_taxon_138	0.54033	1	1.04623	0.20615	Throat	unique	21
COPD	Healthy	Root|k__Bacteria|p__Firmicutes|c__Negativicutes|o__Selenomonadales|f__Selenomonadaceae|g__Selenomonas|s__Selenomonas_sp_oral_taxon_920	0.941977	1	1.651	0.334112	Throat	unique	21
COPD	Healthy	Root|k__Bacteria|p__Firmicutes|c__Negativicutes|o__Selenomonadales|f__Selenomonadaceae|g__Selenomonas|s__Selenomonas_sputigena	-1.57669	1	-1.62545	-0.32966	Throat	unique	21
COPD	Healthy	Root|k__Bacteria|p__Firmicutes|c__Negativicutes|o__Veillonellales|f__Veillonellaceae|g__Anaeroglobus|s__Anaeroglobus_geminatus	-0.383775	1	-0.741974	-0.186308	Throat	unique	21
COPD	Healthy	Root|k__Bacteria|p__Firmicutes|c__Negativicutes|o__Veillonellales|f__Veillonellaceae|g__Dialister|s__Dialister_invisus	1.77686	1	2.04482	0.0899614	Throat	unique	21
COPD	Healthy	Root|k__Bacteria|p__Firmicutes|c__Negativicutes|o__Veillonellales|f__Veillonellaceae|g__Dialister|s__Dialister_pneumosintes	0.549146	1	0.553415	-0.0505772	Throat	unique	21
COPD	Healthy	Root|k__Bacteria|p__Firmicutes|c__Negativicutes|o__Veillonellales|f__Veillonellaceae|g__Megasphaera|s__Megasphaera_micronuciformis	-0.401655	1	-0.322429	0.300269	Throat	unique	21
COPD	Healthy	Root|k__Bacteria|p__Firmicutes|c__Negativicutes|o__Veillonellales|f__Veillonellaceae|g__Veillonella|s__Veillonella_atypica	-0.371938	1	-0.407075	0.00416992	Throat	unique	21
COPD	Healthy	Root|k__Bacteria|p__Firmicutes|c__Negativicutes|o__Veillonellales|f__Veillonellaceae|g__Veillonella|s__Veillonella_dispar	-0.184245	1	-0.255809	0.458476	Throat	unique	21
COPD	Healthy	Root|k__Bacteria|p__Firmicutes|c__Negativicutes|o__Veillonellales|f__Veillonellaceae|g__Veillonella|s__Veillonella_infantium	-0.93096	1	-1.17642	0.0886148	Throat	unique	21
COPD	Healthy	Root|k__Bacteria|p__Firmicutes|c__Negativicutes|o__Veillonellales|f__Veillonellaceae|g__Veillonella|s__Veillonella_parvula	2.30082	0.00658021	4.13822	0.534465	Throat	unique	21
COPD	Healthy	Root|k__Bacteria|p__Firmicutes|c__Negativicutes|o__Veillonellales|f__Veillonellaceae|g__Veillonella|s__Veillonella_rogosae	0.164889	1	0.148174	0.0878492	Throat	unique	21
COPD	Healthy	Root|k__Bacteria|p__Firmicutes|c__Negativicutes|o__Veillonellales|f__Veillonellaceae|g__Veillonella|s__Veillonella_sp_T11011_6	0.44923	1	0.553217	0.672337	Throat	unique	21
COPD	Healthy	Root|k__Bacteria|p__Firmicutes|c__Negativicutes|o__Veillonellales|f__Veillonellaceae|g__Veillonella|s__Veillonella_tobetsuensis	-1.97813	1	-1.73516	-0.262418	Throat	unique	21
COPD	Healthy	Root|k__Bacteria|p__Firmicutes|c__Tissierellia|o__Tissierellales|f__Peptoniphilaceae|g__Parvimonas|s__Parvimonas_micra	1.5113	1	1.50136	0.249701	Throat	unique	21
COPD	Healthy	Root|k__Bacteria|p__Firmicutes|c__Tissierellia|o__Tissierellales|f__Peptoniphilaceae|g__Peptoniphilus|s__Peptoniphilus_lacrimalis	-0.564818	1	-0.761567	-0.266263	Throat	unique	21
COPD	Healthy	Root|k__Bacteria|p__Fusobacteria|c__Fusobacteriia|o__Fusobacteriales|f__Fusobacteriaceae|g__Fusobacterium|s__Fusobacterium_nucleatum	1.98637	1	2.13061	-0.0983976	Throat	unique	21
COPD	Healthy	Root|k__Bacteria|p__Fusobacteria|c__Fusobacteriia|o__Fusobacteriales|f__Fusobacteriaceae|g__Fusobacterium|s__Fusobacterium_periodonticum	-1.79931	1	-1.71833	-0.000759215	Throat	unique	21
COPD	Healthy	Root|k__Bacteria|p__Fusobacteria|c__Fusobacteriia|o__Fusobacteriales|f__Leptotrichiaceae|g__Leptotrichia|s__Leptotrichia_hofstadii	0.269537	1	0.376405	0.407324	Throat	unique	21
COPD	Healthy	Root|k__Bacteria|p__Fusobacteria|c__Fusobacteriia|o__Fusobacteriales|f__Leptotrichiaceae|g__Leptotrichia|s__Leptotrichia_sp_oral_taxon_212	2.14645	1	2.50501	0.522921	Throat	unique	21
COPD	Healthy	Root|k__Bacteria|p__Fusobacteria|c__Fusobacteriia|o__Fusobacteriales|f__Leptotrichiaceae|g__Leptotrichia|s__Leptotrichia_sp_oral_taxon_215	-1.93979	1	-1.86049	-0.321066	Throat	unique	21
COPD	Healthy	Root|k__Bacteria|p__Fusobacteria|c__Fusobacteriia|o__Fusobacteriales|f__Leptotrichiaceae|g__Leptotrichia|s__Leptotrichia_sp_oral_taxon_498	-0.846193	1	-0.826114	-0.239849	Throat	unique	21
COPD	Healthy	Root|k__Bacteria|p__Fusobacteria|c__Fusobacteriia|o__Fusobacteriales|f__Leptotrichiaceae|g__Leptotrichia|s__Leptotrichia_wadei	-2.19478	1	-1.99594	-0.37733	Throat	unique	21
COPD	Healthy	Root|k__Bacteria|p__Proteobacteria|c__Alphaproteobacteria|o__Rhodospirillales|f__Acetobacteraceae|g__Acetobacter|s__Acetobacter_aceti	-1.93871	1	-2.68941	-0.495009	Throat	unique	21
COPD	Healthy	Root|k__Bacteria|p__Proteobacteria|c__Alphaproteobacteria|o__Rhodospirillales|f__Acetobacteraceae|g__Acetobacter|s__Acetobacter_senegalensis	-1.14119	1	-2.07192	-0.398271	Throat	unique	21
COPD	Healthy	Root|k__Bacteria|p__Proteobacteria|c__Alphaproteobacteria|o__Rhodospirillales|f__Rhodospirillales_unclassified|g__Enhydrobacter|s__Enhydrobacter_aerosaccus	0.727664	1	0.765104	-0.251956	Throat	unique	21
COPD	Healthy	Root|k__Bacteria|p__Proteobacteria|c__Betaproteobacteria|o__Burkholderiales|f__Burkholderiaceae|g__Lautropia|s__Lautropia_mirabilis	0.334454	1	0.274104	0.464761	Throat	unique	21
COPD	Healthy	Root|k__Bacteria|p__Proteobacteria|c__Betaproteobacteria|o__Neisseriales|f__Neisseriaceae|g__Eikenella|s__Eikenella_corrodens	2.53635	1	2.30756	0.566684	Throat	unique	21
COPD	Healthy	Root|k__Bacteria|p__Proteobacteria|c__Betaproteobacteria|o__Neisseriales|f__Neisseriaceae|g__Kingella|s__Kingella_oralis	-0.335243	1	-0.491849	-0.231482	Throat	unique	21
COPD	Healthy	Root|k__Bacteria|p__Proteobacteria|c__Betaproteobacteria|o__Neisseriales|f__Neisseriaceae|g__Neisseria|s__Neisseria_bacilliformis	2.47396	1	2.52626	0.156607	Throat	unique	21
COPD	Healthy	Root|k__Bacteria|p__Proteobacteria|c__Betaproteobacteria|o__Neisseriales|f__Neisseriaceae|g__Neisseria|s__Neisseria_elongata	1.9701	1	1.69741	0.547477	Throat	unique	21
COPD	Healthy	Root|k__Bacteria|p__Proteobacteria|c__Betaproteobacteria|o__Neisseriales|f__Neisseriaceae|g__Neisseria|s__Neisseria_flavescens	-3.75368	0.959959	-2.75984	-0.132533	Throat	unique	21
COPD	Healthy	Root|k__Bacteria|p__Proteobacteria|c__Betaproteobacteria|o__Neisseriales|f__Neisseriaceae|g__Neisseria|s__Neisseria_mucosa	2.24765	1	2.11856	0.68706	Throat	unique	21
COPD	Healthy	Root|k__Bacteria|p__Proteobacteria|c__Betaproteobacteria|o__Neisseriales|f__Neisseriaceae|g__Neisseria|s__Neisseria_perflava	-0.60548	1	-0.569716	-0.231824	Throat	unique	21
COPD	Healthy	Root|k__Bacteria|p__Proteobacteria|c__Betaproteobacteria|o__Neisseriales|f__Neisseriaceae|g__Neisseria|s__Neisseria_sicca	1.37298	1	1.11968	0.477126	Throat	unique	21
COPD	Healthy	Root|k__Bacteria|p__Proteobacteria|c__Betaproteobacteria|o__Neisseriales|f__Neisseriaceae|g__Neisseria|s__Neisseria_sp_oral_taxon_014	0.129883	1	0.188317	0.509888	Throat	unique	21
COPD	Healthy	Root|k__Bacteria|p__Proteobacteria|c__Betaproteobacteria|o__Neisseriales|f__Neisseriaceae|g__Neisseria|s__Neisseria_subflava	-2.435	1	-2.11522	0.371117	Throat	unique	21
COPD	Healthy	Root|k__Bacteria|p__Proteobacteria|c__Epsilonproteobacteria|o__Campylobacterales|f__Campylobacteraceae|g__Campylobacter|s__Campylobacter_concisus	-0.51841	1	-0.670385	-0.0931733	Throat	unique	21
COPD	Healthy	Root|k__Bacteria|p__Proteobacteria|c__Epsilonproteobacteria|o__Campylobacterales|f__Campylobacteraceae|g__Campylobacter|s__Campylobacter_gracilis	1.11029	1	1.28806	0.0420518	Throat	unique	21
COPD	Healthy	Root|k__Bacteria|p__Proteobacteria|c__Epsilonproteobacteria|o__Campylobacterales|f__Campylobacteraceae|g__Campylobacter|s__Campylobacter_rectus	1.4179	1	1.76239	0.121804	Throat	unique	21
COPD	Healthy	Root|k__Bacteria|p__Proteobacteria|c__Epsilonproteobacteria|o__Campylobacterales|f__Campylobacteraceae|g__Campylobacter|s__Campylobacter_showae	-0.90683	1	-0.946098	-0.225437	Throat	unique	21
COPD	Healthy	Root|k__Bacteria|p__Proteobacteria|c__Gammaproteobacteria|o__Cardiobacteriales|f__Cardiobacteriaceae|g__Cardiobacterium|s__Cardiobacterium_hominis	0.178775	1	0.202152	0.452099	Throat	unique	21
COPD	Healthy	Root|k__Bacteria|p__Proteobacteria|c__Gammaproteobacteria|o__Cardiobacteriales|f__Cardiobacteriaceae|g__Cardiobacterium|s__Cardiobacterium_valvarum	1.36078	1	1.59178	0.573864	Throat	unique	21
COPD	Healthy	Root|k__Bacteria|p__Proteobacteria|c__Gammaproteobacteria|o__Pasteurellales|f__Pasteurellaceae|g__Aggregatibacter|s__Aggregatibacter_aphrophilus	-1.09732	1	-1.67516	0.255246	Throat	unique	21
COPD	Healthy	Root|k__Bacteria|p__Proteobacteria|c__Gammaproteobacteria|o__Pasteurellales|f__Pasteurellaceae|g__Aggregatibacter|s__Aggregatibacter_segnis	1.50879	1	2.03697	0.404499	Throat	unique	21
COPD	Healthy	Root|k__Bacteria|p__Proteobacteria|c__Gammaproteobacteria|o__Pasteurellales|f__Pasteurellaceae|g__Aggregatibacter|s__Aggregatibacter_sp_oral_taxon_458	1.353	1	1.99533	0.544357	Throat	unique	21
COPD	Healthy	Root|k__Bacteria|p__Proteobacteria|c__Gammaproteobacteria|o__Pasteurellales|f__Pasteurellaceae|g__Haemophilus|s__Haemophilus_haemolyticus	2.11913	1	1.98398	-0.0647426	Throat	unique	21
COPD	Healthy	Root|k__Bacteria|p__Proteobacteria|c__Gammaproteobacteria|o__Pasteurellales|f__Pasteurellaceae|g__Haemophilus|s__Haemophilus_parahaemolyticus	-1.84541	1	-2.11745	0.190365	Throat	unique	21
COPD	Healthy	Root|k__Bacteria|p__Proteobacteria|c__Gammaproteobacteria|o__Pasteurellales|f__Pasteurellaceae|g__Haemophilus|s__Haemophilus_parainfluenzae	-1.42927	1	-1.10806	0.0792912	Throat	unique	21
COPD	Healthy	Root|k__Bacteria|p__Proteobacteria|c__Gammaproteobacteria|o__Pasteurellales|f__Pasteurellaceae|g__Haemophilus|s__Haemophilus_paraphrohaemolyticus	-0.906241	1	-1.41667	0.153241	Throat	unique	21
COPD	Healthy	Root|k__Bacteria|p__Proteobacteria|c__Gammaproteobacteria|o__Pasteurellales|f__Pasteurellaceae|g__Haemophilus|s__Haemophilus_pittmaniae	-1.67755	1	-2.71337	-0.249898	Throat	unique	21
COPD	Healthy	Root|k__Bacteria|p__Proteobacteria|c__Gammaproteobacteria|o__Pasteurellales|f__Pasteurellaceae|g__Haemophilus|s__Haemophilus_quentini	0.457253	1	0.571453	-0.0611458	Throat	unique	21
COPD	Healthy	Root|k__Bacteria|p__Proteobacteria|c__Gammaproteobacteria|o__Pasteurellales|f__Pasteurellaceae|g__Haemophilus|s__Haemophilus_sp_HMSC71H05	-0.418015	1	-0.327549	0.456838	Throat	unique	21
COPD	Healthy	Root|k__Bacteria|p__Proteobacteria|c__Gammaproteobacteria|o__Pasteurellales|f__Pasteurellaceae|g__Haemophilus|s__Haemophilus_sputorum	-2.71452	1	-2.39031	0.169399	Throat	unique	21
COPD	Healthy	Root|k__Bacteria|p__Proteobacteria|c__Gammaproteobacteria|o__Pseudomonadales|f__Moraxellaceae|g__Moraxella|s__Moraxella_osloensis	0.522576	1	0.541313	-0.236617	Throat	unique	21
COPD	Healthy	Root|k__Bacteria|p__Synergistetes|c__Synergistia|o__Synergistales|f__Synergistaceae|g__Fretibacterium|s__Fretibacterium_fastidiosum	1.20572	1	1.36669	-0.206738	Throat	unique	21
COPD	Healthy	Unknown	0.0313999	1	0.0811024	-0.33798	Throat	unique	21
COPD	Healthy	Root|k__Bacteria|p__Actinobacteria|c__Actinobacteria|o__Actinomycetales|f__Actinomycetaceae|g__Actinobaculum|s__Actinobaculum_sp_oral_taxon_183	-1.8221	1	-1.1683	0.097459	Skin Arm	unique	10
COPD	Healthy	Root|k__Bacteria|p__Actinobacteria|c__Actinobacteria|o__Actinomycetales|f__Actinomycetaceae|g__Actinomyces|s__Actinomyces_georgiae	0.37347	1	0.2595	0.751328	Skin Arm	unique	10
COPD	Healthy	Root|k__Bacteria|p__Actinobacteria|c__Actinobacteria|o__Actinomycetales|f__Actinomycetaceae|g__Actinomyces|s__Actinomyces_graevenitzii	-0.054827	1	-0.0552658	1.03278	Skin Arm	unique	10
COPD	Healthy	Root|k__Bacteria|p__Actinobacteria|c__Actinobacteria|o__Actinomycetales|f__Actinomycetaceae|g__Actinomyces|s__Actinomyces_hongkongensis	2.39619	1	1.82791	0.790303	Skin Arm	unique	10
COPD	Healthy	Root|k__Bacteria|p__Actinobacteria|c__Actinobacteria|o__Actinomycetales|f__Actinomycetaceae|g__Actinomyces|s__Actinomyces_johnsonii	1.48762	1	1.0948	0.968135	Skin Arm	unique	10
COPD	Healthy	Root|k__Bacteria|p__Actinobacteria|c__Actinobacteria|o__Actinomycetales|f__Actinomycetaceae|g__Actinomyces|s__Actinomyces_massiliensis	1.14046	1	0.947296	1.23648	Skin Arm	unique	10
COPD	Healthy	Root|k__Bacteria|p__Actinobacteria|c__Actinobacteria|o__Actinomycetales|f__Actinomycetaceae|g__Actinomyces|s__Actinomyces_meyeri	-0.0747287	1	-0.0559366	0.823438	Skin Arm	unique	10
COPD	Healthy	Root|k__Bacteria|p__Actinobacteria|c__Actinobacteria|o__Actinomycetales|f__Actinomycetaceae|g__Actinomyces|s__Actinomyces_naeslundii	2.3687	1	1.84957	0.765772	Skin Arm	unique	10
COPD	Healthy	Root|k__Bacteria|p__Actinobacteria|c__Actinobacteria|o__Actinomycetales|f__Actinomycetaceae|g__Actinomyces|s__Actinomyces_odontolyticus	2.97557	0.0434974	3.62581	1.58407	Skin Arm	unique	10
COPD	Healthy	Root|k__Bacteria|p__Actinobacteria|c__Actinobacteria|o__Actinomycetales|f__Actinomycetaceae|g__Actinomyces|s__Actinomyces_oris	2.20917	1	1.80198	1.06086	Skin Arm	unique	10
COPD	Healthy	Root|k__Bacteria|p__Actinobacteria|c__Actinobacteria|o__Actinomycetales|f__Actinomycetaceae|g__Actinomyces|s__Actinomyces_sp_HMSC035G02	2.03982	1	1.89086	0.64982	Skin Arm	unique	10
COPD	Healthy	Root|k__Bacteria|p__Actinobacteria|c__Actinobacteria|o__Actinomycetales|f__Actinomycetaceae|g__Actinomyces|s__Actinomyces_sp_HPA0247	0.87016	1	0.747641	0.896938	Skin Arm	unique	10
COPD	Healthy	Root|k__Bacteria|p__Actinobacteria|c__Actinobacteria|o__Actinomycetales|f__Actinomycetaceae|g__Actinomyces|s__Actinomyces_sp_ICM47	0.633631	1	0.567968	0.497857	Skin Arm	unique	10
COPD	Healthy	Root|k__Bacteria|p__Actinobacteria|c__Actinobacteria|o__Actinomycetales|f__Actinomycetaceae|g__Actinomyces|s__Actinomyces_sp_S6_Spd3	0.293894	1	0.245797	1.12344	Skin Arm	unique	10
COPD	Healthy	Root|k__Bacteria|p__Actinobacteria|c__Actinobacteria|o__Actinomycetales|f__Actinomycetaceae|g__Actinomyces|s__Actinomyces_sp_oral_taxon_180	-0.189399	1	-0.119467	0.862079	Skin Arm	unique	10
COPD	Healthy	Root|k__Bacteria|p__Actinobacteria|c__Actinobacteria|o__Actinomycetales|f__Actinomycetaceae|g__Actinomyces|s__Actinomyces_sp_oral_taxon_181	3.1932	0.246435	3.13419	1.90852	Skin Arm	unique	10
COPD	Healthy	Root|k__Bacteria|p__Actinobacteria|c__Actinobacteria|o__Actinomycetales|f__Actinomycetaceae|g__Actinomyces|s__Actinomyces_sp_oral_taxon_414	3.14191	0.991752	2.67064	1.91858	Skin Arm	unique	10
COPD	Healthy	Root|k__Bacteria|p__Actinobacteria|c__Actinobacteria|o__Actinomycetales|f__Actinomycetaceae|g__Actinomyces|s__Actinomyces_sp_oral_taxon_448	0.181055	1	0.128129	0.699087	Skin Arm	unique	10
COPD	Healthy	Root|k__Bacteria|p__Actinobacteria|c__Actinobacteria|o__Actinomycetales|f__Actinomycetaceae|g__Actinomyces|s__Actinomyces_sp_oral_taxon_897	1.56903	1	1.03002	0.745111	Skin Arm	unique	10
COPD	Healthy	Root|k__Bacteria|p__Actinobacteria|c__Actinobacteria|o__Bifidobacteriales|f__Bifidobacteriaceae|g__Alloscardovia|s__Alloscardovia_omnicolens	-0.334296	1	-0.25417	0.256577	Skin Arm	unique	10
COPD	Healthy	Root|k__Bacteria|p__Actinobacteria|c__Actinobacteria|o__Bifidobacteriales|f__Bifidobacteriaceae|g__Bifidobacterium|s__Bifidobacterium_adolescentis	-4.56201	0.0787092	-3.46237	0.182442	Skin Arm	unique	10
COPD	Healthy	Root|k__Bacteria|p__Actinobacteria|c__Actinobacteria|o__Bifidobacteriales|f__Bifidobacteriaceae|g__Bifidobacterium|s__Bifidobacterium_longum	1.66643	1	1.10196	1.63023	Skin Arm	unique	10
COPD	Healthy	Root|k__Bacteria|p__Actinobacteria|c__Actinobacteria|o__Bifidobacteriales|f__Bifidobacteriaceae|g__Scardovia|s__Scardovia_wiggsiae	-0.395419	1	-0.184906	0.75401	Skin Arm	unique	10
COPD	Healthy	Root|k__Bacteria|p__Actinobacteria|c__Actinobacteria|o__Corynebacteriales|f__Corynebacteriaceae|g__Corynebacterium|s__Corynebacterium_durum	2.79948	1	2.3072	0.762372	Skin Arm	unique	10
COPD	Healthy	Root|k__Bacteria|p__Actinobacteria|c__Actinobacteria|o__Corynebacteriales|f__Corynebacteriaceae|g__Corynebacterium|s__Corynebacterium_provencense	-4.82654	0.0306773	-3.71672	-0.675796	Skin Arm	unique	10
COPD	Healthy	Root|k__Bacteria|p__Actinobacteria|c__Actinobacteria|o__Corynebacteriales|f__Corynebacteriaceae|g__Corynebacterium|s__Corynebacterium_pseudogenitalium	-1.23739	1	-0.918463	0.935944	Skin Arm	unique	10
COPD	Healthy	Root|k__Bacteria|p__Actinobacteria|c__Actinobacteria|o__Micrococcales|f__Dermacoccaceae|g__Dermacoccus|s__Dermacoccus_nishinomiyaensis	-5.45852	0.00126517	-4.46768	-0.33922	Skin Arm	unique	10
COPD	Healthy	Root|k__Bacteria|p__Actinobacteria|c__Actinobacteria|o__Micrococcales|f__Intrasporangiaceae|g__Janibacter|s__Janibacter_hoylei	-3.2919	1	-1.3821	0.236927	Skin Arm	unique	10
COPD	Healthy	Root|k__Bacteria|p__Actinobacteria|c__Actinobacteria|o__Micrococcales|f__Intrasporangiaceae|g__Janibacter|s__Janibacter_terrae	-2.4778	1	-2.20237	0.384269	Skin Arm	unique	10
COPD	Healthy	Root|k__Bacteria|p__Actinobacteria|c__Actinobacteria|o__Micrococcales|f__Micrococcaceae|g__Kocuria|s__Kocuria_palustris	-4.94983	0.166295	-3.25178	-0.469334	Skin Arm	unique	10
COPD	Healthy	Root|k__Bacteria|p__Actinobacteria|c__Actinobacteria|o__Micrococcales|f__Micrococcaceae|g__Kocuria|s__Kocuria_rhizophila	-4.81616	1	-2.46979	-0.448363	Skin Arm	unique	10
COPD	Healthy	Root|k__Bacteria|p__Actinobacteria|c__Actinobacteria|o__Micrococcales|f__Micrococcaceae|g__Micrococcus|s__Micrococcus_aloeverae	-6.4207	0.0018159	-4.38561	-0.512115	Skin Arm	unique	10
COPD	Healthy	Root|k__Bacteria|p__Actinobacteria|c__Actinobacteria|o__Micrococcales|f__Micrococcaceae|g__Micrococcus|s__Micrococcus_luteus	-6.4456	0.209186	-3.18397	-0.539573	Skin Arm	unique	10
COPD	Healthy	Root|k__Bacteria|p__Actinobacteria|c__Actinobacteria|o__Micrococcales|f__Micrococcaceae|g__Rothia|s__Rothia_aeria	0.417541	1	0.337548	1.32003	Skin Arm	unique	10
COPD	Healthy	Root|k__Bacteria|p__Actinobacteria|c__Actinobacteria|o__Micrococcales|f__Micrococcaceae|g__Rothia|s__Rothia_dentocariosa	2.92207	1	2.64706	1.00632	Skin Arm	unique	10
COPD	Healthy	Root|k__Bacteria|p__Actinobacteria|c__Actinobacteria|o__Micrococcales|f__Micrococcaceae|g__Rothia|s__Rothia_mucilaginosa	-1.07137	1	-1.04611	1.2041	Skin Arm	unique	10
COPD	Healthy	Root|k__Bacteria|p__Actinobacteria|c__Actinobacteria|o__Propionibacteriales|f__Propionibacteriaceae|g__Cutibacterium|s__Cutibacterium_acnes	-5.19405	0.353367	-3.02044	-0.446757	Skin Arm	unique	10
COPD	Healthy	Root|k__Bacteria|p__Actinobacteria|c__Actinobacteria|o__Propionibacteriales|f__Propionibacteriaceae|g__Cutibacterium|s__Propionibacterium_namnetense	-5.75848	0.00156019	-4.4199	-0.339072	Skin Arm	unique	10
COPD	Healthy	Root|k__Bacteria|p__Actinobacteria|c__Actinobacteria|o__Propionibacteriales|f__Propionibacteriaceae|g__Propionibacterium|s__Propionibacterium_acidifaciens	0.158019	1	0.0918963	0.916691	Skin Arm	unique	10
COPD	Healthy	Root|k__Bacteria|p__Actinobacteria|c__Actinobacteria|o__Propionibacteriales|f__Propionibacteriaceae|g__Pseudopropionibacterium|s__Pseudopropionibacterium_propionicum	-0.769221	1	-0.587939	0.679224	Skin Arm	unique	10
COPD	Healthy	Root|k__Bacteria|p__Actinobacteria|c__Coriobacteriia|o__Coriobacteriales|f__Atopobiaceae|g__Atopobium|s__Atopobium_parvulum	2.05043	1	1.66746	1.53178	Skin Arm	unique	10
COPD	Healthy	Root|k__Bacteria|p__Actinobacteria|c__Coriobacteriia|o__Coriobacteriales|f__Atopobiaceae|g__Atopobium|s__Atopobium_rimae	2.13742	1	1.50574	1.1492	Skin Arm	unique	10
COPD	Healthy	Root|k__Bacteria|p__Actinobacteria|c__Coriobacteriia|o__Coriobacteriales|f__Atopobiaceae|g__Olsenella|s__Olsenella_uli	0.410824	1	0.425485	1.1342	Skin Arm	unique	10
COPD	Healthy	Root|k__Bacteria|p__Actinobacteria|c__Coriobacteriia|o__Coriobacteriales|f__Coriobacteriaceae|g__Collinsella|s__Collinsella_aerofaciens	-2.23983	1	-1.14231	0.915516	Skin Arm	unique	10
COPD	Healthy	Root|k__Bacteria|p__Actinobacteria|c__Coriobacteriia|o__Eggerthellales|f__Eggerthellaceae|g__Asaccharobacter|s__Asaccharobacter_celatus	-2.008	1	-1.23776	0.845602	Skin Arm	unique	10
COPD	Healthy	Root|k__Bacteria|p__Bacteroidetes|c__Bacteroidetes_unclassified|o__Bacteroidetes_unclassified|f__Bacteroidetes_unclassified|g__Bacteroidetes_unclassified|s__Bacteroidetes_oral_taxon_274	0.102951	1	0.0900858	1.12203	Skin Arm	unique	10
COPD	Healthy	Root|k__Bacteria|p__Bacteroidetes|c__Bacteroidia|o__Bacteroidales|f__Bacteroidaceae|g__Bacteroides|s__Bacteroides_uniformis	-4.76659	0.000188512	-4.8605	-0.211193	Skin Arm	unique	10
COPD	Healthy	Root|k__Bacteria|p__Bacteroidetes|c__Bacteroidia|o__Bacteroidales|f__Porphyromonadaceae|g__Porphyromonas|s__Porphyromonas_endodontalis	0.725777	1	0.533928	1.30579	Skin Arm	unique	10
COPD	Healthy	Root|k__Bacteria|p__Bacteroidetes|c__Bacteroidia|o__Bacteroidales|f__Porphyromonadaceae|g__Porphyromonas|s__Porphyromonas_somerae	0.128636	1	0.0907136	0.307294	Skin Arm	unique	10
COPD	Healthy	Root|k__Bacteria|p__Bacteroidetes|c__Bacteroidia|o__Bacteroidales|f__Prevotellaceae|g__Alloprevotella|s__Alloprevotella_tannerae	-0.0361731	1	-0.0371201	0.525595	Skin Arm	unique	10
COPD	Healthy	Root|k__Bacteria|p__Bacteroidetes|c__Bacteroidia|o__Bacteroidales|f__Prevotellaceae|g__Prevotella|s__Prevotella_histicola	-0.423159	1	-0.375967	0.0371504	Skin Arm	unique	10
COPD	Healthy	Root|k__Bacteria|p__Bacteroidetes|c__Bacteroidia|o__Bacteroidales|f__Prevotellaceae|g__Prevotella|s__Prevotella_jejuni	0.702144	1	0.640521	0.39594	Skin Arm	unique	10
COPD	Healthy	Root|k__Bacteria|p__Bacteroidetes|c__Bacteroidia|o__Bacteroidales|f__Prevotellaceae|g__Prevotella|s__Prevotella_melaninogenica	-0.993047	1	-0.719695	0.263118	Skin Arm	unique	10
COPD	Healthy	Root|k__Bacteria|p__Bacteroidetes|c__Bacteroidia|o__Bacteroidales|f__Prevotellaceae|g__Prevotella|s__Prevotella_nigrescens	-0.343316	1	-0.320506	0.792897	Skin Arm	unique	10
COPD	Healthy	Root|k__Bacteria|p__Bacteroidetes|c__Bacteroidia|o__Bacteroidales|f__Prevotellaceae|g__Prevotella|s__Prevotella_pallens	0.213615	1	0.204841	0.16623	Skin Arm	unique	10
COPD	Healthy	Root|k__Bacteria|p__Bacteroidetes|c__Bacteroidia|o__Bacteroidales|f__Prevotellaceae|g__Prevotella|s__Prevotella_pleuritidis	1.57183	1	1.34956	1.22379	Skin Arm	unique	10
COPD	Healthy	Root|k__Bacteria|p__Bacteroidetes|c__Bacteroidia|o__Bacteroidales|f__Prevotellaceae|g__Prevotella|s__Prevotella_salivae	0.183384	1	0.20806	0.0110557	Skin Arm	unique	10
COPD	Healthy	Root|k__Bacteria|p__Bacteroidetes|c__Bacteroidia|o__Bacteroidales|f__Tannerellaceae|g__Tannerella|s__Tannerella_forsythia	-1.11975	1	-0.995682	0.751265	Skin Arm	unique	10
COPD	Healthy	Root|k__Bacteria|p__Bacteroidetes|c__Bacteroidia|o__Bacteroidales|f__Tannerellaceae|g__Tannerella|s__Tannerella_sp_oral_taxon_HOT_286	-0.702386	1	-0.666689	-0.0684619	Skin Arm	unique	10
COPD	Healthy	Root|k__Bacteria|p__Bacteroidetes|c__Flavobacteriia|o__Flavobacteriales|f__Flavobacteriaceae|g__Capnocytophaga|s__Capnocytophaga_gingivalis	-0.329832	1	-0.304736	0.669765	Skin Arm	unique	10
COPD	Healthy	Root|k__Bacteria|p__Bacteroidetes|c__Flavobacteriia|o__Flavobacteriales|f__Flavobacteriaceae|g__Capnocytophaga|s__Capnocytophaga_granulosa	-1.46333	1	-2.62381	-0.123553	Skin Arm	unique	10
COPD	Healthy	Root|k__Bacteria|p__Bacteroidetes|c__Flavobacteriia|o__Flavobacteriales|f__Flavobacteriaceae|g__Capnocytophaga|s__Capnocytophaga_leadbetteri	-0.518531	1	-0.53603	0.196861	Skin Arm	unique	10
COPD	Healthy	Root|k__Bacteria|p__Firmicutes|c__Bacilli|o__Bacillales|f__Bacillales_unclassified|g__Gemella|s__Gemella_haemolysans	0.763366	1	0.527656	1.10567	Skin Arm	unique	10
COPD	Healthy	Root|k__Bacteria|p__Firmicutes|c__Bacilli|o__Bacillales|f__Bacillales_unclassified|g__Gemella|s__Gemella_morbillorum	1.98936	1	2.02119	1.29391	Skin Arm	unique	10
COPD	Healthy	Root|k__Bacteria|p__Firmicutes|c__Bacilli|o__Bacillales|f__Bacillales_unclassified|g__Gemella|s__Gemella_sanguinis	1.77215	1	1.4199	0.770507	Skin Arm	unique	10
COPD	Healthy	Root|k__Bacteria|p__Firmicutes|c__Bacilli|o__Bacillales|f__Staphylococcaceae|g__Staphylococcus|s__Staphylococcus_capitis	-2.28177	1	-1.32011	0.707247	Skin Arm	unique	10
COPD	Healthy	Root|k__Bacteria|p__Firmicutes|c__Bacilli|o__Bacillales|f__Staphylococcaceae|g__Staphylococcus|s__Staphylococcus_epidermidis	-3.49738	1	-2.45644	0.665656	Skin Arm	unique	10
COPD	Healthy	Root|k__Bacteria|p__Firmicutes|c__Bacilli|o__Bacillales|f__Staphylococcaceae|g__Staphylococcus|s__Staphylococcus_hominis	-4.90431	1	-2.48447	-0.130866	Skin Arm	unique	10
COPD	Healthy	Root|k__Bacteria|p__Firmicutes|c__Bacilli|o__Lactobacillales|f__Aerococcaceae|g__Abiotrophia|s__Abiotrophia_defectiva	0.986843	1	0.801255	0.784629	Skin Arm	unique	10
COPD	Healthy	Root|k__Bacteria|p__Firmicutes|c__Bacilli|o__Lactobacillales|f__Aerococcaceae|g__Abiotrophia|s__Abiotrophia_sp_HMSC24B09	1.2775	1	1.13676	0.721687	Skin Arm	unique	10
COPD	Healthy	Root|k__Bacteria|p__Firmicutes|c__Bacilli|o__Lactobacillales|f__Carnobacteriaceae|g__Granulicatella|s__Granulicatella_adiacens	-0.320618	1	-0.423347	0.149428	Skin Arm	unique	10
COPD	Healthy	Root|k__Bacteria|p__Firmicutes|c__Bacilli|o__Lactobacillales|f__Carnobacteriaceae|g__Granulicatella|s__Granulicatella_elegans	0.212962	1	0.235664	1.27314	Skin Arm	unique	10
COPD	Healthy	Root|k__Bacteria|p__Firmicutes|c__Bacilli|o__Lactobacillales|f__Enterococcaceae|g__Enterococcus|s__Enterococcus_casseliflavus	-4.00426	0.0462407	-3.60825	-0.50006	Skin Arm	unique	10
COPD	Healthy	Root|k__Bacteria|p__Firmicutes|c__Bacilli|o__Lactobacillales|f__Lactobacillaceae|g__Lactobacillus|s__Lactobacillus_acidipiscis	-4.73631	0.650729	-2.81642	-0.785806	Skin Arm	unique	10
COPD	Healthy	Root|k__Bacteria|p__Firmicutes|c__Bacilli|o__Lactobacillales|f__Lactobacillaceae|g__Lactobacillus|s__Lactobacillus_buchneri	-6.50518	0.76058	-2.76349	-0.403218	Skin Arm	unique	10
COPD	Healthy	Root|k__Bacteria|p__Firmicutes|c__Bacilli|o__Lactobacillales|f__Lactobacillaceae|g__Lactobacillus|s__Lactobacillus_harbinensis	-6.56836	0.894715	-2.70755	-0.308332	Skin Arm	unique	10
COPD	Healthy	Root|k__Bacteria|p__Firmicutes|c__Bacilli|o__Lactobacillales|f__Lactobacillaceae|g__Lactobacillus|s__Lactobacillus_vini	-6.00645	1	-2.61905	-0.611963	Skin Arm	unique	10
COPD	Healthy	Root|k__Bacteria|p__Firmicutes|c__Bacilli|o__Lactobacillales|f__Streptococcaceae|g__Streptococcus|s__Streptococcus_anginosus_group	0.464482	1	0.392667	1.2976	Skin Arm	unique	10
COPD	Healthy	Root|k__Bacteria|p__Firmicutes|c__Bacilli|o__Lactobacillales|f__Streptococcaceae|g__Streptococcus|s__Streptococcus_australis	-1.51552	1	-1.06271	0.407417	Skin Arm	unique	10
COPD	Healthy	Root|k__Bacteria|p__Firmicutes|c__Bacilli|o__Lactobacillales|f__Streptococcaceae|g__Streptococcus|s__Streptococcus_cristatus	2.15886	1	2.23559	1.63358	Skin Arm	unique	10
COPD	Healthy	Root|k__Bacteria|p__Firmicutes|c__Bacilli|o__Lactobacillales|f__Streptococcaceae|g__Streptococcus|s__Streptococcus_gordonii	2.15706	1	1.84176	1.14972	Skin Arm	unique	10
COPD	Healthy	Root|k__Bacteria|p__Firmicutes|c__Bacilli|o__Lactobacillales|f__Streptococcaceae|g__Streptococcus|s__Streptococcus_infantis	0.352307	1	0.298476	0.144604	Skin Arm	unique	10
COPD	Healthy	Root|k__Bacteria|p__Firmicutes|c__Bacilli|o__Lactobacillales|f__Streptococcaceae|g__Streptococcus|s__Streptococcus_milleri	0.732925	1	0.725624	1.11203	Skin Arm	unique	10
COPD	Healthy	Root|k__Bacteria|p__Firmicutes|c__Bacilli|o__Lactobacillales|f__Streptococcaceae|g__Streptococcus|s__Streptococcus_mitis	1.18741	1	0.870005	0.692839	Skin Arm	unique	10
COPD	Healthy	Root|k__Bacteria|p__Firmicutes|c__Bacilli|o__Lactobacillales|f__Streptococcaceae|g__Streptococcus|s__Streptococcus_oralis	1.97	1	1.73928	1.25437	Skin Arm	unique	10
COPD	Healthy	Root|k__Bacteria|p__Firmicutes|c__Bacilli|o__Lactobacillales|f__Streptococcaceae|g__Streptococcus|s__Streptococcus_parasanguinis	0.139237	1	0.182041	0.619541	Skin Arm	unique	10
COPD	Healthy	Root|k__Bacteria|p__Firmicutes|c__Bacilli|o__Lactobacillales|f__Streptococcaceae|g__Streptococcus|s__Streptococcus_salivarius	-1.22236	1	-1.08685	0.0208098	Skin Arm	unique	10
COPD	Healthy	Root|k__Bacteria|p__Firmicutes|c__Bacilli|o__Lactobacillales|f__Streptococcaceae|g__Streptococcus|s__Streptococcus_sanguinis	3.32875	0.445346	2.94298	0.78169	Skin Arm	unique	10
COPD	Healthy	Root|k__Bacteria|p__Firmicutes|c__Bacilli|o__Lactobacillales|f__Streptococcaceae|g__Streptococcus|s__Streptococcus_sp_A12	-1.51578	1	-1.03326	0.74337	Skin Arm	unique	10
COPD	Healthy	Root|k__Bacteria|p__Firmicutes|c__Bacilli|o__Lactobacillales|f__Streptococcaceae|g__Streptococcus|s__Streptococcus_sp_HMSC034E03	-3.113	0.375865	-2.99952	0.217821	Skin Arm	unique	10
COPD	Healthy	Root|k__Bacteria|p__Firmicutes|c__Bacilli|o__Lactobacillales|f__Streptococcaceae|g__Streptococcus|s__Streptococcus_vestibularis	-1.46172	1	-1.4234	0.29899	Skin Arm	unique	10
COPD	Healthy	Root|k__Bacteria|p__Firmicutes|c__Clostridia|o__Clostridiales|f__Clostridiales_Family_XIII_Incertae_Sedis|g__Clostridiales_Family_XIII_Incertae_Sedis_unclassified|s__Eubacterium_brachy	-0.421407	1	-0.296143	1.00543	Skin Arm	unique	10
COPD	Healthy	Root|k__Bacteria|p__Firmicutes|c__Clostridia|o__Clostridiales|f__Clostridiales_Family_XIII_Incertae_Sedis|g__Clostridiales_Family_XIII_Incertae_Sedis_unclassified|s__Eubacterium_infirmum	0.742057	1	0.627324	1.45734	Skin Arm	unique	10
COPD	Healthy	Root|k__Bacteria|p__Firmicutes|c__Clostridia|o__Clostridiales|f__Clostridiales_Family_XIII_Incertae_Sedis|g__Clostridiales_Family_XIII_Incertae_Sedis_unclassified|s__Eubacterium_nodatum	0.560292	1	0.618458	1.09252	Skin Arm	unique	10
COPD	Healthy	Root|k__Bacteria|p__Firmicutes|c__Clostridia|o__Clostridiales|f__Clostridiales_Family_XIII_Incertae_Sedis|g__Clostridiales_Family_XIII_Incertae_Sedis_unclassified|s__Eubacterium_saphenum	-0.725022	1	-0.604945	1.10253	Skin Arm	unique	10
COPD	Healthy	Root|k__Bacteria|p__Firmicutes|c__Clostridia|o__Clostridiales|f__Clostridiales_Family_XIII_Incertae_Sedis|g__Clostridiales_Family_XIII_Incertae_Sedis_unclassified|s__Eubacterium_sulci	0.370692	1	0.292372	1.19884	Skin Arm	unique	10
COPD	Healthy	Root|k__Bacteria|p__Firmicutes|c__Clostridia|o__Clostridiales|f__Clostridiales_Family_XIII_Incertae_Sedis|g__Mogibacterium|s__Mogibacterium_diversum	0.0553331	1	0.0531588	1.23711	Skin Arm	unique	10
COPD	Healthy	Root|k__Bacteria|p__Firmicutes|c__Clostridia|o__Clostridiales|f__Lachnospiraceae|g__Anaerostipes|s__Anaerostipes_hadrus	-2.56012	1	-1.61173	0.53413	Skin Arm	unique	10
COPD	Healthy	Root|k__Bacteria|p__Firmicutes|c__Clostridia|o__Clostridiales|f__Lachnospiraceae|g__Blautia|s__Blautia_wexlerae	-4.23297	0.343381	-3.03126	-0.104902	Skin Arm	unique	10
COPD	Healthy	Root|k__Bacteria|p__Firmicutes|c__Clostridia|o__Clostridiales|f__Lachnospiraceae|g__Coprococcus|s__Coprococcus_comes	-1.89405	1	-1.14598	0.883356	Skin Arm	unique	10
COPD	Healthy	Root|k__Bacteria|p__Firmicutes|c__Clostridia|o__Clostridiales|f__Lachnospiraceae|g__Dorea|s__Dorea_longicatena	-1.79496	1	-1.02423	0.894269	Skin Arm	unique	10
COPD	Healthy	Root|k__Bacteria|p__Firmicutes|c__Clostridia|o__Clostridiales|f__Lachnospiraceae|g__Fusicatenibacter|s__Fusicatenibacter_saccharivorans	-3.28748	1	-1.86685	0.573494	Skin Arm	unique	10
COPD	Healthy	Root|k__Bacteria|p__Firmicutes|c__Clostridia|o__Clostridiales|f__Lachnospiraceae|g__Lachnoanaerobaculum|s__Lachnoanaerobaculum_saburreum	-0.0260212	1	-0.0278058	1.15462	Skin Arm	unique	10
COPD	Healthy	Root|k__Bacteria|p__Firmicutes|c__Clostridia|o__Clostridiales|f__Lachnospiraceae|g__Lachnospiraceae_unclassified|s__Eubacterium_rectale	-3.26992	1	-2.25851	0.184852	Skin Arm	unique	10
COPD	Healthy	Root|k__Bacteria|p__Firmicutes|c__Clostridia|o__Clostridiales|f__Lachnospiraceae|g__Lachnospiraceae_unclassified|s__Lachnospiraceae_bacterium_oral_taxon_096	-2.20034	1	-1.73375	-0.0231122	Skin Arm	unique	10
COPD	Healthy	Root|k__Bacteria|p__Firmicutes|c__Clostridia|o__Clostridiales|f__Lachnospiraceae|g__Oribacterium|s__Oribacterium_asaccharolyticum	0.448101	1	0.598994	1.32398	Skin Arm	unique	10
COPD	Healthy	Root|k__Bacteria|p__Firmicutes|c__Clostridia|o__Clostridiales|f__Lachnospiraceae|g__Oribacterium|s__Oribacterium_parvum	-1.30332	1	-1.19365	0.439017	Skin Arm	unique	10
COPD	Healthy	Root|k__Bacteria|p__Firmicutes|c__Clostridia|o__Clostridiales|f__Lachnospiraceae|g__Oribacterium|s__Oribacterium_sinus	0.698916	1	0.558997	1.10034	Skin Arm	unique	10
COPD	Healthy	Root|k__Bacteria|p__Firmicutes|c__Clostridia|o__Clostridiales|f__Lachnospiraceae|g__Oribacterium|s__Oribacterium_sp_oral_taxon_078	-0.609653	1	-0.495759	0.112581	Skin Arm	unique	10
COPD	Healthy	Root|k__Bacteria|p__Firmicutes|c__Clostridia|o__Clostridiales|f__Lachnospiraceae|g__Stomatobaculum|s__Stomatobaculum_longum	0.223327	1	0.184145	0.703562	Skin Arm	unique	10
COPD	Healthy	Root|k__Bacteria|p__Firmicutes|c__Clostridia|o__Clostridiales|f__Peptostreptococcaceae|g__Filifactor|s__Filifactor_alocis	1.01452	1	0.922214	1.23867	Skin Arm	unique	10
COPD	Healthy	Root|k__Bacteria|p__Firmicutes|c__Clostridia|o__Clostridiales|f__Peptostreptococcaceae|g__Peptostreptococcus|s__Peptostreptococcus_stomatis	0.268949	1	0.312303	1.45746	Skin Arm	unique	10
COPD	Healthy	Root|k__Bacteria|p__Firmicutes|c__Clostridia|o__Clostridiales|f__Ruminococcaceae|g__Faecalibacterium|s__Faecalibacterium_prausnitzii	-4.44437	0.00295004	-4.27595	-0.234054	Skin Arm	unique	10
COPD	Healthy	Root|k__Bacteria|p__Firmicutes|c__Erysipelotrichia|o__Erysipelotrichales|f__Erysipelotrichaceae|g__Bulleidia|s__Bulleidia_extructa	0.438297	1	0.422517	1.57962	Skin Arm	unique	10
COPD	Healthy	Root|k__Bacteria|p__Firmicutes|c__Erysipelotrichia|o__Erysipelotrichales|f__Erysipelotrichaceae|g__Solobacterium|s__Solobacterium_moorei	0.158974	1	0.145519	0.881327	Skin Arm	unique	10
COPD	Healthy	Root|k__Bacteria|p__Firmicutes|c__Negativicutes|o__Selenomonadales|f__Selenomonadaceae|g__Selenomonas|s__Selenomonas_flueggei	0.257243	1	0.313474	1.10168	Skin Arm	unique	10
COPD	Healthy	Root|k__Bacteria|p__Firmicutes|c__Negativicutes|o__Selenomonadales|f__Selenomonadaceae|g__Selenomonas|s__Selenomonas_noxia	-0.42613	1	-0.5121	0.443571	Skin Arm	unique	10
COPD	Healthy	Root|k__Bacteria|p__Firmicutes|c__Negativicutes|o__Selenomonadales|f__Selenomonadaceae|g__Selenomonas|s__Selenomonas_sputigena	0.493723	1	0.43079	1.05381	Skin Arm	unique	10
COPD	Healthy	Root|k__Bacteria|p__Firmicutes|c__Negativicutes|o__Veillonellales|f__Veillonellaceae|g__Dialister|s__Dialister_invisus	0.938739	1	0.829053	0.893841	Skin Arm	unique	10
COPD	Healthy	Root|k__Bacteria|p__Firmicutes|c__Negativicutes|o__Veillonellales|f__Veillonellaceae|g__Megasphaera|s__Megasphaera_micronuciformis	2.89343	0.394336	2.98267	1.08589	Skin Arm	unique	10
COPD	Healthy	Root|k__Bacteria|p__Firmicutes|c__Negativicutes|o__Veillonellales|f__Veillonellaceae|g__Veillonella|s__Veillonella_atypica	0.504056	1	0.425649	0.395634	Skin Arm	unique	10
COPD	Healthy	Root|k__Bacteria|p__Firmicutes|c__Negativicutes|o__Veillonellales|f__Veillonellaceae|g__Veillonella|s__Veillonella_dispar	2.51857	1	2.39038	1.0861	Skin Arm	unique	10
COPD	Healthy	Root|k__Bacteria|p__Firmicutes|c__Negativicutes|o__Veillonellales|f__Veillonellaceae|g__Veillonella|s__Veillonella_infantium	1.06494	1	0.906126	0.460378	Skin Arm	unique	10
COPD	Healthy	Root|k__Bacteria|p__Firmicutes|c__Negativicutes|o__Veillonellales|f__Veillonellaceae|g__Veillonella|s__Veillonella_parvula	3.69946	0.00530477	4.14188	1.20998	Skin Arm	unique	10
COPD	Healthy	Root|k__Bacteria|p__Firmicutes|c__Negativicutes|o__Veillonellales|f__Veillonellaceae|g__Veillonella|s__Veillonella_sp_T11011_6	0.655234	1	0.722332	0.840631	Skin Arm	unique	10
COPD	Healthy	Root|k__Bacteria|p__Firmicutes|c__Tissierellia|o__Tissierellales|f__Peptoniphilaceae|g__Parvimonas|s__Parvimonas_micra	-0.0321265	1	-0.0230542	1.37856	Skin Arm	unique	10
COPD	Healthy	Root|k__Bacteria|p__Fusobacteria|c__Fusobacteriia|o__Fusobacteriales|f__Fusobacteriaceae|g__Fusobacterium|s__Fusobacterium_nucleatum	-0.348541	1	-0.260494	1.05155	Skin Arm	unique	10
COPD	Healthy	Root|k__Bacteria|p__Fusobacteria|c__Fusobacteriia|o__Fusobacteriales|f__Fusobacteriaceae|g__Fusobacterium|s__Fusobacterium_periodonticum	0.619299	1	0.609796	0.61819	Skin Arm	unique	10
COPD	Healthy	Root|k__Bacteria|p__Fusobacteria|c__Fusobacteriia|o__Fusobacteriales|f__Leptotrichiaceae|g__Leptotrichia|s__Leptotrichia_wadei	-0.228317	1	-0.224787	0.679453	Skin Arm	unique	10
COPD	Healthy	Root|k__Bacteria|p__Proteobacteria|c__Alphaproteobacteria|o__Rhizobiales|f__Brucellaceae|g__Ochrobactrum|s__Ochrobactrum_anthropi	-5.32831	0.295995	-3.07792	-0.415227	Skin Arm	unique	10
COPD	Healthy	Root|k__Bacteria|p__Proteobacteria|c__Alphaproteobacteria|o__Rhizobiales|f__Brucellaceae|g__Ochrobactrum|s__Ochrobactrum_haematophilum	-4.67438	0.649676	-2.81933	-0.477016	Skin Arm	unique	10
COPD	Healthy	Root|k__Bacteria|p__Proteobacteria|c__Alphaproteobacteria|o__Rhodobacterales|f__Rhodobacteraceae|g__Paracoccus|s__Paracoccus_sp_WN007	-3.14139	1	-2.02127	0.418307	Skin Arm	unique	10
COPD	Healthy	Root|k__Bacteria|p__Proteobacteria|c__Alphaproteobacteria|o__Rhodobacterales|f__Rhodobacteraceae|g__Paracoccus|s__Paracoccus_yeei	-3.84481	1	-2.36011	-0.315645	Skin Arm	unique	10
COPD	Healthy	Root|k__Bacteria|p__Proteobacteria|c__Alphaproteobacteria|o__Rhodospirillales|f__Acetobacteraceae|g__Acetobacter|s__Acetobacter_aceti	-7.80866	0.0015268	-4.42594	-0.293893	Skin Arm	unique	10
COPD	Healthy	Root|k__Bacteria|p__Proteobacteria|c__Alphaproteobacteria|o__Rhodospirillales|f__Acetobacteraceae|g__Acetobacter|s__Acetobacter_orientalis	-3.51392	0.0614709	-3.53014	-0.378454	Skin Arm	unique	10
COPD	Healthy	Root|k__Bacteria|p__Proteobacteria|c__Alphaproteobacteria|o__Rhodospirillales|f__Acetobacteraceae|g__Acetobacter|s__Acetobacter_senegalensis	-7.88232	0.00247381	-4.31642	-0.323567	Skin Arm	unique	10
COPD	Healthy	Root|k__Bacteria|p__Proteobacteria|c__Alphaproteobacteria|o__Rhodospirillales|f__Rhodospirillales_unclassified|g__Enhydrobacter|s__Enhydrobacter_aerosaccus	-3.00731	1	-1.77255	-0.132765	Skin Arm	unique	10
COPD	Healthy	Root|k__Bacteria|p__Proteobacteria|c__Betaproteobacteria|o__Burkholderiales|f__Burkholderiaceae|g__Lautropia|s__Lautropia_mirabilis	1.81513	1	1.2667	0.816732	Skin Arm	unique	10
COPD	Healthy	Root|k__Bacteria|p__Proteobacteria|c__Betaproteobacteria|o__Neisseriales|f__Neisseriaceae|g__Neisseria|s__Neisseria_elongata	0.351785	1	0.364207	0.364667	Skin Arm	unique	10
COPD	Healthy	Root|k__Bacteria|p__Proteobacteria|c__Betaproteobacteria|o__Neisseriales|f__Neisseriaceae|g__Neisseria|s__Neisseria_flavescens	1.523	1	1.13911	0.562997	Skin Arm	unique	10
COPD	Healthy	Root|k__Bacteria|p__Proteobacteria|c__Betaproteobacteria|o__Neisseriales|f__Neisseriaceae|g__Neisseria|s__Neisseria_macacae	-0.620953	1	-0.418354	0.702336	Skin Arm	unique	10
COPD	Healthy	Root|k__Bacteria|p__Proteobacteria|c__Betaproteobacteria|o__Neisseriales|f__Neisseriaceae|g__Neisseria|s__Neisseria_mucosa	-0.0415671	1	-0.0478198	0.7805	Skin Arm	unique	10
COPD	Healthy	Root|k__Bacteria|p__Proteobacteria|c__Betaproteobacteria|o__Neisseriales|f__Neisseriaceae|g__Neisseria|s__Neisseria_sicca	3.32823	1	2.51226	0.815972	Skin Arm	unique	10
COPD	Healthy	Root|k__Bacteria|p__Proteobacteria|c__Betaproteobacteria|o__Neisseriales|f__Neisseriaceae|g__Neisseria|s__Neisseria_subflava	-2.55127	1	-1.624	0.512501	Skin Arm	unique	10
COPD	Healthy	Root|k__Bacteria|p__Proteobacteria|c__Deltaproteobacteria|o__Desulfobacterales|f__Desulfobulbaceae|g__Desulfobulbus|s__Desulfobulbus_oralis	-1.19632	1	-1.2746	0.849173	Skin Arm	unique	10
COPD	Healthy	Root|k__Bacteria|p__Proteobacteria|c__Epsilonproteobacteria|o__Campylobacterales|f__Campylobacteraceae|g__Campylobacter|s__Campylobacter_concisus	1.28502	1	1.18403	0.245577	Skin Arm	unique	10
COPD	Healthy	Root|k__Bacteria|p__Proteobacteria|c__Epsilonproteobacteria|o__Campylobacterales|f__Campylobacteraceae|g__Campylobacter|s__Campylobacter_gracilis	-0.220281	1	-0.176375	0.99611	Skin Arm	unique	10
COPD	Healthy	Root|k__Bacteria|p__Proteobacteria|c__Epsilonproteobacteria|o__Campylobacterales|f__Campylobacteraceae|g__Campylobacter|s__Campylobacter_showae	-2.21549	1	-2.44333	-0.0543204	Skin Arm	unique	10
COPD	Healthy	Root|k__Bacteria|p__Proteobacteria|c__Gammaproteobacteria|o__Cardiobacteriales|f__Cardiobacteriaceae|g__Cardiobacterium|s__Cardiobacterium_hominis	-0.154913	1	-0.135588	0.277462	Skin Arm	unique	10
COPD	Healthy	Root|k__Bacteria|p__Proteobacteria|c__Gammaproteobacteria|o__Cardiobacteriales|f__Cardiobacteriaceae|g__Cardiobacterium|s__Cardiobacterium_valvarum	-0.148041	1	-0.137991	0.637165	Skin Arm	unique	10
COPD	Healthy	Root|k__Bacteria|p__Proteobacteria|c__Gammaproteobacteria|o__Enterobacterales|f__Enterobacteriaceae|g__Klebsiella|s__Klebsiella_michiganensis	-4.72768	0.585583	-2.85485	-0.258911	Skin Arm	unique	10
COPD	Healthy	Root|k__Bacteria|p__Proteobacteria|c__Gammaproteobacteria|o__Pasteurellales|f__Pasteurellaceae|g__Haemophilus|s__Haemophilus_parainfluenzae	1.37564	1	1.06664	0.796162	Skin Arm	unique	10
COPD	Healthy	Root|k__Bacteria|p__Proteobacteria|c__Gammaproteobacteria|o__Pasteurellales|f__Pasteurellaceae|g__Haemophilus|s__Haemophilus_sp_HMSC71H05	-0.810644	1	-0.485803	0.855332	Skin Arm	unique	10
COPD	Healthy	Root|k__Bacteria|p__Proteobacteria|c__Gammaproteobacteria|o__Pseudomonadales|f__Moraxellaceae|g__Moraxella|s__Moraxella_osloensis	-4.05349	1	-2.52976	-0.153515	Skin Arm	unique	10
COPD	Healthy	Root|k__Bacteria|p__Proteobacteria|c__Gammaproteobacteria|o__Pseudomonadales|f__Pseudomonadaceae|g__Pseudomonas|s__Pseudomonas_aeruginosa_group	-3.92972	0.0529775	-3.57105	-0.290833	Skin Arm	unique	10
COPD	Healthy	Root|k__Bacteria|p__Proteobacteria|c__Gammaproteobacteria|o__Xanthomonadales|f__Xanthomonadaceae|g__Stenotrophomonas|s__Stenotrophomonas_maltophilia	-1.16655	1	-0.880405	0.545675	Skin Arm	unique	10
COPD	Healthy	Root|k__Bacteria|p__Spirochaetes|c__Spirochaetia|o__Spirochaetales|f__Spirochaetaceae|g__Treponema|s__Treponema_socranskii	-0.723313	1	-0.876457	0.931922	Skin Arm	unique	10
COPD	Healthy	Root|k__Bacteria|p__Synergistetes|c__Synergistia|o__Synergistales|f__Synergistaceae|g__Fretibacterium|s__Fretibacterium_fastidiosum	-0.167035	1	-0.143988	0.975774	Skin Arm	unique	10
COPD	Healthy	Root|k__Eukaryota|p__Basidiomycota|c__Malasseziomycetes|o__Malasseziales|f__Malasseziaceae|g__Malassezia|s__Malassezia_globosa	-3.66729	1	-2.07818	0.225707	Skin Arm	unique	10
COPD	Healthy	Root|k__Eukaryota|p__Basidiomycota|c__Malasseziomycetes|o__Malasseziales|f__Malasseziaceae|g__Malassezia|s__Malassezia_restricta	-4.17412	0.0918145	-3.41885	-0.209371	Skin Arm	unique	10
COPD	Healthy	Unknown	-3.48461	0.0303621	-3.72099	-1.02206	Skin Arm	unique	10
COPD	Healthy	Root|k__Bacteria|p__Actinobacteria|c__Actinobacteria|o__Actinomycetales|f__Actinomycetaceae|g__Actinobaculum|s__Actinobaculum_sp_oral_taxon_183	-3.44901	0.00732433	-4.12199	-0.0307763	Saliva	unique	25
COPD	Healthy	Root|k__Bacteria|p__Actinobacteria|c__Actinobacteria|o__Actinomycetales|f__Actinomycetaceae|g__Actinomyces|s__Actinomyces_cardiffensis	2.07512	0.420517	3.04545	0.0690563	Saliva	unique	25
COPD	Healthy	Root|k__Bacteria|p__Actinobacteria|c__Actinobacteria|o__Actinomycetales|f__Actinomycetaceae|g__Actinomyces|s__Actinomyces_georgiae	-0.534229	1	-0.743983	0.132362	Saliva	unique	25
COPD	Healthy	Root|k__Bacteria|p__Actinobacteria|c__Actinobacteria|o__Actinomycetales|f__Actinomycetaceae|g__Actinomyces|s__Actinomyces_graevenitzii	-2.76453	1	-2.40736	0.023884	Saliva	unique	25
COPD	Healthy	Root|k__Bacteria|p__Actinobacteria|c__Actinobacteria|o__Actinomycetales|f__Actinomycetaceae|g__Actinomyces|s__Actinomyces_hongkongensis	0.965882	1	1.36827	0.453826	Saliva	unique	25
COPD	Healthy	Root|k__Bacteria|p__Actinobacteria|c__Actinobacteria|o__Actinomycetales|f__Actinomycetaceae|g__Actinomyces|s__Actinomyces_johnsonii	-2.15449	1	-2.32542	-0.22671	Saliva	unique	25
COPD	Healthy	Root|k__Bacteria|p__Actinobacteria|c__Actinobacteria|o__Actinomycetales|f__Actinomycetaceae|g__Actinomyces|s__Actinomyces_massiliensis	-5.22934	5.2469e-08	-6.32335	-0.13246	Saliva	unique	25
COPD	Healthy	Root|k__Bacteria|p__Actinobacteria|c__Actinobacteria|o__Actinomycetales|f__Actinomycetaceae|g__Actinomyces|s__Actinomyces_meyeri	-1.87931	1	-2.24749	0.274555	Saliva	unique	25
COPD	Healthy	Root|k__Bacteria|p__Actinobacteria|c__Actinobacteria|o__Actinomycetales|f__Actinomycetaceae|g__Actinomyces|s__Actinomyces_naeslundii	-3.04132	0.646937	-2.9065	0.137387	Saliva	unique	25
COPD	Healthy	Root|k__Bacteria|p__Actinobacteria|c__Actinobacteria|o__Actinomycetales|f__Actinomycetaceae|g__Actinomyces|s__Actinomyces_odontolyticus	0.144848	1	0.416092	-0.10245	Saliva	unique	25
COPD	Healthy	Root|k__Bacteria|p__Actinobacteria|c__Actinobacteria|o__Actinomycetales|f__Actinomycetaceae|g__Actinomyces|s__Actinomyces_oris	1.04997	1	1.52404	0.466824	Saliva	unique	25
COPD	Healthy	Root|k__Bacteria|p__Actinobacteria|c__Actinobacteria|o__Actinomycetales|f__Actinomycetaceae|g__Actinomyces|s__Actinomyces_sp_HMSC035G02	-0.957676	1	-1.73349	-0.231501	Saliva	unique	25
COPD	Healthy	Root|k__Bacteria|p__Actinobacteria|c__Actinobacteria|o__Actinomycetales|f__Actinomycetaceae|g__Actinomyces|s__Actinomyces_sp_HPA0247	-0.0924878	1	-0.091813	0.724678	Saliva	unique	25
COPD	Healthy	Root|k__Bacteria|p__Actinobacteria|c__Actinobacteria|o__Actinomycetales|f__Actinomycetaceae|g__Actinomyces|s__Actinomyces_sp_ICM47	-4.7776	0.00718091	-4.12772	-0.431012	Saliva	unique	25
COPD	Healthy	Root|k__Bacteria|p__Actinobacteria|c__Actinobacteria|o__Actinomycetales|f__Actinomycetaceae|g__Actinomyces|s__Actinomyces_sp_S6_Spd3	-2.83859	0.317794	-3.13194	-0.33978	Saliva	unique	25
COPD	Healthy	Root|k__Bacteria|p__Actinobacteria|c__Actinobacteria|o__Actinomycetales|f__Actinomycetaceae|g__Actinomyces|s__Actinomyces_sp_oral_taxon_170	-1.01112	1	-1.41162	-0.0476808	Saliva	unique	25
COPD	Healthy	Root|k__Bacteria|p__Actinobacteria|c__Actinobacteria|o__Actinomycetales|f__Actinomycetaceae|g__Actinomyces|s__Actinomyces_sp_oral_taxon_180	1.66194	1	1.76142	0.962016	Saliva	unique	25
COPD	Healthy	Root|k__Bacteria|p__Actinobacteria|c__Actinobacteria|o__Actinomycetales|f__Actinomycetaceae|g__Actinomyces|s__Actinomyces_sp_oral_taxon_181	0.428108	1	0.497268	0.554593	Saliva	unique	25
COPD	Healthy	Root|k__Bacteria|p__Actinobacteria|c__Actinobacteria|o__Actinomycetales|f__Actinomycetaceae|g__Actinomyces|s__Actinomyces_sp_oral_taxon_414	-0.141452	1	-0.162023	0.498311	Saliva	unique	25
COPD	Healthy	Root|k__Bacteria|p__Actinobacteria|c__Actinobacteria|o__Actinomycetales|f__Actinomycetaceae|g__Actinomyces|s__Actinomyces_sp_oral_taxon_448	-1.89504	1	-1.85621	0.0508476	Saliva	unique	25
COPD	Healthy	Root|k__Bacteria|p__Actinobacteria|c__Actinobacteria|o__Actinomycetales|f__Actinomycetaceae|g__Actinomyces|s__Actinomyces_sp_oral_taxon_897	2.80461	0.297223	3.15312	0.758175	Saliva	unique	25
COPD	Healthy	Root|k__Bacteria|p__Actinobacteria|c__Actinobacteria|o__Actinomycetales|f__Actinomycetaceae|g__Actinomyces|s__Actinomyces_viscosus	3.26087	0.0432653	3.68744	0.459474	Saliva	unique	25
COPD	Healthy	Root|k__Bacteria|p__Actinobacteria|c__Actinobacteria|o__Bifidobacteriales|f__Bifidobacteriaceae|g__Alloscardovia|s__Alloscardovia_omnicolens	1.05106	1	0.969567	0.265021	Saliva	unique	25
COPD	Healthy	Root|k__Bacteria|p__Actinobacteria|c__Actinobacteria|o__Bifidobacteriales|f__Bifidobacteriaceae|g__Bifidobacterium|s__Bifidobacterium_dentium	2.90528	0.0468221	3.66594	0.200522	Saliva	unique	25
COPD	Healthy	Root|k__Bacteria|p__Actinobacteria|c__Actinobacteria|o__Bifidobacteriales|f__Bifidobacteriaceae|g__Bifidobacterium|s__Bifidobacterium_longum	2.73618	1	2.45286	0.209064	Saliva	unique	25
COPD	Healthy	Root|k__Bacteria|p__Actinobacteria|c__Actinobacteria|o__Bifidobacteriales|f__Bifidobacteriaceae|g__Parascardovia|s__Parascardovia_denticolens	3.63445	0.0609893	3.59637	0.370584	Saliva	unique	25
COPD	Healthy	Root|k__Bacteria|p__Actinobacteria|c__Actinobacteria|o__Bifidobacteriales|f__Bifidobacteriaceae|g__Scardovia|s__Scardovia_wiggsiae	0.904389	1	0.762413	0.440228	Saliva	unique	25
COPD	Healthy	Root|k__Bacteria|p__Actinobacteria|c__Actinobacteria|o__Corynebacteriales|f__Corynebacteriaceae|g__Corynebacterium|s__Corynebacterium_durum	-0.599226	1	-0.659234	0.562706	Saliva	unique	25
COPD	Healthy	Root|k__Bacteria|p__Actinobacteria|c__Actinobacteria|o__Corynebacteriales|f__Corynebacteriaceae|g__Corynebacterium|s__Corynebacterium_matruchotii	0.727369	1	0.812108	0.352383	Saliva	unique	25
COPD	Healthy	Root|k__Bacteria|p__Actinobacteria|c__Actinobacteria|o__Micrococcales|f__Micrococcaceae|g__Rothia|s__Rothia_aeria	-3.59986	0.135745	-3.38107	-0.338722	Saliva	unique	25
COPD	Healthy	Root|k__Bacteria|p__Actinobacteria|c__Actinobacteria|o__Micrococcales|f__Micrococcaceae|g__Rothia|s__Rothia_dentocariosa	0.0187611	1	0.0229776	0.210143	Saliva	unique	25
COPD	Healthy	Root|k__Bacteria|p__Actinobacteria|c__Actinobacteria|o__Micrococcales|f__Micrococcaceae|g__Rothia|s__Rothia_mucilaginosa	-0.0273873	1	-0.0621137	0.0402761	Saliva	unique	25
COPD	Healthy	Root|k__Bacteria|p__Actinobacteria|c__Actinobacteria|o__Propionibacteriales|f__Propionibacteriaceae|g__Cutibacterium|s__Cutibacterium_acnes	-2.08846	1	-2.72012	-0.397392	Saliva	unique	25
COPD	Healthy	Root|k__Bacteria|p__Actinobacteria|c__Actinobacteria|o__Propionibacteriales|f__Propionibacteriaceae|g__Propionibacterium|s__Propionibacterium_acidifaciens	4.73883	0.000447434	4.73174	0.660393	Saliva	unique	25
COPD	Healthy	Root|k__Bacteria|p__Actinobacteria|c__Actinobacteria|o__Propionibacteriales|f__Propionibacteriaceae|g__Pseudopropionibacterium|s__Pseudopropionibacterium_propionicum	-0.749388	1	-0.789278	0.168313	Saliva	unique	25
COPD	Healthy	Root|k__Bacteria|p__Actinobacteria|c__Coriobacteriia|o__Coriobacteriales|f__Atopobiaceae|g__Atopobium|s__Atopobium_minutum	-0.256068	1	-0.508974	-0.103072	Saliva	unique	25
COPD	Healthy	Root|k__Bacteria|p__Actinobacteria|c__Coriobacteriia|o__Coriobacteriales|f__Atopobiaceae|g__Atopobium|s__Atopobium_parvulum	0.624255	1	1.24015	0.450008	Saliva	unique	25
COPD	Healthy	Root|k__Bacteria|p__Actinobacteria|c__Coriobacteriia|o__Coriobacteriales|f__Atopobiaceae|g__Atopobium|s__Atopobium_rimae	0.643324	1	1.09754	0.568881	Saliva	unique	25
COPD	Healthy	Root|k__Bacteria|p__Actinobacteria|c__Coriobacteriia|o__Coriobacteriales|f__Atopobiaceae|g__Olsenella|s__Olsenella_profusa	2.15882	0.898196	2.79112	0.509911	Saliva	unique	25
COPD	Healthy	Root|k__Bacteria|p__Actinobacteria|c__Coriobacteriia|o__Coriobacteriales|f__Atopobiaceae|g__Olsenella|s__Olsenella_uli	2.25318	0.753943	2.85214	0.408687	Saliva	unique	25
COPD	Healthy	Root|k__Bacteria|p__Actinobacteria|c__Coriobacteriia|o__Eggerthellales|f__Eggerthellaceae|g__Slackia|s__Slackia_exigua	1.38593	1	1.68467	0.338114	Saliva	unique	25
COPD	Healthy	Root|k__Bacteria|p__Bacteroidetes|c__Bacteroidetes_unclassified|o__Bacteroidetes_unclassified|f__Bacteroidetes_unclassified|g__Bacteroidetes_unclassified|s__Bacteroidetes_oral_taxon_274	-1.22262	1	-1.59023	0.447294	Saliva	unique	25
COPD	Healthy	Root|k__Bacteria|p__Bacteroidetes|c__Bacteroidia|o__Bacteroidales|f__Porphyromonadaceae|g__Porphyromonas|s__Porphyromonas_catoniae	-1.03157	1	-1.68031	0.15005	Saliva	unique	25
COPD	Healthy	Root|k__Bacteria|p__Bacteroidetes|c__Bacteroidia|o__Bacteroidales|f__Porphyromonadaceae|g__Porphyromonas|s__Porphyromonas_endodontalis	-1.09819	1	-1.10709	0.311964	Saliva	unique	25
COPD	Healthy	Root|k__Bacteria|p__Bacteroidetes|c__Bacteroidia|o__Bacteroidales|f__Porphyromonadaceae|g__Porphyromonas|s__Porphyromonas_gingivalis	0.968335	1	1.31999	0.329923	Saliva	unique	25
COPD	Healthy	Root|k__Bacteria|p__Bacteroidetes|c__Bacteroidia|o__Bacteroidales|f__Porphyromonadaceae|g__Porphyromonas|s__Porphyromonas_somerae	-0.673262	1	-0.637149	0.00766097	Saliva	unique	25
COPD	Healthy	Root|k__Bacteria|p__Bacteroidetes|c__Bacteroidia|o__Bacteroidales|f__Porphyromonadaceae|g__Porphyromonas|s__Porphyromonas_sp_oral_taxon_278	1.24448	1	1.55883	0.569823	Saliva	unique	25
COPD	Healthy	Root|k__Bacteria|p__Bacteroidetes|c__Bacteroidia|o__Bacteroidales|f__Prevotellaceae|g__Alloprevotella|s__Alloprevotella_tannerae	-0.456982	1	-0.570296	0.390392	Saliva	unique	25
COPD	Healthy	Root|k__Bacteria|p__Bacteroidetes|c__Bacteroidia|o__Bacteroidales|f__Prevotellaceae|g__Prevotella|s__Prevotella_denticola	2.23505	1	2.65207	0.715295	Saliva	unique	25
COPD	Healthy	Root|k__Bacteria|p__Bacteroidetes|c__Bacteroidia|o__Bacteroidales|f__Prevotellaceae|g__Prevotella|s__Prevotella_histicola	-1.19035	1	-0.985168	0.111752	Saliva	unique	25
COPD	Healthy	Root|k__Bacteria|p__Bacteroidetes|c__Bacteroidia|o__Bacteroidales|f__Prevotellaceae|g__Prevotella|s__Prevotella_intermedia	0.232593	1	0.36377	0.419604	Saliva	unique	25
COPD	Healthy	Root|k__Bacteria|p__Bacteroidetes|c__Bacteroidia|o__Bacteroidales|f__Prevotellaceae|g__Prevotella|s__Prevotella_jejuni	0.208471	1	0.200227	0.223993	Saliva	unique	25
COPD	Healthy	Root|k__Bacteria|p__Bacteroidetes|c__Bacteroidia|o__Bacteroidales|f__Prevotellaceae|g__Prevotella|s__Prevotella_maculosa	0.70435	1	1.55064	0.195233	Saliva	unique	25
COPD	Healthy	Root|k__Bacteria|p__Bacteroidetes|c__Bacteroidia|o__Bacteroidales|f__Prevotellaceae|g__Prevotella|s__Prevotella_melaninogenica	-0.00179869	1	-0.00233708	0.11233	Saliva	unique	25
COPD	Healthy	Root|k__Bacteria|p__Bacteroidetes|c__Bacteroidia|o__Bacteroidales|f__Prevotellaceae|g__Prevotella|s__Prevotella_nigrescens	1.2965	1	1.64524	0.839645	Saliva	unique	25
COPD	Healthy	Root|k__Bacteria|p__Bacteroidetes|c__Bacteroidia|o__Bacteroidales|f__Prevotellaceae|g__Prevotella|s__Prevotella_oris	1.22009	1	1.87216	0.269707	Saliva	unique	25
COPD	Healthy	Root|k__Bacteria|p__Bacteroidetes|c__Bacteroidia|o__Bacteroidales|f__Prevotellaceae|g__Prevotella|s__Prevotella_oulorum	0.151126	1	0.196924	-0.17332	Saliva	unique	25
COPD	Healthy	Root|k__Bacteria|p__Bacteroidetes|c__Bacteroidia|o__Bacteroidales|f__Prevotellaceae|g__Prevotella|s__Prevotella_pallens	-1.99776	1	-1.93568	0.230238	Saliva	unique	25
COPD	Healthy	Root|k__Bacteria|p__Bacteroidetes|c__Bacteroidia|o__Bacteroidales|f__Prevotellaceae|g__Prevotella|s__Prevotella_pleuritidis	0.0578532	1	0.101535	0.423174	Saliva	unique	25
COPD	Healthy	Root|k__Bacteria|p__Bacteroidetes|c__Bacteroidia|o__Bacteroidales|f__Prevotellaceae|g__Prevotella|s__Prevotella_salivae	1.17957	1	1.39682	0.203911	Saliva	unique	25
COPD	Healthy	Root|k__Bacteria|p__Bacteroidetes|c__Bacteroidia|o__Bacteroidales|f__Prevotellaceae|g__Prevotella|s__Prevotella_scopos	-1.35189	1	-2.62907	-0.379443	Saliva	unique	25
COPD	Healthy	Root|k__Bacteria|p__Bacteroidetes|c__Bacteroidia|o__Bacteroidales|f__Prevotellaceae|g__Prevotella|s__Prevotella_shahii	-0.599143	1	-1.00082	-0.118061	Saliva	unique	25
COPD	Healthy	Root|k__Bacteria|p__Bacteroidetes|c__Bacteroidia|o__Bacteroidales|f__Prevotellaceae|g__Prevotella|s__Prevotella_sp_oral_taxon_299	0.944853	1	1.57302	0.387709	Saliva	unique	25
COPD	Healthy	Root|k__Bacteria|p__Bacteroidetes|c__Bacteroidia|o__Bacteroidales|f__Prevotellaceae|g__Prevotella|s__Prevotella_sp_oral_taxon_306	-3.88309	7.95819e-05	-5.07279	-0.338261	Saliva	unique	25
COPD	Healthy	Root|k__Bacteria|p__Bacteroidetes|c__Bacteroidia|o__Bacteroidales|f__Prevotellaceae|g__Prevotella|s__Prevotella_veroralis	0.710018	1	1.57777	0.433421	Saliva	unique	25
COPD	Healthy	Root|k__Bacteria|p__Bacteroidetes|c__Bacteroidia|o__Bacteroidales|f__Tannerellaceae|g__Tannerella|s__Tannerella_forsythia	0.416434	1	0.480053	0.122192	Saliva	unique	25
COPD	Healthy	Root|k__Bacteria|p__Bacteroidetes|c__Bacteroidia|o__Bacteroidales|f__Tannerellaceae|g__Tannerella|s__Tannerella_sp_oral_taxon_808	-0.957652	1	-1.47168	0.41516	Saliva	unique	25
COPD	Healthy	Root|k__Bacteria|p__Bacteroidetes|c__Bacteroidia|o__Bacteroidales|f__Tannerellaceae|g__Tannerella|s__Tannerella_sp_oral_taxon_HOT_286	-0.302745	1	-0.319353	0.0348091	Saliva	unique	25
COPD	Healthy	Root|k__Bacteria|p__Bacteroidetes|c__Flavobacteriia|o__Flavobacteriales|f__Flavobacteriaceae|g__Capnocytophaga|s__Capnocytophaga_gingivalis	0.147961	1	0.162137	0.348606	Saliva	unique	25
COPD	Healthy	Root|k__Bacteria|p__Bacteroidetes|c__Flavobacteriia|o__Flavobacteriales|f__Flavobacteriaceae|g__Capnocytophaga|s__Capnocytophaga_granulosa	1.71224	1	1.9056	0.662813	Saliva	unique	25
COPD	Healthy	Root|k__Bacteria|p__Bacteroidetes|c__Flavobacteriia|o__Flavobacteriales|f__Flavobacteriaceae|g__Capnocytophaga|s__Capnocytophaga_leadbetteri	0.46131	1	0.487244	0.237399	Saliva	unique	25
COPD	Healthy	Root|k__Bacteria|p__Bacteroidetes|c__Flavobacteriia|o__Flavobacteriales|f__Flavobacteriaceae|g__Capnocytophaga|s__Capnocytophaga_ochracea	0.767378	1	1.01911	0.590525	Saliva	unique	25
COPD	Healthy	Root|k__Bacteria|p__Bacteroidetes|c__Flavobacteriia|o__Flavobacteriales|f__Flavobacteriaceae|g__Capnocytophaga|s__Capnocytophaga_sp_oral_taxon_332	1.35016	1	1.80085	0.70684	Saliva	unique	25
COPD	Healthy	Root|k__Bacteria|p__Bacteroidetes|c__Flavobacteriia|o__Flavobacteriales|f__Flavobacteriaceae|g__Capnocytophaga|s__Capnocytophaga_sputigena	-0.71279	1	-0.710349	0.0948897	Saliva	unique	25
COPD	Healthy	Root|k__Bacteria|p__Firmicutes|c__Bacilli|o__Bacillales|f__Bacillales_unclassified|g__Gemella|s__Gemella_bergeri	1.26009	1	1.96185	-0.0430916	Saliva	unique	25
COPD	Healthy	Root|k__Bacteria|p__Firmicutes|c__Bacilli|o__Bacillales|f__Bacillales_unclassified|g__Gemella|s__Gemella_haemolysans	0.756507	1	1.02038	0.442848	Saliva	unique	25
COPD	Healthy	Root|k__Bacteria|p__Firmicutes|c__Bacilli|o__Bacillales|f__Bacillales_unclassified|g__Gemella|s__Gemella_morbillorum	-1.1608	1	-1.50578	0.613792	Saliva	unique	25
COPD	Healthy	Root|k__Bacteria|p__Firmicutes|c__Bacilli|o__Bacillales|f__Bacillales_unclassified|g__Gemella|s__Gemella_sanguinis	-0.283764	1	-0.439456	0.266822	Saliva	unique	25
COPD	Healthy	Root|k__Bacteria|p__Firmicutes|c__Bacilli|o__Bacillales|f__Staphylococcaceae|g__Staphylococcus|s__Staphylococcus_epidermidis	1.00582	1	1.39265	0.434404	Saliva	unique	25
COPD	Healthy	Root|k__Bacteria|p__Firmicutes|c__Bacilli|o__Lactobacillales|f__Aerococcaceae|g__Abiotrophia|s__Abiotrophia_defectiva	2.34384	1	2.54597	0.545028	Saliva	unique	25
COPD	Healthy	Root|k__Bacteria|p__Firmicutes|c__Bacilli|o__Lactobacillales|f__Aerococcaceae|g__Abiotrophia|s__Abiotrophia_sp_HMSC24B09	1.56894	1	1.59937	0.396586	Saliva	unique	25
COPD	Healthy	Root|k__Bacteria|p__Firmicutes|c__Bacilli|o__Lactobacillales|f__Carnobacteriaceae|g__Granulicatella|s__Granulicatella_adiacens	1.96734	0.753943	2.8541	0.461842	Saliva	unique	25
COPD	Healthy	Root|k__Bacteria|p__Firmicutes|c__Bacilli|o__Lactobacillales|f__Carnobacteriaceae|g__Granulicatella|s__Granulicatella_elegans	0.12211	1	0.224832	-0.182871	Saliva	unique	25
COPD	Healthy	Root|k__Bacteria|p__Firmicutes|c__Bacilli|o__Lactobacillales|f__Lactobacillaceae|g__Lactobacillus|s__Lactobacillus_fermentum	3.72938	0.245299	3.21185	0.764519	Saliva	unique	25
COPD	Healthy	Root|k__Bacteria|p__Firmicutes|c__Bacilli|o__Lactobacillales|f__Lactobacillaceae|g__Lactobacillus|s__Lactobacillus_gasseri	2.77108	0.627558	2.91776	0.312977	Saliva	unique	25
COPD	Healthy	Root|k__Bacteria|p__Firmicutes|c__Bacilli|o__Lactobacillales|f__Streptococcaceae|g__Streptococcus|s__Streptococcus_anginosus_group	1.05636	1	1.25037	0.541479	Saliva	unique	25
COPD	Healthy	Root|k__Bacteria|p__Firmicutes|c__Bacilli|o__Lactobacillales|f__Streptococcaceae|g__Streptococcus|s__Streptococcus_australis	-4.84584	0.000100237	-5.02777	-0.567768	Saliva	unique	25
COPD	Healthy	Root|k__Bacteria|p__Firmicutes|c__Bacilli|o__Lactobacillales|f__Streptococcaceae|g__Streptococcus|s__Streptococcus_cristatus	1.76695	1	2.05412	0.631882	Saliva	unique	25
COPD	Healthy	Root|k__Bacteria|p__Firmicutes|c__Bacilli|o__Lactobacillales|f__Streptococcaceae|g__Streptococcus|s__Streptococcus_gordonii	3.33353	0.0430655	3.68995	0.902993	Saliva	unique	25
COPD	Healthy	Root|k__Bacteria|p__Firmicutes|c__Bacilli|o__Lactobacillales|f__Streptococcaceae|g__Streptococcus|s__Streptococcus_infantis	-2.67114	0.753943	-2.85466	-0.227673	Saliva	unique	25
COPD	Healthy	Root|k__Bacteria|p__Firmicutes|c__Bacilli|o__Lactobacillales|f__Streptococcaceae|g__Streptococcus|s__Streptococcus_milleri	1.3458	1	1.5095	0.507442	Saliva	unique	25
COPD	Healthy	Root|k__Bacteria|p__Firmicutes|c__Bacilli|o__Lactobacillales|f__Streptococcaceae|g__Streptococcus|s__Streptococcus_mitis	0.269321	1	0.38532	0.505104	Saliva	unique	25
COPD	Healthy	Root|k__Bacteria|p__Firmicutes|c__Bacilli|o__Lactobacillales|f__Streptococcaceae|g__Streptococcus|s__Streptococcus_mutans	3.33954	0.684735	2.8869	0.55147	Saliva	unique	25
COPD	Healthy	Root|k__Bacteria|p__Firmicutes|c__Bacilli|o__Lactobacillales|f__Streptococcaceae|g__Streptococcus|s__Streptococcus_oralis	0.312947	1	0.499709	0.723387	Saliva	unique	25
COPD	Healthy	Root|k__Bacteria|p__Firmicutes|c__Bacilli|o__Lactobacillales|f__Streptococcaceae|g__Streptococcus|s__Streptococcus_parasanguinis	1.29971	1	2.37503	0.446221	Saliva	unique	25
COPD	Healthy	Root|k__Bacteria|p__Firmicutes|c__Bacilli|o__Lactobacillales|f__Streptococcaceae|g__Streptococcus|s__Streptococcus_peroris	-0.922376	1	-1.02701	-0.12739	Saliva	unique	25
COPD	Healthy	Root|k__Bacteria|p__Firmicutes|c__Bacilli|o__Lactobacillales|f__Streptococcaceae|g__Streptococcus|s__Streptococcus_pneumoniae	-0.785787	1	-1.20753	-0.282637	Saliva	unique	25
COPD	Healthy	Root|k__Bacteria|p__Firmicutes|c__Bacilli|o__Lactobacillales|f__Streptococcaceae|g__Streptococcus|s__Streptococcus_pseudopneumoniae	-1.82285	1	-1.92744	0.264589	Saliva	unique	25
COPD	Healthy	Root|k__Bacteria|p__Firmicutes|c__Bacilli|o__Lactobacillales|f__Streptococcaceae|g__Streptococcus|s__Streptococcus_salivarius	-0.818565	1	-1.14636	-0.331494	Saliva	unique	25
COPD	Healthy	Root|k__Bacteria|p__Firmicutes|c__Bacilli|o__Lactobacillales|f__Streptococcaceae|g__Streptococcus|s__Streptococcus_sanguinis	-1.24204	1	-1.39261	0.144798	Saliva	unique	25
COPD	Healthy	Root|k__Bacteria|p__Firmicutes|c__Bacilli|o__Lactobacillales|f__Streptococcaceae|g__Streptococcus|s__Streptococcus_sp_A12	-3.91455	0.00291948	-4.33247	-0.298839	Saliva	unique	25
COPD	Healthy	Root|k__Bacteria|p__Firmicutes|c__Bacilli|o__Lactobacillales|f__Streptococcaceae|g__Streptococcus|s__Streptococcus_sp_F0442	-1.98263	1	-1.95954	-0.239448	Saliva	unique	25
COPD	Healthy	Root|k__Bacteria|p__Firmicutes|c__Bacilli|o__Lactobacillales|f__Streptococcaceae|g__Streptococcus|s__Streptococcus_sp_HMSC034E03	-2.79518	0.279339	-3.17277	-0.211581	Saliva	unique	25
COPD	Healthy	Root|k__Bacteria|p__Firmicutes|c__Bacilli|o__Lactobacillales|f__Streptococcaceae|g__Streptococcus|s__Streptococcus_sp_HMSC067H01	-3.10586	0.0133085	-3.97986	-0.461412	Saliva	unique	25
COPD	Healthy	Root|k__Bacteria|p__Firmicutes|c__Bacilli|o__Lactobacillales|f__Streptococcaceae|g__Streptococcus|s__Streptococcus_sp_HMSC071D03	-3.66437	0.00118017	-4.52991	-0.340051	Saliva	unique	25
COPD	Healthy	Root|k__Bacteria|p__Firmicutes|c__Bacilli|o__Lactobacillales|f__Streptococcaceae|g__Streptococcus|s__Streptococcus_sp_HPH0090	-0.583213	1	-0.565612	0.367867	Saliva	unique	25
COPD	Healthy	Root|k__Bacteria|p__Firmicutes|c__Bacilli|o__Lactobacillales|f__Streptococcaceae|g__Streptococcus|s__Streptococcus_sp_M334	-1.51291	1	-2.46709	0.245191	Saliva	unique	25
COPD	Healthy	Root|k__Bacteria|p__Firmicutes|c__Bacilli|o__Lactobacillales|f__Streptococcaceae|g__Streptococcus|s__Streptococcus_sp_NLAE_zl_C503	-0.372223	1	-0.568754	-0.17712	Saliva	unique	25
COPD	Healthy	Root|k__Bacteria|p__Firmicutes|c__Bacilli|o__Lactobacillales|f__Streptococcaceae|g__Streptococcus|s__Streptococcus_sp_oral_taxon_056	-0.785681	1	-1.32236	-0.106003	Saliva	unique	25
COPD	Healthy	Root|k__Bacteria|p__Firmicutes|c__Bacilli|o__Lactobacillales|f__Streptococcaceae|g__Streptococcus|s__Streptococcus_sp_oral_taxon_058	-0.538793	1	-1.00814	-0.292516	Saliva	unique	25
COPD	Healthy	Root|k__Bacteria|p__Firmicutes|c__Bacilli|o__Lactobacillales|f__Streptococcaceae|g__Streptococcus|s__Streptococcus_thermophilus	-0.893424	1	-1.84561	-0.298754	Saliva	unique	25
COPD	Healthy	Root|k__Bacteria|p__Firmicutes|c__Bacilli|o__Lactobacillales|f__Streptococcaceae|g__Streptococcus|s__Streptococcus_vestibularis	-0.610142	1	-0.613567	-0.18414	Saliva	unique	25
COPD	Healthy	Root|k__Bacteria|p__Firmicutes|c__Bacilli|o__Lactobacillales|f__Streptococcaceae|g__Streptococcus|s__Streptococcus_viridans	1.54648	1	1.9897	-0.0613535	Saliva	unique	25
COPD	Healthy	Root|k__Bacteria|p__Firmicutes|c__Clostridia|o__Clostridiales|f__Clostridiales_Family_XIII_Incertae_Sedis|g__Clostridiales_Family_XIII_Incertae_Sedis_unclassified|s__Eubacterium_brachy	-4.14407	0.00279117	-4.34345	-0.0833385	Saliva	unique	25
COPD	Healthy	Root|k__Bacteria|p__Firmicutes|c__Clostridia|o__Clostridiales|f__Clostridiales_Family_XIII_Incertae_Sedis|g__Clostridiales_Family_XIII_Incertae_Sedis_unclassified|s__Eubacterium_infirmum	-1.35342	1	-1.62369	0.684009	Saliva	unique	25
COPD	Healthy	Root|k__Bacteria|p__Firmicutes|c__Clostridia|o__Clostridiales|f__Clostridiales_Family_XIII_Incertae_Sedis|g__Clostridiales_Family_XIII_Incertae_Sedis_unclassified|s__Eubacterium_nodatum	1.07704	1	1.65208	0.201052	Saliva	unique	25
COPD	Healthy	Root|k__Bacteria|p__Firmicutes|c__Clostridia|o__Clostridiales|f__Clostridiales_Family_XIII_Incertae_Sedis|g__Clostridiales_Family_XIII_Incertae_Sedis_unclassified|s__Eubacterium_saphenum	0.545513	1	0.790066	-0.0564126	Saliva	unique	25
COPD	Healthy	Root|k__Bacteria|p__Firmicutes|c__Clostridia|o__Clostridiales|f__Clostridiales_Family_XIII_Incertae_Sedis|g__Clostridiales_Family_XIII_Incertae_Sedis_unclassified|s__Eubacterium_sulci	-4.40243	0.00410353	-4.2558	-0.314678	Saliva	unique	25
COPD	Healthy	Root|k__Bacteria|p__Firmicutes|c__Clostridia|o__Clostridiales|f__Clostridiales_Family_XIII_Incertae_Sedis|g__Mogibacterium|s__Mogibacterium_diversum	-2.85757	0.178793	-3.30313	-0.226725	Saliva	unique	25
COPD	Healthy	Root|k__Bacteria|p__Firmicutes|c__Clostridia|o__Clostridiales|f__Clostridiales_Family_XIII_Incertae_Sedis|g__Mogibacterium|s__Mogibacterium_pumilum	-0.789726	1	-1.65217	-0.338675	Saliva	unique	25
COPD	Healthy	Root|k__Bacteria|p__Firmicutes|c__Clostridia|o__Clostridiales|f__Clostridiales_Family_XIII_Incertae_Sedis|g__Mogibacterium|s__Mogibacterium_timidum	0.0742608	1	0.107903	0.378011	Saliva	unique	25
COPD	Healthy	Root|k__Bacteria|p__Firmicutes|c__Clostridia|o__Clostridiales|f__Lachnospiraceae|g__Johnsonella|s__Johnsonella_ignava	-0.0488054	1	-0.11434	0.188943	Saliva	unique	25
COPD	Healthy	Root|k__Bacteria|p__Firmicutes|c__Clostridia|o__Clostridiales|f__Lachnospiraceae|g__Lachnoanaerobaculum|s__Lachnoanaerobaculum_saburreum	-1.99315	1	-2.15339	-0.254347	Saliva	unique	25
COPD	Healthy	Root|k__Bacteria|p__Firmicutes|c__Clostridia|o__Clostridiales|f__Lachnospiraceae|g__Lachnoanaerobaculum|s__Lachnoanaerobaculum_umeaense	-1.46848	1	-2.62627	-0.213061	Saliva	unique	25
COPD	Healthy	Root|k__Bacteria|p__Firmicutes|c__Clostridia|o__Clostridiales|f__Lachnospiraceae|g__Lachnospiraceae_unclassified|s__Lachnospiraceae_bacterium_oral_taxon_096	-5.50687	3.56008e-09	-6.72802	-0.429257	Saliva	unique	25
COPD	Healthy	Root|k__Bacteria|p__Firmicutes|c__Clostridia|o__Clostridiales|f__Lachnospiraceae|g__Oribacterium|s__Oribacterium_asaccharolyticum	-2.83176	0.349408	-3.10236	-0.0162144	Saliva	unique	25
COPD	Healthy	Root|k__Bacteria|p__Firmicutes|c__Clostridia|o__Clostridiales|f__Lachnospiraceae|g__Oribacterium|s__Oribacterium_parvum	-5.31753	6.45146e-09	-6.64024	-0.453532	Saliva	unique	25
COPD	Healthy	Root|k__Bacteria|p__Firmicutes|c__Clostridia|o__Clostridiales|f__Lachnospiraceae|g__Oribacterium|s__Oribacterium_sinus	-2.32878	1	-2.2991	-0.101044	Saliva	unique	25
COPD	Healthy	Root|k__Bacteria|p__Firmicutes|c__Clostridia|o__Clostridiales|f__Lachnospiraceae|g__Oribacterium|s__Oribacterium_sp_oral_taxon_078	1.80873	1	2.16354	0.696435	Saliva	unique	25
COPD	Healthy	Root|k__Bacteria|p__Firmicutes|c__Clostridia|o__Clostridiales|f__Lachnospiraceae|g__Shuttleworthia|s__Shuttleworthia_satelles	1.88221	1	2.55251	0.0442661	Saliva	unique	25
COPD	Healthy	Root|k__Bacteria|p__Firmicutes|c__Clostridia|o__Clostridiales|f__Lachnospiraceae|g__Stomatobaculum|s__Stomatobaculum_longum	-1.37512	1	-1.38515	0.0538023	Saliva	unique	25
COPD	Healthy	Root|k__Bacteria|p__Firmicutes|c__Clostridia|o__Clostridiales|f__Peptostreptococcaceae|g__Filifactor|s__Filifactor_alocis	-0.645779	1	-0.990264	0.363064	Saliva	unique	25
COPD	Healthy	Root|k__Bacteria|p__Firmicutes|c__Clostridia|o__Clostridiales|f__Peptostreptococcaceae|g__Peptoanaerobacter|s__Eubacterium_yurii	-0.127506	1	-0.244927	0.185058	Saliva	unique	25
COPD	Healthy	Root|k__Bacteria|p__Firmicutes|c__Clostridia|o__Clostridiales|f__Peptostreptococcaceae|g__Peptostreptococcus|s__Peptostreptococcus_stomatis	-1.50826	1	-1.81045	0.520837	Saliva	unique	25
COPD	Healthy	Root|k__Bacteria|p__Firmicutes|c__Erysipelotrichia|o__Erysipelotrichales|f__Erysipelotrichaceae|g__Bulleidia|s__Bulleidia_extructa	0.241917	1	0.300641	0.436985	Saliva	unique	25
COPD	Healthy	Root|k__Bacteria|p__Firmicutes|c__Erysipelotrichia|o__Erysipelotrichales|f__Erysipelotrichaceae|g__Eggerthia|s__Eggerthia_catenaformis	0.673416	1	1.28743	0.382871	Saliva	unique	25
COPD	Healthy	Root|k__Bacteria|p__Firmicutes|c__Erysipelotrichia|o__Erysipelotrichales|f__Erysipelotrichaceae|g__Solobacterium|s__Solobacterium_moorei	-1.11797	1	-1.62726	0.385242	Saliva	unique	25
COPD	Healthy	Root|k__Bacteria|p__Firmicutes|c__Negativicutes|o__Selenomonadales|f__Selenomonadaceae|g__Centipeda|s__Centipeda_periodontii	-0.0402147	1	-0.104934	-0.256258	Saliva	unique	25
COPD	Healthy	Root|k__Bacteria|p__Firmicutes|c__Negativicutes|o__Selenomonadales|f__Selenomonadaceae|g__Selenomonas|s__Selenomonas_artemidis	0.0734709	1	0.103718	0.323867	Saliva	unique	25
COPD	Healthy	Root|k__Bacteria|p__Firmicutes|c__Negativicutes|o__Selenomonadales|f__Selenomonadaceae|g__Selenomonas|s__Selenomonas_flueggei	-1.42929	1	-1.86231	-0.2548	Saliva	unique	25
COPD	Healthy	Root|k__Bacteria|p__Firmicutes|c__Negativicutes|o__Selenomonadales|f__Selenomonadaceae|g__Selenomonas|s__Selenomonas_infelix	-0.0160651	1	-0.0387461	-0.172402	Saliva	unique	25
COPD	Healthy	Root|k__Bacteria|p__Firmicutes|c__Negativicutes|o__Selenomonadales|f__Selenomonadaceae|g__Selenomonas|s__Selenomonas_noxia	0.493747	1	0.520249	0.560166	Saliva	unique	25
COPD	Healthy	Root|k__Bacteria|p__Firmicutes|c__Negativicutes|o__Selenomonadales|f__Selenomonadaceae|g__Selenomonas|s__Selenomonas_sp_FOBRC6	0.251878	1	0.445843	-0.110894	Saliva	unique	25
COPD	Healthy	Root|k__Bacteria|p__Firmicutes|c__Negativicutes|o__Selenomonadales|f__Selenomonadaceae|g__Selenomonas|s__Selenomonas_sp_oral_taxon_126	0.190331	1	0.321845	-0.118376	Saliva	unique	25
COPD	Healthy	Root|k__Bacteria|p__Firmicutes|c__Negativicutes|o__Selenomonadales|f__Selenomonadaceae|g__Selenomonas|s__Selenomonas_sp_oral_taxon_138	0.194438	1	0.363874	-0.256056	Saliva	unique	25
COPD	Healthy	Root|k__Bacteria|p__Firmicutes|c__Negativicutes|o__Selenomonadales|f__Selenomonadaceae|g__Selenomonas|s__Selenomonas_sp_oral_taxon_892	0.439433	1	0.765259	0.302273	Saliva	unique	25
COPD	Healthy	Root|k__Bacteria|p__Firmicutes|c__Negativicutes|o__Selenomonadales|f__Selenomonadaceae|g__Selenomonas|s__Selenomonas_sp_oral_taxon_920	0.14868	1	0.325299	-0.0984045	Saliva	unique	25
COPD	Healthy	Root|k__Bacteria|p__Firmicutes|c__Negativicutes|o__Selenomonadales|f__Selenomonadaceae|g__Selenomonas|s__Selenomonas_sputigena	-1.32679	1	-1.66285	-0.265576	Saliva	unique	25
COPD	Healthy	Root|k__Bacteria|p__Firmicutes|c__Negativicutes|o__Veillonellales|f__Veillonellaceae|g__Anaeroglobus|s__Anaeroglobus_geminatus	2.2584	0.465277	3.01323	0.64426	Saliva	unique	25
COPD	Healthy	Root|k__Bacteria|p__Firmicutes|c__Negativicutes|o__Veillonellales|f__Veillonellaceae|g__Dialister|s__Dialister_invisus	1.99726	0.781923	2.83755	0.199638	Saliva	unique	25
COPD	Healthy	Root|k__Bacteria|p__Firmicutes|c__Negativicutes|o__Veillonellales|f__Veillonellaceae|g__Dialister|s__Dialister_pneumosintes	1.28579	1	1.7805	0.342011	Saliva	unique	25
COPD	Healthy	Root|k__Bacteria|p__Firmicutes|c__Negativicutes|o__Veillonellales|f__Veillonellaceae|g__Megasphaera|s__Megasphaera_micronuciformis	0.738918	1	0.81723	0.0329054	Saliva	unique	25
COPD	Healthy	Root|k__Bacteria|p__Firmicutes|c__Negativicutes|o__Veillonellales|f__Veillonellaceae|g__Veillonella|s__Veillonella_atypica	0.643607	1	0.844068	0.387612	Saliva	unique	25
COPD	Healthy	Root|k__Bacteria|p__Firmicutes|c__Negativicutes|o__Veillonellales|f__Veillonellaceae|g__Veillonella|s__Veillonella_dispar	-0.030041	1	-0.0500597	0.262274	Saliva	unique	25
COPD	Healthy	Root|k__Bacteria|p__Firmicutes|c__Negativicutes|o__Veillonellales|f__Veillonellaceae|g__Veillonella|s__Veillonella_infantium	-0.387908	1	-0.736319	-0.182462	Saliva	unique	25
COPD	Healthy	Root|k__Bacteria|p__Firmicutes|c__Negativicutes|o__Veillonellales|f__Veillonellaceae|g__Veillonella|s__Veillonella_parvula	1.07866	1	1.9789	1.00406	Saliva	unique	25
COPD	Healthy	Root|k__Bacteria|p__Firmicutes|c__Negativicutes|o__Veillonellales|f__Veillonellaceae|g__Veillonella|s__Veillonella_rogosae	-1.13284	1	-1.27198	-0.164202	Saliva	unique	25
COPD	Healthy	Root|k__Bacteria|p__Firmicutes|c__Negativicutes|o__Veillonellales|f__Veillonellaceae|g__Veillonella|s__Veillonella_sp_T11011_6	0.373178	1	0.504834	0.472573	Saliva	unique	25
COPD	Healthy	Root|k__Bacteria|p__Firmicutes|c__Negativicutes|o__Veillonellales|f__Veillonellaceae|g__Veillonella|s__Veillonella_tobetsuensis	-2.33455	1	-2.54999	-0.269707	Saliva	unique	25
COPD	Healthy	Root|k__Bacteria|p__Firmicutes|c__Tissierellia|o__Tissierellales|f__Peptoniphilaceae|g__Parvimonas|s__Parvimonas_micra	1.09201	1	1.25724	0.594749	Saliva	unique	25
COPD	Healthy	Root|k__Bacteria|p__Fusobacteria|c__Fusobacteriia|o__Fusobacteriales|f__Fusobacteriaceae|g__Fusobacterium|s__Fusobacterium_nucleatum	0.417295	1	0.50025	0.544002	Saliva	unique	25
COPD	Healthy	Root|k__Bacteria|p__Fusobacteria|c__Fusobacteriia|o__Fusobacteriales|f__Fusobacteriaceae|g__Fusobacterium|s__Fusobacterium_periodonticum	-1.67448	1	-1.73306	0.0677694	Saliva	unique	25
COPD	Healthy	Root|k__Bacteria|p__Fusobacteria|c__Fusobacteriia|o__Fusobacteriales|f__Leptotrichiaceae|g__Leptotrichia|s__Leptotrichia_buccalis	-0.0600791	1	-0.100585	0.346976	Saliva	unique	25
COPD	Healthy	Root|k__Bacteria|p__Fusobacteria|c__Fusobacteriia|o__Fusobacteriales|f__Leptotrichiaceae|g__Leptotrichia|s__Leptotrichia_goodfellowii	-1.06297	1	-2.26517	-0.369874	Saliva	unique	25
COPD	Healthy	Root|k__Bacteria|p__Fusobacteria|c__Fusobacteriia|o__Fusobacteriales|f__Leptotrichiaceae|g__Leptotrichia|s__Leptotrichia_hofstadii	0.203011	1	0.30122	0.154177	Saliva	unique	25
COPD	Healthy	Root|k__Bacteria|p__Fusobacteria|c__Fusobacteriia|o__Fusobacteriales|f__Leptotrichiaceae|g__Leptotrichia|s__Leptotrichia_sp_oral_taxon_212	0.632703	1	0.790558	0.457059	Saliva	unique	25
COPD	Healthy	Root|k__Bacteria|p__Fusobacteria|c__Fusobacteriia|o__Fusobacteriales|f__Leptotrichiaceae|g__Leptotrichia|s__Leptotrichia_sp_oral_taxon_215	-0.987281	1	-1.09985	0.120124	Saliva	unique	25
COPD	Healthy	Root|k__Bacteria|p__Fusobacteria|c__Fusobacteriia|o__Fusobacteriales|f__Leptotrichiaceae|g__Leptotrichia|s__Leptotrichia_sp_oral_taxon_225	0.186736	1	0.297305	0.39195	Saliva	unique	25
COPD	Healthy	Root|k__Bacteria|p__Fusobacteria|c__Fusobacteriia|o__Fusobacteriales|f__Leptotrichiaceae|g__Leptotrichia|s__Leptotrichia_sp_oral_taxon_498	-0.97474	1	-1.62832	-0.257092	Saliva	unique	25
COPD	Healthy	Root|k__Bacteria|p__Fusobacteria|c__Fusobacteriia|o__Fusobacteriales|f__Leptotrichiaceae|g__Leptotrichia|s__Leptotrichia_sp_oral_taxon_879	0.467706	1	0.854021	0.138534	Saliva	unique	25
COPD	Healthy	Root|k__Bacteria|p__Fusobacteria|c__Fusobacteriia|o__Fusobacteriales|f__Leptotrichiaceae|g__Leptotrichia|s__Leptotrichia_wadei	-0.652577	1	-0.770615	0.16977	Saliva	unique	25
COPD	Healthy	Root|k__Bacteria|p__Proteobacteria|c__Betaproteobacteria|o__Burkholderiales|f__Burkholderiaceae|g__Lautropia|s__Lautropia_mirabilis	-1.77463	1	-1.67247	0.00946627	Saliva	unique	25
COPD	Healthy	Root|k__Bacteria|p__Proteobacteria|c__Betaproteobacteria|o__Burkholderiales|f__Comamonadaceae|g__Ottowia|s__Ottowia_sp_oral_taxon_894	-0.722485	1	-1.47554	-0.2093	Saliva	unique	25
COPD	Healthy	Root|k__Bacteria|p__Proteobacteria|c__Betaproteobacteria|o__Neisseriales|f__Neisseriaceae|g__Eikenella|s__Eikenella_corrodens	2.33498	1	2.54523	0.545109	Saliva	unique	25
COPD	Healthy	Root|k__Bacteria|p__Proteobacteria|c__Betaproteobacteria|o__Neisseriales|f__Neisseriaceae|g__Kingella|s__Kingella_denitrificans	0.128111	1	0.209778	0.273058	Saliva	unique	25
COPD	Healthy	Root|k__Bacteria|p__Proteobacteria|c__Betaproteobacteria|o__Neisseriales|f__Neisseriaceae|g__Kingella|s__Kingella_oralis	-1.17487	1	-1.24213	0.0250176	Saliva	unique	25
COPD	Healthy	Root|k__Bacteria|p__Proteobacteria|c__Betaproteobacteria|o__Neisseriales|f__Neisseriaceae|g__Neisseria|s__Neisseria_bacilliformis	0.942995	1	0.991613	0.0364226	Saliva	unique	25
COPD	Healthy	Root|k__Bacteria|p__Proteobacteria|c__Betaproteobacteria|o__Neisseriales|f__Neisseriaceae|g__Neisseria|s__Neisseria_cinerea	-0.917226	1	-1.39166	-0.120141	Saliva	unique	25
COPD	Healthy	Root|k__Bacteria|p__Proteobacteria|c__Betaproteobacteria|o__Neisseriales|f__Neisseriaceae|g__Neisseria|s__Neisseria_elongata	-1.40496	1	-1.3297	0.622417	Saliva	unique	25
COPD	Healthy	Root|k__Bacteria|p__Proteobacteria|c__Betaproteobacteria|o__Neisseriales|f__Neisseriaceae|g__Neisseria|s__Neisseria_flavescens	-2.68295	1	-2.56391	0.116746	Saliva	unique	25
COPD	Healthy	Root|k__Bacteria|p__Proteobacteria|c__Betaproteobacteria|o__Neisseriales|f__Neisseriaceae|g__Neisseria|s__Neisseria_macacae	0.961253	1	1.05306	0.190012	Saliva	unique	25
COPD	Healthy	Root|k__Bacteria|p__Proteobacteria|c__Betaproteobacteria|o__Neisseriales|f__Neisseriaceae|g__Neisseria|s__Neisseria_mucosa	1.35994	1	1.43939	0.640711	Saliva	unique	25
COPD	Healthy	Root|k__Bacteria|p__Proteobacteria|c__Betaproteobacteria|o__Neisseriales|f__Neisseriaceae|g__Neisseria|s__Neisseria_perflava	-0.277842	1	-0.301131	-0.157173	Saliva	unique	25
COPD	Healthy	Root|k__Bacteria|p__Proteobacteria|c__Betaproteobacteria|o__Neisseriales|f__Neisseriaceae|g__Neisseria|s__Neisseria_sicca	-0.271202	1	-0.242962	0.412116	Saliva	unique	25
COPD	Healthy	Root|k__Bacteria|p__Proteobacteria|c__Betaproteobacteria|o__Neisseriales|f__Neisseriaceae|g__Neisseria|s__Neisseria_sp_HMSC064E01	0.423693	1	0.602097	0.119876	Saliva	unique	25
COPD	Healthy	Root|k__Bacteria|p__Proteobacteria|c__Betaproteobacteria|o__Neisseriales|f__Neisseriaceae|g__Neisseria|s__Neisseria_sp_oral_taxon_014	-3.17709	0.00748037	-4.11595	-0.235007	Saliva	unique	25
COPD	Healthy	Root|k__Bacteria|p__Proteobacteria|c__Betaproteobacteria|o__Neisseriales|f__Neisseriaceae|g__Neisseria|s__Neisseria_subflava	-2.61156	1	-2.20253	0.481746	Saliva	unique	25
COPD	Healthy	Root|k__Bacteria|p__Proteobacteria|c__Deltaproteobacteria|o__Desulfobacterales|f__Desulfobulbaceae|g__Desulfobulbus|s__Desulfobulbus_oralis	1.32107	1	1.99797	-0.117729	Saliva	unique	25
COPD	Healthy	Root|k__Bacteria|p__Proteobacteria|c__Epsilonproteobacteria|o__Campylobacterales|f__Campylobacteraceae|g__Campylobacter|s__Campylobacter_concisus	0.106146	1	0.137868	0.305332	Saliva	unique	25
COPD	Healthy	Root|k__Bacteria|p__Proteobacteria|c__Epsilonproteobacteria|o__Campylobacterales|f__Campylobacteraceae|g__Campylobacter|s__Campylobacter_gracilis	0.792647	1	0.898555	0.118721	Saliva	unique	25
COPD	Healthy	Root|k__Bacteria|p__Proteobacteria|c__Epsilonproteobacteria|o__Campylobacterales|f__Campylobacteraceae|g__Campylobacter|s__Campylobacter_rectus	1.47724	1	2.23068	0.00554005	Saliva	unique	25
COPD	Healthy	Root|k__Bacteria|p__Proteobacteria|c__Epsilonproteobacteria|o__Campylobacterales|f__Campylobacteraceae|g__Campylobacter|s__Campylobacter_showae	-0.454144	1	-0.567473	-0.116446	Saliva	unique	25
COPD	Healthy	Root|k__Bacteria|p__Proteobacteria|c__Gammaproteobacteria|o__Cardiobacteriales|f__Cardiobacteriaceae|g__Cardiobacterium|s__Cardiobacterium_hominis	-2.32997	1	-2.64073	0.386599	Saliva	unique	25
COPD	Healthy	Root|k__Bacteria|p__Proteobacteria|c__Gammaproteobacteria|o__Cardiobacteriales|f__Cardiobacteriaceae|g__Cardiobacterium|s__Cardiobacterium_valvarum	-0.908485	1	-1.11013	0.524822	Saliva	unique	25
COPD	Healthy	Root|k__Bacteria|p__Proteobacteria|c__Gammaproteobacteria|o__Pasteurellales|f__Pasteurellaceae|g__Aggregatibacter|s__Aggregatibacter_aphrophilus	-1.93852	0.49926	-2.99007	-0.186524	Saliva	unique	25
COPD	Healthy	Root|k__Bacteria|p__Proteobacteria|c__Gammaproteobacteria|o__Pasteurellales|f__Pasteurellaceae|g__Aggregatibacter|s__Aggregatibacter_segnis	2.0951	1	2.59231	0.478781	Saliva	unique	25
COPD	Healthy	Root|k__Bacteria|p__Proteobacteria|c__Gammaproteobacteria|o__Pasteurellales|f__Pasteurellaceae|g__Aggregatibacter|s__Aggregatibacter_sp_oral_taxon_458	0.267634	1	0.361394	0.574826	Saliva	unique	25
COPD	Healthy	Root|k__Bacteria|p__Proteobacteria|c__Gammaproteobacteria|o__Pasteurellales|f__Pasteurellaceae|g__Haemophilus|s__Haemophilus_haemolyticus	0.133549	1	0.167078	0.465638	Saliva	unique	25
COPD	Healthy	Root|k__Bacteria|p__Proteobacteria|c__Gammaproteobacteria|o__Pasteurellales|f__Pasteurellaceae|g__Haemophilus|s__Haemophilus_parahaemolyticus	0.999077	1	1.17986	0.568446	Saliva	unique	25
COPD	Healthy	Root|k__Bacteria|p__Proteobacteria|c__Gammaproteobacteria|o__Pasteurellales|f__Pasteurellaceae|g__Haemophilus|s__Haemophilus_parainfluenzae	-1.02133	1	-1.34824	0.0934772	Saliva	unique	25
COPD	Healthy	Root|k__Bacteria|p__Proteobacteria|c__Gammaproteobacteria|o__Pasteurellales|f__Pasteurellaceae|g__Haemophilus|s__Haemophilus_pittmaniae	-1.17765	1	-2.31373	-0.214317	Saliva	unique	25
COPD	Healthy	Root|k__Bacteria|p__Proteobacteria|c__Gammaproteobacteria|o__Pasteurellales|f__Pasteurellaceae|g__Haemophilus|s__Haemophilus_quentini	-0.306274	1	-0.589811	-0.162018	Saliva	unique	25
COPD	Healthy	Root|k__Bacteria|p__Proteobacteria|c__Gammaproteobacteria|o__Pasteurellales|f__Pasteurellaceae|g__Haemophilus|s__Haemophilus_sp_HMSC71H05	1.35188	1	1.22759	0.708424	Saliva	unique	25
COPD	Healthy	Root|k__Bacteria|p__Proteobacteria|c__Gammaproteobacteria|o__Pasteurellales|f__Pasteurellaceae|g__Haemophilus|s__Haemophilus_sputorum	-4.72252	1.34981e-07	-6.17499	-0.406971	Saliva	unique	25
COPD	Healthy	Root|k__Bacteria|p__Spirochaetes|c__Spirochaetia|o__Spirochaetales|f__Spirochaetaceae|g__Treponema|s__Treponema_socranskii	1.32931	1	1.92692	0.28721	Saliva	unique	25
COPD	Healthy	Root|k__Bacteria|p__Synergistetes|c__Synergistia|o__Synergistales|f__Synergistaceae|g__Fretibacterium|s__Fretibacterium_fastidiosum	1.08809	1	1.43455	0.0785106	Saliva	unique	25
COPD	Healthy	Unknown	0.254725	1	0.76378	0.158116	Saliva	unique	25
COPD	Healthy	Root|k__Bacteria|p__Actinobacteria|c__Actinobacteria|o__Actinomycetales|f__Actinomycetaceae|g__Actinobaculum|s__Actinobaculum_sp_oral_taxon_183	-6.84143	5.30297e-05	-5.15222	-0.587491	Plaque	unique	11
COPD	Healthy	Root|k__Bacteria|p__Actinobacteria|c__Actinobacteria|o__Actinomycetales|f__Actinomycetaceae|g__Actinomyces|s__Actinomyces_cardiffensis	4.91744	0.163683	3.32178	0.963854	Plaque	unique	11
COPD	Healthy	Root|k__Bacteria|p__Actinobacteria|c__Actinobacteria|o__Actinomycetales|f__Actinomycetaceae|g__Actinomyces|s__Actinomyces_georgiae	-4.51557	0.207417	-3.252	-0.856097	Plaque	unique	11
COPD	Healthy	Root|k__Bacteria|p__Actinobacteria|c__Actinobacteria|o__Actinomycetales|f__Actinomycetaceae|g__Actinomyces|s__Actinomyces_graevenitzii	3.11323	1	1.96142	0.949074	Plaque	unique	11
COPD	Healthy	Root|k__Bacteria|p__Actinobacteria|c__Actinobacteria|o__Actinomycetales|f__Actinomycetaceae|g__Actinomyces|s__Actinomyces_hongkongensis	-0.378041	1	-0.25673	0.0417497	Plaque	unique	11
COPD	Healthy	Root|k__Bacteria|p__Actinobacteria|c__Actinobacteria|o__Actinomycetales|f__Actinomycetaceae|g__Actinomyces|s__Actinomyces_johnsonii	-2.65663	1	-1.49637	-0.596831	Plaque	unique	11
COPD	Healthy	Root|k__Bacteria|p__Actinobacteria|c__Actinobacteria|o__Actinomycetales|f__Actinomycetaceae|g__Actinomyces|s__Actinomyces_massiliensis	-3.41706	0.447177	-3.00792	-0.716526	Plaque	unique	11
COPD	Healthy	Root|k__Bacteria|p__Actinobacteria|c__Actinobacteria|o__Actinomycetales|f__Actinomycetaceae|g__Actinomyces|s__Actinomyces_meyeri	-1.61889	1	-1.09898	-0.619474	Plaque	unique	11
COPD	Healthy	Root|k__Bacteria|p__Actinobacteria|c__Actinobacteria|o__Actinomycetales|f__Actinomycetaceae|g__Actinomyces|s__Actinomyces_naeslundii	-3.03091	1	-1.74529	-0.25621	Plaque	unique	11
COPD	Healthy	Root|k__Bacteria|p__Actinobacteria|c__Actinobacteria|o__Actinomycetales|f__Actinomycetaceae|g__Actinomyces|s__Actinomyces_odontolyticus	3.81134	1.36988e-08	6.53123	1.13956	Plaque	unique	11
COPD	Healthy	Root|k__Bacteria|p__Actinobacteria|c__Actinobacteria|o__Actinomycetales|f__Actinomycetaceae|g__Actinomyces|s__Actinomyces_oris	-0.0361933	1	-0.0424976	-0.116845	Plaque	unique	11
COPD	Healthy	Root|k__Bacteria|p__Actinobacteria|c__Actinobacteria|o__Actinomycetales|f__Actinomycetaceae|g__Actinomyces|s__Actinomyces_sp_HMSC035G02	3.04785	1	2.37333	1.19474	Plaque	unique	11
COPD	Healthy	Root|k__Bacteria|p__Actinobacteria|c__Actinobacteria|o__Actinomycetales|f__Actinomycetaceae|g__Actinomyces|s__Actinomyces_sp_HPA0247	5.8529	0.00384549	4.27031	2.08258	Plaque	unique	11
COPD	Healthy	Root|k__Bacteria|p__Actinobacteria|c__Actinobacteria|o__Actinomycetales|f__Actinomycetaceae|g__Actinomyces|s__Actinomyces_sp_ICM47	1.73991	1	1.18583	1.13145	Plaque	unique	11
COPD	Healthy	Root|k__Bacteria|p__Actinobacteria|c__Actinobacteria|o__Actinomycetales|f__Actinomycetaceae|g__Actinomyces|s__Actinomyces_sp_S6_Spd3	4.77147	0.00701798	4.13182	1.26441	Plaque	unique	11
COPD	Healthy	Root|k__Bacteria|p__Actinobacteria|c__Actinobacteria|o__Actinomycetales|f__Actinomycetaceae|g__Actinomyces|s__Actinomyces_sp_oral_taxon_170	-2.98692	1	-1.69019	-0.351231	Plaque	unique	11
COPD	Healthy	Root|k__Bacteria|p__Actinobacteria|c__Actinobacteria|o__Actinomycetales|f__Actinomycetaceae|g__Actinomyces|s__Actinomyces_sp_oral_taxon_180	0.702072	1	0.524294	0.906775	Plaque	unique	11
COPD	Healthy	Root|k__Bacteria|p__Actinobacteria|c__Actinobacteria|o__Actinomycetales|f__Actinomycetaceae|g__Actinomyces|s__Actinomyces_sp_oral_taxon_181	5.84837	0.036034	3.73109	1.96974	Plaque	unique	11
COPD	Healthy	Root|k__Bacteria|p__Actinobacteria|c__Actinobacteria|o__Actinomycetales|f__Actinomycetaceae|g__Actinomyces|s__Actinomyces_sp_oral_taxon_414	1.09417	1	1.51202	-0.27748	Plaque	unique	11
COPD	Healthy	Root|k__Bacteria|p__Actinobacteria|c__Actinobacteria|o__Actinomycetales|f__Actinomycetaceae|g__Actinomyces|s__Actinomyces_sp_oral_taxon_448	-0.757777	1	-0.408255	-0.370142	Plaque	unique	11
COPD	Healthy	Root|k__Bacteria|p__Actinobacteria|c__Actinobacteria|o__Actinomycetales|f__Actinomycetaceae|g__Actinomyces|s__Actinomyces_sp_oral_taxon_897	4.65583	0.933971	2.75882	-0.0098391	Plaque	unique	11
COPD	Healthy	Root|k__Bacteria|p__Actinobacteria|c__Actinobacteria|o__Actinomycetales|f__Actinomycetaceae|g__Actinomyces|s__Actinomyces_viscosus	4.23545	1	2.321	0.743935	Plaque	unique	11
COPD	Healthy	Root|k__Bacteria|p__Actinobacteria|c__Actinobacteria|o__Bifidobacteriales|f__Bifidobacteriaceae|g__Bifidobacterium|s__Bifidobacterium_dentium	2.86066	1	2.19418	0.0795986	Plaque	unique	11
COPD	Healthy	Root|k__Bacteria|p__Actinobacteria|c__Actinobacteria|o__Bifidobacteriales|f__Bifidobacteriaceae|g__Scardovia|s__Scardovia_wiggsiae	-2.49434	1	-1.30904	-0.132217	Plaque	unique	11
COPD	Healthy	Root|k__Bacteria|p__Actinobacteria|c__Actinobacteria|o__Corynebacteriales|f__Corynebacteriaceae|g__Corynebacterium|s__Corynebacterium_durum	1.23648	1	0.933397	-0.129808	Plaque	unique	11
COPD	Healthy	Root|k__Bacteria|p__Actinobacteria|c__Actinobacteria|o__Corynebacteriales|f__Corynebacteriaceae|g__Corynebacterium|s__Corynebacterium_matruchotii	1.15872	1	1.13137	-0.0277409	Plaque	unique	11
COPD	Healthy	Root|k__Bacteria|p__Actinobacteria|c__Actinobacteria|o__Micrococcales|f__Micrococcaceae|g__Rothia|s__Rothia_aeria	-3.10687	1	-2.25724	-0.654734	Plaque	unique	11
COPD	Healthy	Root|k__Bacteria|p__Actinobacteria|c__Actinobacteria|o__Micrococcales|f__Micrococcaceae|g__Rothia|s__Rothia_dentocariosa	-0.318106	1	-0.298305	0.0896996	Plaque	unique	11
COPD	Healthy	Root|k__Bacteria|p__Actinobacteria|c__Actinobacteria|o__Micrococcales|f__Micrococcaceae|g__Rothia|s__Rothia_mucilaginosa	2.35117	0.033761	3.74879	1.69248	Plaque	unique	11
COPD	Healthy	Root|k__Bacteria|p__Actinobacteria|c__Actinobacteria|o__Propionibacteriales|f__Propionibacteriaceae|g__Cutibacterium|s__Cutibacterium_acnes	-1.74136	1	-1.43114	-0.254279	Plaque	unique	11
COPD	Healthy	Root|k__Bacteria|p__Actinobacteria|c__Actinobacteria|o__Propionibacteriales|f__Propionibacteriaceae|g__Propionibacterium|s__Propionibacterium_acidifaciens	3.052	1	1.71834	0.8066	Plaque	unique	11
COPD	Healthy	Root|k__Bacteria|p__Actinobacteria|c__Actinobacteria|o__Propionibacteriales|f__Propionibacteriaceae|g__Pseudopropionibacterium|s__Pseudopropionibacterium_propionicum	-0.724857	1	-1.07865	-0.758637	Plaque	unique	11
COPD	Healthy	Root|k__Bacteria|p__Actinobacteria|c__Coriobacteriia|o__Coriobacteriales|f__Atopobiaceae|g__Atopobium|s__Atopobium_parvulum	0.443347	1	0.323929	0.421192	Plaque	unique	11
COPD	Healthy	Root|k__Bacteria|p__Actinobacteria|c__Coriobacteriia|o__Coriobacteriales|f__Atopobiaceae|g__Atopobium|s__Atopobium_rimae	-0.292893	1	-0.236654	-0.238214	Plaque	unique	11
COPD	Healthy	Root|k__Bacteria|p__Actinobacteria|c__Coriobacteriia|o__Coriobacteriales|f__Atopobiaceae|g__Olsenella|s__Olsenella_profusa	4.87267	0.00587383	4.17371	-0.0446672	Plaque	unique	11
COPD	Healthy	Root|k__Bacteria|p__Actinobacteria|c__Coriobacteriia|o__Coriobacteriales|f__Atopobiaceae|g__Olsenella|s__Olsenella_scatoligenes	2.15432	1	2.24067	-0.122467	Plaque	unique	11
COPD	Healthy	Root|k__Bacteria|p__Actinobacteria|c__Coriobacteriia|o__Coriobacteriales|f__Atopobiaceae|g__Olsenella|s__Olsenella_uli	4.64083	0.32249	3.11147	-0.0113182	Plaque	unique	11
COPD	Healthy	Root|k__Bacteria|p__Actinobacteria|c__Coriobacteriia|o__Eggerthellales|f__Eggerthellaceae|g__Slackia|s__Slackia_exigua	3.19341	0.21025	3.24498	-0.284795	Plaque	unique	11
COPD	Healthy	Root|k__Bacteria|p__Bacteroidetes|c__Bacteroidetes_unclassified|o__Bacteroidetes_unclassified|f__Bacteroidetes_unclassified|g__Bacteroidetes_unclassified|s__Bacteroidetes_bacterium_oral_taxon_272	4.41312	0.0861798	3.50111	0.385544	Plaque	unique	11
COPD	Healthy	Root|k__Bacteria|p__Bacteroidetes|c__Bacteroidetes_unclassified|o__Bacteroidetes_unclassified|f__Bacteroidetes_unclassified|g__Bacteroidetes_unclassified|s__Bacteroidetes_oral_taxon_274	-1.97848	1	-1.32851	-0.618157	Plaque	unique	11
COPD	Healthy	Root|k__Bacteria|p__Bacteroidetes|c__Bacteroidia|o__Bacteroidales|f__Porphyromonadaceae|g__Porphyromonas|s__Porphyromonas_catoniae	-2.9025	1	-2.59763	-0.421234	Plaque	unique	11
COPD	Healthy	Root|k__Bacteria|p__Bacteroidetes|c__Bacteroidia|o__Bacteroidales|f__Porphyromonadaceae|g__Porphyromonas|s__Porphyromonas_endodontalis	2.30793	1	1.41795	-0.376872	Plaque	unique	11
COPD	Healthy	Root|k__Bacteria|p__Bacteroidetes|c__Bacteroidia|o__Bacteroidales|f__Porphyromonadaceae|g__Porphyromonas|s__Porphyromonas_somerae	5.89828	0.022827	3.8484	1.67119	Plaque	unique	11
COPD	Healthy	Root|k__Bacteria|p__Bacteroidetes|c__Bacteroidia|o__Bacteroidales|f__Porphyromonadaceae|g__Porphyromonas|s__Porphyromonas_sp_oral_taxon_278	-0.872188	1	-0.803235	-0.0805896	Plaque	unique	11
COPD	Healthy	Root|k__Bacteria|p__Bacteroidetes|c__Bacteroidia|o__Bacteroidales|f__Prevotellaceae|g__Alloprevotella|s__Alloprevotella_tannerae	2.05853	1	1.52279	-0.280555	Plaque	unique	11
COPD	Healthy	Root|k__Bacteria|p__Bacteroidetes|c__Bacteroidia|o__Bacteroidales|f__Prevotellaceae|g__Prevotella|s__Prevotella_baroniae	2.22027	1	2.05768	-0.186138	Plaque	unique	11
COPD	Healthy	Root|k__Bacteria|p__Bacteroidetes|c__Bacteroidia|o__Bacteroidales|f__Prevotellaceae|g__Prevotella|s__Prevotella_buccae	2.64302	1	2.24718	-0.0492523	Plaque	unique	11
COPD	Healthy	Root|k__Bacteria|p__Bacteroidetes|c__Bacteroidia|o__Bacteroidales|f__Prevotellaceae|g__Prevotella|s__Prevotella_denticola	0.987403	1	0.622545	0.0409643	Plaque	unique	11
COPD	Healthy	Root|k__Bacteria|p__Bacteroidetes|c__Bacteroidia|o__Bacteroidales|f__Prevotellaceae|g__Prevotella|s__Prevotella_enoeca	-0.387018	1	-0.797023	-0.290986	Plaque	unique	11
COPD	Healthy	Root|k__Bacteria|p__Bacteroidetes|c__Bacteroidia|o__Bacteroidales|f__Prevotellaceae|g__Prevotella|s__Prevotella_histicola	2.44243	1	1.75059	0.805096	Plaque	unique	11
COPD	Healthy	Root|k__Bacteria|p__Bacteroidetes|c__Bacteroidia|o__Bacteroidales|f__Prevotellaceae|g__Prevotella|s__Prevotella_intermedia	-0.421237	1	-0.396137	-0.198261	Plaque	unique	11
COPD	Healthy	Root|k__Bacteria|p__Bacteroidetes|c__Bacteroidia|o__Bacteroidales|f__Prevotellaceae|g__Prevotella|s__Prevotella_loescheii	-1.78017	0.41128	-3.03503	-0.397802	Plaque	unique	11
COPD	Healthy	Root|k__Bacteria|p__Bacteroidetes|c__Bacteroidia|o__Bacteroidales|f__Prevotellaceae|g__Prevotella|s__Prevotella_maculosa	-0.810191	1	-0.676528	-0.42482	Plaque	unique	11
COPD	Healthy	Root|k__Bacteria|p__Bacteroidetes|c__Bacteroidia|o__Bacteroidales|f__Prevotellaceae|g__Prevotella|s__Prevotella_marshii	0.885993	1	0.978781	-0.00897319	Plaque	unique	11
COPD	Healthy	Root|k__Bacteria|p__Bacteroidetes|c__Bacteroidia|o__Bacteroidales|f__Prevotellaceae|g__Prevotella|s__Prevotella_melaninogenica	5.12726	2.30361e-07	6.09309	1.47981	Plaque	unique	11
COPD	Healthy	Root|k__Bacteria|p__Bacteroidetes|c__Bacteroidia|o__Bacteroidales|f__Prevotellaceae|g__Prevotella|s__Prevotella_micans	-0.681326	1	-0.566327	-0.343339	Plaque	unique	11
COPD	Healthy	Root|k__Bacteria|p__Bacteroidetes|c__Bacteroidia|o__Bacteroidales|f__Prevotellaceae|g__Prevotella|s__Prevotella_nigrescens	1.76416	1	1.27835	0.278961	Plaque	unique	11
COPD	Healthy	Root|k__Bacteria|p__Bacteroidetes|c__Bacteroidia|o__Bacteroidales|f__Prevotellaceae|g__Prevotella|s__Prevotella_oralis	3.58323	1	2.45942	-0.00430733	Plaque	unique	11
COPD	Healthy	Root|k__Bacteria|p__Bacteroidetes|c__Bacteroidia|o__Bacteroidales|f__Prevotellaceae|g__Prevotella|s__Prevotella_oris	-2.62213	1	-2.07564	-0.539531	Plaque	unique	11
COPD	Healthy	Root|k__Bacteria|p__Bacteroidetes|c__Bacteroidia|o__Bacteroidales|f__Prevotellaceae|g__Prevotella|s__Prevotella_oulorum	-0.23599	1	-0.162973	0.431257	Plaque	unique	11
COPD	Healthy	Root|k__Bacteria|p__Bacteroidetes|c__Bacteroidia|o__Bacteroidales|f__Prevotellaceae|g__Prevotella|s__Prevotella_pallens	5.28686	0.0495749	3.64721	0.867918	Plaque	unique	11
COPD	Healthy	Root|k__Bacteria|p__Bacteroidetes|c__Bacteroidia|o__Bacteroidales|f__Prevotellaceae|g__Prevotella|s__Prevotella_pleuritidis	1.48007	1	1.01051	-0.258156	Plaque	unique	11
COPD	Healthy	Root|k__Bacteria|p__Bacteroidetes|c__Bacteroidia|o__Bacteroidales|f__Prevotellaceae|g__Prevotella|s__Prevotella_saccharolytica	-0.893644	1	-0.916773	0.451139	Plaque	unique	11
COPD	Healthy	Root|k__Bacteria|p__Bacteroidetes|c__Bacteroidia|o__Bacteroidales|f__Prevotellaceae|g__Prevotella|s__Prevotella_salivae	4.58117	0.224051	3.22523	0.971244	Plaque	unique	11
COPD	Healthy	Root|k__Bacteria|p__Bacteroidetes|c__Bacteroidia|o__Bacteroidales|f__Prevotellaceae|g__Prevotella|s__Prevotella_sp_F0091	1.25713	1	1.50217	0.0259546	Plaque	unique	11
COPD	Healthy	Root|k__Bacteria|p__Bacteroidetes|c__Bacteroidia|o__Bacteroidales|f__Prevotellaceae|g__Prevotella|s__Prevotella_sp_oral_taxon_306	0.258877	1	0.271777	0.112036	Plaque	unique	11
COPD	Healthy	Root|k__Bacteria|p__Bacteroidetes|c__Bacteroidia|o__Bacteroidales|f__Prevotellaceae|g__Prevotella|s__Prevotella_veroralis	-0.923153	1	-0.962004	-0.351784	Plaque	unique	11
COPD	Healthy	Root|k__Bacteria|p__Bacteroidetes|c__Bacteroidia|o__Bacteroidales|f__Tannerellaceae|g__Tannerella|s__Tannerella_forsythia	3.95137	1	2.50449	-0.35588	Plaque	unique	11
COPD	Healthy	Root|k__Bacteria|p__Bacteroidetes|c__Bacteroidia|o__Bacteroidales|f__Tannerellaceae|g__Tannerella|s__Tannerella_sp_oral_taxon_808	-2.28809	1	-1.54715	-0.54865	Plaque	unique	11
COPD	Healthy	Root|k__Bacteria|p__Bacteroidetes|c__Bacteroidia|o__Bacteroidales|f__Tannerellaceae|g__Tannerella|s__Tannerella_sp_oral_taxon_HOT_286	2.31008	1	1.88571	0.295445	Plaque	unique	11
COPD	Healthy	Root|k__Bacteria|p__Bacteroidetes|c__Flavobacteriia|o__Flavobacteriales|f__Flavobacteriaceae|g__Capnocytophaga|s__Capnocytophaga_gingivalis	3.10306	0.014835	3.95521	0.558173	Plaque	unique	11
COPD	Healthy	Root|k__Bacteria|p__Bacteroidetes|c__Flavobacteriia|o__Flavobacteriales|f__Flavobacteriaceae|g__Capnocytophaga|s__Capnocytophaga_granulosa	3.62876	0.375502	3.06411	0.743853	Plaque	unique	11
COPD	Healthy	Root|k__Bacteria|p__Bacteroidetes|c__Flavobacteriia|o__Flavobacteriales|f__Flavobacteriaceae|g__Capnocytophaga|s__Capnocytophaga_haemolytica	-1.21076	1	-2.00253	-0.269965	Plaque	unique	11
COPD	Healthy	Root|k__Bacteria|p__Bacteroidetes|c__Flavobacteriia|o__Flavobacteriales|f__Flavobacteriaceae|g__Capnocytophaga|s__Capnocytophaga_leadbetteri	3.8387	1	2.30024	0.718014	Plaque	unique	11
COPD	Healthy	Root|k__Bacteria|p__Bacteroidetes|c__Flavobacteriia|o__Flavobacteriales|f__Flavobacteriaceae|g__Capnocytophaga|s__Capnocytophaga_ochracea	-1.9712	1	-1.35904	-0.30642	Plaque	unique	11
COPD	Healthy	Root|k__Bacteria|p__Bacteroidetes|c__Flavobacteriia|o__Flavobacteriales|f__Flavobacteriaceae|g__Capnocytophaga|s__Capnocytophaga_sp_oral_taxon_332	2.15995	1	1.50468	0.658731	Plaque	unique	11
COPD	Healthy	Root|k__Bacteria|p__Bacteroidetes|c__Flavobacteriia|o__Flavobacteriales|f__Flavobacteriaceae|g__Capnocytophaga|s__Capnocytophaga_sp_oral_taxon_338	-3.51176	0.000162497	-4.93525	-0.649439	Plaque	unique	11
COPD	Healthy	Root|k__Bacteria|p__Bacteroidetes|c__Flavobacteriia|o__Flavobacteriales|f__Flavobacteriaceae|g__Capnocytophaga|s__Capnocytophaga_sp_oral_taxon_863	1.38173	1	1.3156	0.0319332	Plaque	unique	11
COPD	Healthy	Root|k__Bacteria|p__Bacteroidetes|c__Flavobacteriia|o__Flavobacteriales|f__Flavobacteriaceae|g__Capnocytophaga|s__Capnocytophaga_sputigena	2.3185	1	1.73407	0.196861	Plaque	unique	11
COPD	Healthy	Root|k__Bacteria|p__Chloroflexi|c__Anaerolineae|o__Anaerolineales|f__Anaerolineaceae|g__Anaerolineaceae_unclassified|s__Anaerolineaceae_bacterium_oral_taxon_439	2.62286	1	2.15989	-0.167188	Plaque	unique	11
COPD	Healthy	Root|k__Bacteria|p__Firmicutes|c__Bacilli|o__Bacillales|f__Bacillales_unclassified|g__Gemella|s__Gemella_bergeri	0.396075	1	0.395407	-0.13793	Plaque	unique	11
COPD	Healthy	Root|k__Bacteria|p__Firmicutes|c__Bacilli|o__Bacillales|f__Bacillales_unclassified|g__Gemella|s__Gemella_haemolysans	4.01265	0.00133893	4.50211	0.958692	Plaque	unique	11
COPD	Healthy	Root|k__Bacteria|p__Firmicutes|c__Bacilli|o__Bacillales|f__Bacillales_unclassified|g__Gemella|s__Gemella_morbillorum	-0.413382	1	-0.272716	0.652858	Plaque	unique	11
COPD	Healthy	Root|k__Bacteria|p__Firmicutes|c__Bacilli|o__Bacillales|f__Bacillales_unclassified|g__Gemella|s__Gemella_sanguinis	3.67577	3.58233e-08	6.38499	2.17069	Plaque	unique	11
COPD	Healthy	Root|k__Bacteria|p__Firmicutes|c__Bacilli|o__Bacillales|f__Staphylococcaceae|g__Staphylococcus|s__Staphylococcus_epidermidis	0.255442	1	0.222229	-0.130978	Plaque	unique	11
COPD	Healthy	Root|k__Bacteria|p__Firmicutes|c__Bacilli|o__Lactobacillales|f__Aerococcaceae|g__Abiotrophia|s__Abiotrophia_defectiva	5.78932	4.97441e-12	7.63006	0.877936	Plaque	unique	11
COPD	Healthy	Root|k__Bacteria|p__Firmicutes|c__Bacilli|o__Lactobacillales|f__Aerococcaceae|g__Abiotrophia|s__Abiotrophia_sp_HMSC24B09	5.67249	3.60296e-09	6.72907	0.342982	Plaque	unique	11
COPD	Healthy	Root|k__Bacteria|p__Firmicutes|c__Bacilli|o__Lactobacillales|f__Carnobacteriaceae|g__Granulicatella|s__Granulicatella_adiacens	2.58945	0.70658	2.8585	0.0884257	Plaque	unique	11
COPD	Healthy	Root|k__Bacteria|p__Firmicutes|c__Bacilli|o__Lactobacillales|f__Carnobacteriaceae|g__Granulicatella|s__Granulicatella_elegans	3.12449	1	2.38459	0.962532	Plaque	unique	11
COPD	Healthy	Root|k__Bacteria|p__Firmicutes|c__Bacilli|o__Lactobacillales|f__Streptococcaceae|g__Streptococcus|s__Streptococcus_anginosus_group	-1.28584	1	-0.940848	-0.28001	Plaque	unique	11
COPD	Healthy	Root|k__Bacteria|p__Firmicutes|c__Bacilli|o__Lactobacillales|f__Streptococcaceae|g__Streptococcus|s__Streptococcus_australis	1.55028	1	1.04089	1.56812	Plaque	unique	11
COPD	Healthy	Root|k__Bacteria|p__Firmicutes|c__Bacilli|o__Lactobacillales|f__Streptococcaceae|g__Streptococcus|s__Streptococcus_cristatus	4.99925	0.000458069	4.72798	1.22487	Plaque	unique	11
COPD	Healthy	Root|k__Bacteria|p__Firmicutes|c__Bacilli|o__Lactobacillales|f__Streptococcaceae|g__Streptococcus|s__Streptococcus_gordonii	4.93085	5.88113e-05	5.13187	0.302361	Plaque	unique	11
COPD	Healthy	Root|k__Bacteria|p__Firmicutes|c__Bacilli|o__Lactobacillales|f__Streptococcaceae|g__Streptococcus|s__Streptococcus_infantis	1.87352	1	1.26946	1.60148	Plaque	unique	11
COPD	Healthy	Root|k__Bacteria|p__Firmicutes|c__Bacilli|o__Lactobacillales|f__Streptococcaceae|g__Streptococcus|s__Streptococcus_milleri	1.7417	1	1.41813	-0.136632	Plaque	unique	11
COPD	Healthy	Root|k__Bacteria|p__Firmicutes|c__Bacilli|o__Lactobacillales|f__Streptococcaceae|g__Streptococcus|s__Streptococcus_mitis	4.03888	0.000920526	4.58213	1.40204	Plaque	unique	11
COPD	Healthy	Root|k__Bacteria|p__Firmicutes|c__Bacilli|o__Lactobacillales|f__Streptococcaceae|g__Streptococcus|s__Streptococcus_mutans	3.72361	1	1.7887	-0.0140304	Plaque	unique	11
COPD	Healthy	Root|k__Bacteria|p__Firmicutes|c__Bacilli|o__Lactobacillales|f__Streptococcaceae|g__Streptococcus|s__Streptococcus_oralis	0.805929	1	1.76947	0.05805	Plaque	unique	11
COPD	Healthy	Root|k__Bacteria|p__Firmicutes|c__Bacilli|o__Lactobacillales|f__Streptococcaceae|g__Streptococcus|s__Streptococcus_parasanguinis	4.75545	7.29119e-05	5.09035	2.16971	Plaque	unique	11
COPD	Healthy	Root|k__Bacteria|p__Firmicutes|c__Bacilli|o__Lactobacillales|f__Streptococcaceae|g__Streptococcus|s__Streptococcus_pseudopneumoniae	2.89803	1	1.79861	0.98084	Plaque	unique	11
COPD	Healthy	Root|k__Bacteria|p__Firmicutes|c__Bacilli|o__Lactobacillales|f__Streptococcaceae|g__Streptococcus|s__Streptococcus_salivarius	2.44703	1	1.67365	0.587863	Plaque	unique	11
COPD	Healthy	Root|k__Bacteria|p__Firmicutes|c__Bacilli|o__Lactobacillales|f__Streptococcaceae|g__Streptococcus|s__Streptococcus_sanguinis	-0.821376	1	-0.609885	-0.405159	Plaque	unique	11
COPD	Healthy	Root|k__Bacteria|p__Firmicutes|c__Bacilli|o__Lactobacillales|f__Streptococcaceae|g__Streptococcus|s__Streptococcus_sp_A12	1.55613	1	0.97938	1.13741	Plaque	unique	11
COPD	Healthy	Root|k__Bacteria|p__Firmicutes|c__Bacilli|o__Lactobacillales|f__Streptococcaceae|g__Streptococcus|s__Streptococcus_sp_F0442	3.5896	0.242928	3.19874	0.817523	Plaque	unique	11
COPD	Healthy	Root|k__Bacteria|p__Firmicutes|c__Bacilli|o__Lactobacillales|f__Streptococcaceae|g__Streptococcus|s__Streptococcus_sp_HMSC034E03	3.21959	1	2.2408	1.08393	Plaque	unique	11
COPD	Healthy	Root|k__Bacteria|p__Firmicutes|c__Bacilli|o__Lactobacillales|f__Streptococcaceae|g__Streptococcus|s__Streptococcus_sp_HMSC067H01	2.65844	1	2.42741	1.26191	Plaque	unique	11
COPD	Healthy	Root|k__Bacteria|p__Firmicutes|c__Bacilli|o__Lactobacillales|f__Streptococcaceae|g__Streptococcus|s__Streptococcus_sp_HPH0090	1.88561	1	1.55603	0.37855	Plaque	unique	11
COPD	Healthy	Root|k__Bacteria|p__Firmicutes|c__Bacilli|o__Lactobacillales|f__Streptococcaceae|g__Streptococcus|s__Streptococcus_sp_NLAE_zl_C503	0.247495	1	0.27349	-0.193439	Plaque	unique	11
COPD	Healthy	Root|k__Bacteria|p__Firmicutes|c__Bacilli|o__Lactobacillales|f__Streptococcaceae|g__Streptococcus|s__Streptococcus_sp_SK643	-0.0723332	1	-0.163526	-0.177414	Plaque	unique	11
COPD	Healthy	Root|k__Bacteria|p__Firmicutes|c__Bacilli|o__Lactobacillales|f__Streptococcaceae|g__Streptococcus|s__Streptococcus_sp_oral_taxon_056	-1.04204	1	-1.02023	-0.451603	Plaque	unique	11
COPD	Healthy	Root|k__Bacteria|p__Firmicutes|c__Bacilli|o__Lactobacillales|f__Streptococcaceae|g__Streptococcus|s__Streptococcus_vestibularis	-0.0430898	1	-0.0269624	0.730227	Plaque	unique	11
COPD	Healthy	Root|k__Bacteria|p__Firmicutes|c__Bacilli|o__Lactobacillales|f__Streptococcaceae|g__Streptococcus|s__Streptococcus_viridans	2.44725	1	2.19758	0.0487171	Plaque	unique	11
COPD	Healthy	Root|k__Bacteria|p__Firmicutes|c__Clostridia|o__Clostridiales|f__Clostridiales_Family_XIII_Incertae_Sedis|g__Clostridiales_Family_XIII_Incertae_Sedis_unclassified|s__Eubacterium_brachy	-1.7743	1	-1.01547	-0.829533	Plaque	unique	11
COPD	Healthy	Root|k__Bacteria|p__Firmicutes|c__Clostridia|o__Clostridiales|f__Clostridiales_Family_XIII_Incertae_Sedis|g__Clostridiales_Family_XIII_Incertae_Sedis_unclassified|s__Eubacterium_infirmum	2.5449	1	1.6377	0.393777	Plaque	unique	11
COPD	Healthy	Root|k__Bacteria|p__Firmicutes|c__Clostridia|o__Clostridiales|f__Clostridiales_Family_XIII_Incertae_Sedis|g__Clostridiales_Family_XIII_Incertae_Sedis_unclassified|s__Eubacterium_nodatum	2.97083	0.32249	3.11277	-0.182566	Plaque	unique	11
COPD	Healthy	Root|k__Bacteria|p__Firmicutes|c__Clostridia|o__Clostridiales|f__Clostridiales_Family_XIII_Incertae_Sedis|g__Clostridiales_Family_XIII_Incertae_Sedis_unclassified|s__Eubacterium_saphenum	2.93327	0.717566	2.85168	-0.187857	Plaque	unique	11
COPD	Healthy	Root|k__Bacteria|p__Firmicutes|c__Clostridia|o__Clostridiales|f__Clostridiales_Family_XIII_Incertae_Sedis|g__Clostridiales_Family_XIII_Incertae_Sedis_unclassified|s__Eubacterium_sulci	1.50142	1	1.50755	0.370644	Plaque	unique	11
COPD	Healthy	Root|k__Bacteria|p__Firmicutes|c__Clostridia|o__Clostridiales|f__Clostridiales_Family_XIII_Incertae_Sedis|g__Mogibacterium|s__Mogibacterium_diversum	3.45663	1	2.60906	0.762417	Plaque	unique	11
COPD	Healthy	Root|k__Bacteria|p__Firmicutes|c__Clostridia|o__Clostridiales|f__Clostridiales_Family_XIII_Incertae_Sedis|g__Mogibacterium|s__Mogibacterium_timidum	0.865037	1	0.810496	-0.283833	Plaque	unique	11
COPD	Healthy	Root|k__Bacteria|p__Firmicutes|c__Clostridia|o__Clostridiales|f__Eubacteriaceae|g__Pseudoramibacter|s__Pseudoramibacter_alactolyticus	3.32853	0.616265	2.9035	-0.12308	Plaque	unique	11
COPD	Healthy	Root|k__Bacteria|p__Firmicutes|c__Clostridia|o__Clostridiales|f__Lachnospiraceae|g__Catonella|s__Catonella_morbi	-2.61416	0.829225	-2.79947	-0.487419	Plaque	unique	11
COPD	Healthy	Root|k__Bacteria|p__Firmicutes|c__Clostridia|o__Clostridiales|f__Lachnospiraceae|g__Johnsonella|s__Johnsonella_ignava	-0.988111	1	-0.956602	-0.513266	Plaque	unique	11
COPD	Healthy	Root|k__Bacteria|p__Firmicutes|c__Clostridia|o__Clostridiales|f__Lachnospiraceae|g__Lachnoanaerobaculum|s__Lachnoanaerobaculum_saburreum	-0.528127	1	-0.339542	0.00469853	Plaque	unique	11
COPD	Healthy	Root|k__Bacteria|p__Firmicutes|c__Clostridia|o__Clostridiales|f__Lachnospiraceae|g__Oribacterium|s__Oribacterium_sinus	5.93256	0.000687784	4.64373	1.34519	Plaque	unique	11
COPD	Healthy	Root|k__Bacteria|p__Firmicutes|c__Clostridia|o__Clostridiales|f__Lachnospiraceae|g__Oribacterium|s__Oribacterium_sp_oral_taxon_078	-0.401526	1	-0.349795	-0.30857	Plaque	unique	11
COPD	Healthy	Root|k__Bacteria|p__Firmicutes|c__Clostridia|o__Clostridiales|f__Lachnospiraceae|g__Shuttleworthia|s__Shuttleworthia_satelles	-0.290524	1	-0.258468	-0.200592	Plaque	unique	11
COPD	Healthy	Root|k__Bacteria|p__Firmicutes|c__Clostridia|o__Clostridiales|f__Lachnospiraceae|g__Stomatobaculum|s__Stomatobaculum_longum	2.47593	1	1.75902	-0.0903003	Plaque	unique	11
COPD	Healthy	Root|k__Bacteria|p__Firmicutes|c__Clostridia|o__Clostridiales|f__Peptostreptococcaceae|g__Filifactor|s__Filifactor_alocis	2.45455	1	1.97805	-0.244996	Plaque	unique	11
COPD	Healthy	Root|k__Bacteria|p__Firmicutes|c__Clostridia|o__Clostridiales|f__Peptostreptococcaceae|g__Peptoanaerobacter|s__Eubacterium_yurii	-2.8591	0.74537	-2.83568	-0.622837	Plaque	unique	11
COPD	Healthy	Root|k__Bacteria|p__Firmicutes|c__Clostridia|o__Clostridiales|f__Peptostreptococcaceae|g__Peptostreptococcus|s__Peptostreptococcus_stomatis	-0.0350572	1	-0.0247948	-0.363678	Plaque	unique	11
COPD	Healthy	Root|k__Bacteria|p__Firmicutes|c__Erysipelotrichia|o__Erysipelotrichales|f__Erysipelotrichaceae|g__Bulleidia|s__Bulleidia_extructa	1.48348	1	1.19102	0.0318732	Plaque	unique	11
COPD	Healthy	Root|k__Bacteria|p__Firmicutes|c__Erysipelotrichia|o__Erysipelotrichales|f__Erysipelotrichaceae|g__Solobacterium|s__Solobacterium_moorei	1.87542	1	1.64594	-0.224679	Plaque	unique	11
COPD	Healthy	Root|k__Bacteria|p__Firmicutes|c__Negativicutes|o__Selenomonadales|f__Selenomonadaceae|g__Centipeda|s__Centipeda_periodontii	-1.12125	1	-2.03965	-0.292659	Plaque	unique	11
COPD	Healthy	Root|k__Bacteria|p__Firmicutes|c__Negativicutes|o__Selenomonadales|f__Selenomonadaceae|g__Selenomonas|s__Selenomonas_artemidis	-2.86165	1	-2.27045	-0.698662	Plaque	unique	11
COPD	Healthy	Root|k__Bacteria|p__Firmicutes|c__Negativicutes|o__Selenomonadales|f__Selenomonadaceae|g__Selenomonas|s__Selenomonas_flueggei	0.132796	1	0.115961	0.0127039	Plaque	unique	11
COPD	Healthy	Root|k__Bacteria|p__Firmicutes|c__Negativicutes|o__Selenomonadales|f__Selenomonadaceae|g__Selenomonas|s__Selenomonas_infelix	-4.66946	3.19459e-07	-6.03978	-0.652541	Plaque	unique	11
COPD	Healthy	Root|k__Bacteria|p__Firmicutes|c__Negativicutes|o__Selenomonadales|f__Selenomonadaceae|g__Selenomonas|s__Selenomonas_noxia	-0.383501	1	-0.271124	0.176535	Plaque	unique	11
COPD	Healthy	Root|k__Bacteria|p__Firmicutes|c__Negativicutes|o__Selenomonadales|f__Selenomonadaceae|g__Selenomonas|s__Selenomonas_sp_F0473	1.23636	1	1.07452	0.790813	Plaque	unique	11
COPD	Healthy	Root|k__Bacteria|p__Firmicutes|c__Negativicutes|o__Selenomonadales|f__Selenomonadaceae|g__Selenomonas|s__Selenomonas_sp_FOBRC6	-0.253115	1	-0.248731	-0.230337	Plaque	unique	11
COPD	Healthy	Root|k__Bacteria|p__Firmicutes|c__Negativicutes|o__Selenomonadales|f__Selenomonadaceae|g__Selenomonas|s__Selenomonas_sp_oral_taxon_126	-0.675152	1	-0.648001	-0.241652	Plaque	unique	11
COPD	Healthy	Root|k__Bacteria|p__Firmicutes|c__Negativicutes|o__Selenomonadales|f__Selenomonadaceae|g__Selenomonas|s__Selenomonas_sp_oral_taxon_138	-0.664015	1	-0.653428	-0.23541	Plaque	unique	11
COPD	Healthy	Root|k__Bacteria|p__Firmicutes|c__Negativicutes|o__Selenomonadales|f__Selenomonadaceae|g__Selenomonas|s__Selenomonas_sp_oral_taxon_892	-0.345026	1	-0.351602	-0.342892	Plaque	unique	11
COPD	Healthy	Root|k__Bacteria|p__Firmicutes|c__Negativicutes|o__Selenomonadales|f__Selenomonadaceae|g__Selenomonas|s__Selenomonas_sp_oral_taxon_920	-0.674217	1	-0.666221	-0.358956	Plaque	unique	11
COPD	Healthy	Root|k__Bacteria|p__Firmicutes|c__Negativicutes|o__Selenomonadales|f__Selenomonadaceae|g__Selenomonas|s__Selenomonas_sputigena	-1.3088	1	-0.958155	-0.402432	Plaque	unique	11
COPD	Healthy	Root|k__Bacteria|p__Firmicutes|c__Negativicutes|o__Veillonellales|f__Veillonellaceae|g__Anaeroglobus|s__Anaeroglobus_geminatus	3.43287	1	2.24097	-0.115967	Plaque	unique	11
COPD	Healthy	Root|k__Bacteria|p__Firmicutes|c__Negativicutes|o__Veillonellales|f__Veillonellaceae|g__Dialister|s__Dialister_invisus	-0.662799	1	-0.662674	-0.419251	Plaque	unique	11
COPD	Healthy	Root|k__Bacteria|p__Firmicutes|c__Negativicutes|o__Veillonellales|f__Veillonellaceae|g__Dialister|s__Dialister_pneumosintes	0.658591	1	0.514352	-0.222458	Plaque	unique	11
COPD	Healthy	Root|k__Bacteria|p__Firmicutes|c__Negativicutes|o__Veillonellales|f__Veillonellaceae|g__Megasphaera|s__Megasphaera_micronuciformis	2.8276	1	1.94954	0.829587	Plaque	unique	11
COPD	Healthy	Root|k__Bacteria|p__Firmicutes|c__Negativicutes|o__Veillonellales|f__Veillonellaceae|g__Veillonella|s__Veillonella_atypica	4.43309	0.246498	3.19289	1.11192	Plaque	unique	11
COPD	Healthy	Root|k__Bacteria|p__Firmicutes|c__Negativicutes|o__Veillonellales|f__Veillonellaceae|g__Veillonella|s__Veillonella_dispar	3.64902	0.192362	3.27492	1.40924	Plaque	unique	11
COPD	Healthy	Root|k__Bacteria|p__Firmicutes|c__Negativicutes|o__Veillonellales|f__Veillonellaceae|g__Veillonella|s__Veillonella_infantium	3.91033	0.0174734	3.91465	1.51056	Plaque	unique	11
COPD	Healthy	Root|k__Bacteria|p__Firmicutes|c__Negativicutes|o__Veillonellales|f__Veillonellaceae|g__Veillonella|s__Veillonella_parvula	0.352591	1	0.455636	0.108922	Plaque	unique	11
COPD	Healthy	Root|k__Bacteria|p__Firmicutes|c__Negativicutes|o__Veillonellales|f__Veillonellaceae|g__Veillonella|s__Veillonella_rodentium	-0.640363	1	-0.999063	-0.366299	Plaque	unique	11
COPD	Healthy	Root|k__Bacteria|p__Firmicutes|c__Negativicutes|o__Veillonellales|f__Veillonellaceae|g__Veillonella|s__Veillonella_rogosae	2.6845	1	2.3631	0.971311	Plaque	unique	11
COPD	Healthy	Root|k__Bacteria|p__Firmicutes|c__Negativicutes|o__Veillonellales|f__Veillonellaceae|g__Veillonella|s__Veillonella_sp_T11011_6	3.87494	0.741809	2.83916	1.4517	Plaque	unique	11
COPD	Healthy	Root|k__Bacteria|p__Firmicutes|c__Tissierellia|o__Tissierellales|f__Peptoniphilaceae|g__Parvimonas|s__Parvimonas_micra	2.09858	1	1.80189	-0.303277	Plaque	unique	11
COPD	Healthy	Root|k__Bacteria|p__Firmicutes|c__Tissierellia|o__Tissierellales|f__Peptoniphilaceae|g__Parvimonas|s__Parvimonas_sp_oral_taxon_110	-2.48223	0.103943	-3.44939	-0.451102	Plaque	unique	11
COPD	Healthy	Root|k__Bacteria|p__Fusobacteria|c__Fusobacteriia|o__Fusobacteriales|f__Fusobacteriaceae|g__Fusobacterium|s__Fusobacterium_nucleatum	-0.824768	1	-1.35485	-0.517293	Plaque	unique	11
COPD	Healthy	Root|k__Bacteria|p__Fusobacteria|c__Fusobacteriia|o__Fusobacteriales|f__Fusobacteriaceae|g__Fusobacterium|s__Fusobacterium_periodonticum	4.11789	0.037213	3.72163	1.31103	Plaque	unique	11
COPD	Healthy	Root|k__Bacteria|p__Fusobacteria|c__Fusobacteriia|o__Fusobacteriales|f__Leptotrichiaceae|g__Leptotrichia|s__Leptotrichia_buccalis	0.546789	1	0.447605	0.177086	Plaque	unique	11
COPD	Healthy	Root|k__Bacteria|p__Fusobacteria|c__Fusobacteriia|o__Fusobacteriales|f__Leptotrichiaceae|g__Leptotrichia|s__Leptotrichia_goodfellowii	-6.89942	4.50988e-18	-9.25625	-0.825779	Plaque	unique	11
COPD	Healthy	Root|k__Bacteria|p__Fusobacteria|c__Fusobacteriia|o__Fusobacteriales|f__Leptotrichiaceae|g__Leptotrichia|s__Leptotrichia_hofstadii	-0.0885697	1	-0.0657687	-0.318556	Plaque	unique	11
COPD	Healthy	Root|k__Bacteria|p__Fusobacteria|c__Fusobacteriia|o__Fusobacteriales|f__Leptotrichiaceae|g__Leptotrichia|s__Leptotrichia_sp_oral_taxon_212	2.86536	1	2.17586	0.369912	Plaque	unique	11
COPD	Healthy	Root|k__Bacteria|p__Fusobacteria|c__Fusobacteriia|o__Fusobacteriales|f__Leptotrichiaceae|g__Leptotrichia|s__Leptotrichia_sp_oral_taxon_215	4.63021	0.207417	3.25059	0.815724	Plaque	unique	11
COPD	Healthy	Root|k__Bacteria|p__Fusobacteria|c__Fusobacteriia|o__Fusobacteriales|f__Leptotrichiaceae|g__Leptotrichia|s__Leptotrichia_sp_oral_taxon_225	-1.12246	1	-0.824798	-0.171232	Plaque	unique	11
COPD	Healthy	Root|k__Bacteria|p__Fusobacteria|c__Fusobacteriia|o__Fusobacteriales|f__Leptotrichiaceae|g__Leptotrichia|s__Leptotrichia_sp_oral_taxon_498	0.060279	1	0.0602691	0.066758	Plaque	unique	11
COPD	Healthy	Root|k__Bacteria|p__Fusobacteria|c__Fusobacteriia|o__Fusobacteriales|f__Leptotrichiaceae|g__Leptotrichia|s__Leptotrichia_sp_oral_taxon_879	0.14007	1	0.0919588	-0.0588697	Plaque	unique	11
COPD	Healthy	Root|k__Bacteria|p__Fusobacteria|c__Fusobacteriia|o__Fusobacteriales|f__Leptotrichiaceae|g__Leptotrichia|s__Leptotrichia_wadei	4.75317	0.130657	3.38565	1.08568	Plaque	unique	11
COPD	Healthy	Root|k__Bacteria|p__Proteobacteria|c__Betaproteobacteria|o__Burkholderiales|f__Burkholderiaceae|g__Lautropia|s__Lautropia_mirabilis	-1.99258	1	-1.06201	-0.497091	Plaque	unique	11
COPD	Healthy	Root|k__Bacteria|p__Proteobacteria|c__Betaproteobacteria|o__Burkholderiales|f__Comamonadaceae|g__Ottowia|s__Ottowia_sp_oral_taxon_894	-3.38172	0.50998	-2.96594	-0.357696	Plaque	unique	11
COPD	Healthy	Root|k__Bacteria|p__Proteobacteria|c__Betaproteobacteria|o__Neisseriales|f__Neisseriaceae|g__Eikenella|s__Eikenella_corrodens	1.1212	1	2.07074	-0.29089	Plaque	unique	11
COPD	Healthy	Root|k__Bacteria|p__Proteobacteria|c__Betaproteobacteria|o__Neisseriales|f__Neisseriaceae|g__Eikenella|s__Eikenella_sp_NML130454	0.569109	1	0.426207	-0.157261	Plaque	unique	11
COPD	Healthy	Root|k__Bacteria|p__Proteobacteria|c__Betaproteobacteria|o__Neisseriales|f__Neisseriaceae|g__Kingella|s__Kingella_denitrificans	-0.761246	1	-0.636213	-0.242416	Plaque	unique	11
COPD	Healthy	Root|k__Bacteria|p__Proteobacteria|c__Betaproteobacteria|o__Neisseriales|f__Neisseriaceae|g__Kingella|s__Kingella_oralis	-4.60062	1	-2.58015	-0.532732	Plaque	unique	11
COPD	Healthy	Root|k__Bacteria|p__Proteobacteria|c__Betaproteobacteria|o__Neisseriales|f__Neisseriaceae|g__Neisseria|s__Neisseria_bacilliformis	0.475268	1	0.274852	-0.125747	Plaque	unique	11
COPD	Healthy	Root|k__Bacteria|p__Proteobacteria|c__Betaproteobacteria|o__Neisseriales|f__Neisseriaceae|g__Neisseria|s__Neisseria_cinerea	0.517237	1	0.473861	-0.0814823	Plaque	unique	11
COPD	Healthy	Root|k__Bacteria|p__Proteobacteria|c__Betaproteobacteria|o__Neisseriales|f__Neisseriaceae|g__Neisseria|s__Neisseria_elongata	2.5536	1	1.44455	0.205958	Plaque	unique	11
COPD	Healthy	Root|k__Bacteria|p__Proteobacteria|c__Betaproteobacteria|o__Neisseriales|f__Neisseriaceae|g__Neisseria|s__Neisseria_flavescens	3.38927	1	2.318	1.22411	Plaque	unique	11
COPD	Healthy	Root|k__Bacteria|p__Proteobacteria|c__Betaproteobacteria|o__Neisseriales|f__Neisseriaceae|g__Neisseria|s__Neisseria_macacae	3.2761	1	2.24397	-0.174274	Plaque	unique	11
COPD	Healthy	Root|k__Bacteria|p__Proteobacteria|c__Betaproteobacteria|o__Neisseriales|f__Neisseriaceae|g__Neisseria|s__Neisseria_mucosa	4.39749	0.5677	2.93096	0.386778	Plaque	unique	11
COPD	Healthy	Root|k__Bacteria|p__Proteobacteria|c__Betaproteobacteria|o__Neisseriales|f__Neisseriaceae|g__Neisseria|s__Neisseria_perflava	1.49595	1	1.02597	0.763431	Plaque	unique	11
COPD	Healthy	Root|k__Bacteria|p__Proteobacteria|c__Betaproteobacteria|o__Neisseriales|f__Neisseriaceae|g__Neisseria|s__Neisseria_sicca	3.47593	1	2.57968	0.196341	Plaque	unique	11
COPD	Healthy	Root|k__Bacteria|p__Proteobacteria|c__Betaproteobacteria|o__Neisseriales|f__Neisseriaceae|g__Neisseria|s__Neisseria_sp_HMSC064E01	1.00369	1	1.00567	-0.103024	Plaque	unique	11
COPD	Healthy	Root|k__Bacteria|p__Proteobacteria|c__Betaproteobacteria|o__Neisseriales|f__Neisseriaceae|g__Neisseria|s__Neisseria_sp_oral_taxon_014	-0.926532	1	-0.498722	0.0736143	Plaque	unique	11
COPD	Healthy	Root|k__Bacteria|p__Proteobacteria|c__Betaproteobacteria|o__Neisseriales|f__Neisseriaceae|g__Neisseria|s__Neisseria_subflava	2.58846	1	1.53773	1.68485	Plaque	unique	11
COPD	Healthy	Root|k__Bacteria|p__Proteobacteria|c__Deltaproteobacteria|o__Desulfobacterales|f__Desulfobulbaceae|g__Desulfobulbus|s__Desulfobulbus_oralis	4.64634	0.224051	3.22407	-0.10553	Plaque	unique	11
COPD	Healthy	Root|k__Bacteria|p__Proteobacteria|c__Epsilonproteobacteria|o__Campylobacterales|f__Campylobacteraceae|g__Campylobacter|s__Campylobacter_concisus	4.61662	0.0265053	3.81035	0.443984	Plaque	unique	11
COPD	Healthy	Root|k__Bacteria|p__Proteobacteria|c__Epsilonproteobacteria|o__Campylobacterales|f__Campylobacteraceae|g__Campylobacter|s__Campylobacter_gracilis	-2.49164	1	-2.10491	-0.646558	Plaque	unique	11
COPD	Healthy	Root|k__Bacteria|p__Proteobacteria|c__Epsilonproteobacteria|o__Campylobacterales|f__Campylobacteraceae|g__Campylobacter|s__Campylobacter_rectus	1.94949	1	1.31739	-0.12968	Plaque	unique	11
COPD	Healthy	Root|k__Bacteria|p__Proteobacteria|c__Epsilonproteobacteria|o__Campylobacterales|f__Campylobacteraceae|g__Campylobacter|s__Campylobacter_showae	2.932	1	2.17133	0.336275	Plaque	unique	11
COPD	Healthy	Root|k__Bacteria|p__Proteobacteria|c__Gammaproteobacteria|o__Cardiobacteriales|f__Cardiobacteriaceae|g__Cardiobacterium|s__Cardiobacterium_hominis	-0.156559	1	-0.114096	-0.218946	Plaque	unique	11
COPD	Healthy	Root|k__Bacteria|p__Proteobacteria|c__Gammaproteobacteria|o__Cardiobacteriales|f__Cardiobacteriaceae|g__Cardiobacterium|s__Cardiobacterium_valvarum	-0.649203	1	-0.390803	0.0794129	Plaque	unique	11
COPD	Healthy	Root|k__Bacteria|p__Proteobacteria|c__Gammaproteobacteria|o__Pasteurellales|f__Pasteurellaceae|g__Aggregatibacter|s__Aggregatibacter_aphrophilus	-5.08003	0.00152993	-4.47261	-0.639869	Plaque	unique	11
COPD	Healthy	Root|k__Bacteria|p__Proteobacteria|c__Gammaproteobacteria|o__Pasteurellales|f__Pasteurellaceae|g__Aggregatibacter|s__Aggregatibacter_segnis	2.0367	1	1.07906	1.32887	Plaque	unique	11
COPD	Healthy	Root|k__Bacteria|p__Proteobacteria|c__Gammaproteobacteria|o__Pasteurellales|f__Pasteurellaceae|g__Aggregatibacter|s__Aggregatibacter_sp_oral_taxon_458	1.08162	1	0.585033	0.730805	Plaque	unique	11
COPD	Healthy	Root|k__Bacteria|p__Proteobacteria|c__Gammaproteobacteria|o__Pasteurellales|f__Pasteurellaceae|g__Haemophilus|s__Haemophilus_haemolyticus	3.59804	1	2.24066	0.735666	Plaque	unique	11
COPD	Healthy	Root|k__Bacteria|p__Proteobacteria|c__Gammaproteobacteria|o__Pasteurellales|f__Pasteurellaceae|g__Haemophilus|s__Haemophilus_parahaemolyticus	1.76012	1	1.46146	0.793259	Plaque	unique	11
COPD	Healthy	Root|k__Bacteria|p__Proteobacteria|c__Gammaproteobacteria|o__Pasteurellales|f__Pasteurellaceae|g__Haemophilus|s__Haemophilus_parainfluenzae	2.10335	1	2.65744	0.703755	Plaque	unique	11
COPD	Healthy	Root|k__Bacteria|p__Proteobacteria|c__Gammaproteobacteria|o__Pasteurellales|f__Pasteurellaceae|g__Haemophilus|s__Haemophilus_paraphrohaemolyticus	0.449061	1	0.613606	-0.147209	Plaque	unique	11
COPD	Healthy	Root|k__Bacteria|p__Proteobacteria|c__Gammaproteobacteria|o__Pasteurellales|f__Pasteurellaceae|g__Haemophilus|s__Haemophilus_quentini	1.37233	1	1.78163	0.331167	Plaque	unique	11
COPD	Healthy	Root|k__Bacteria|p__Proteobacteria|c__Gammaproteobacteria|o__Pasteurellales|f__Pasteurellaceae|g__Haemophilus|s__Haemophilus_sp_HMSC71H05	-0.252698	1	-0.185476	-0.0412413	Plaque	unique	11
COPD	Healthy	Root|k__Bacteria|p__Proteobacteria|c__Gammaproteobacteria|o__Pasteurellales|f__Pasteurellaceae|g__Haemophilus|s__Haemophilus_sputorum	-0.520245	1	-0.567338	0.712573	Plaque	unique	11
COPD	Healthy	Root|k__Bacteria|p__Proteobacteria|c__Gammaproteobacteria|o__Pseudomonadales|f__Moraxellaceae|g__Moraxella|s__Moraxella_osloensis	0.100013	1	0.120639	0.149419	Plaque	unique	11
COPD	Healthy	Root|k__Bacteria|p__Proteobacteria|c__Gammaproteobacteria|o__Xanthomonadales|f__Xanthomonadaceae|g__Stenotrophomonas|s__Stenotrophomonas_maltophilia	0.95808	1	1.06205	0.841075	Plaque	unique	11
COPD	Healthy	Root|k__Bacteria|p__Proteobacteria|c__Gammaproteobacteria|o__Xanthomonadales|f__Xanthomonadaceae|g__Stenotrophomonas|s__Stenotrophomonas_pavanii	1.60472	1	1.05925	0.83288	Plaque	unique	11
COPD	Healthy	Root|k__Bacteria|p__Spirochaetes|c__Spirochaetia|o__Spirochaetales|f__Spirochaetaceae|g__Treponema|s__Treponema_denticola	0.673484	1	0.812083	-0.378815	Plaque	unique	11
COPD	Healthy	Root|k__Bacteria|p__Spirochaetes|c__Spirochaetia|o__Spirochaetales|f__Spirochaetaceae|g__Treponema|s__Treponema_lecithinolyticum	-1.08285	1	-1.80328	-0.4021	Plaque	unique	11
COPD	Healthy	Root|k__Bacteria|p__Spirochaetes|c__Spirochaetia|o__Spirochaetales|f__Spirochaetaceae|g__Treponema|s__Treponema_maltophilum	-0.348428	1	-0.289739	-0.566547	Plaque	unique	11
COPD	Healthy	Root|k__Bacteria|p__Spirochaetes|c__Spirochaetia|o__Spirochaetales|f__Spirochaetaceae|g__Treponema|s__Treponema_socranskii	-0.699629	1	-0.542232	-0.445233	Plaque	unique	11
COPD	Healthy	Root|k__Bacteria|p__Spirochaetes|c__Spirochaetia|o__Spirochaetales|f__Spirochaetaceae|g__Treponema|s__Treponema_sp_OMZ_838	-0.337312	1	-0.772902	-0.348601	Plaque	unique	11
COPD	Healthy	Root|k__Bacteria|p__Synergistetes|c__Synergistia|o__Synergistales|f__Synergistaceae|g__Fretibacterium|s__Fretibacterium_fastidiosum	3.72051	1	2.63464	-0.156144	Plaque	unique	11
COPD	Healthy	Root|k__Eukaryota|p__Ascomycota|c__Saccharomycetes|o__Saccharomycetales|f__Debaryomycetaceae|g__Candida|s__Candida_albicans	1.57541	1	1.05931	0.825468	Plaque	unique	11
COPD	Healthy	Unknown	0.458767	1	1.0585	-0.512124	Plaque	unique	11
COPD	Healthy	Root|k__Bacteria|p__Actinobacteria|c__Actinobacteria|o__Actinomycetales|f__Actinomycetaceae|g__Actinobaculum|s__Actinobaculum_sp_oral_taxon_183	-3.11594	0.152443	-3.26649	-0.182718	Skin Forehead	unique	12
COPD	Healthy	Root|k__Bacteria|p__Actinobacteria|c__Actinobacteria|o__Actinomycetales|f__Actinomycetaceae|g__Actinomyces|s__Actinomyces_graevenitzii	2.14526	1	1.80725	0.882924	Skin Forehead	unique	12
COPD	Healthy	Root|k__Bacteria|p__Actinobacteria|c__Actinobacteria|o__Actinomycetales|f__Actinomycetaceae|g__Actinomyces|s__Actinomyces_johnsonii	0.0224031	1	0.0229016	0.618609	Skin Forehead	unique	12
COPD	Healthy	Root|k__Bacteria|p__Actinobacteria|c__Actinobacteria|o__Actinomycetales|f__Actinomycetaceae|g__Actinomyces|s__Actinomyces_massiliensis	-2.1682	1	-2.64727	-0.260383	Skin Forehead	unique	12
COPD	Healthy	Root|k__Bacteria|p__Actinobacteria|c__Actinobacteria|o__Actinomycetales|f__Actinomycetaceae|g__Actinomyces|s__Actinomyces_naeslundii	-0.42252	1	-0.475259	-0.146588	Skin Forehead	unique	12
COPD	Healthy	Root|k__Bacteria|p__Actinobacteria|c__Actinobacteria|o__Actinomycetales|f__Actinomycetaceae|g__Actinomyces|s__Actinomyces_odontolyticus	2.62819	1	2.53763	0.689824	Skin Forehead	unique	12
COPD	Healthy	Root|k__Bacteria|p__Actinobacteria|c__Actinobacteria|o__Actinomycetales|f__Actinomycetaceae|g__Actinomyces|s__Actinomyces_oris	1.49053	1	1.31542	0.38913	Skin Forehead	unique	12
COPD	Healthy	Root|k__Bacteria|p__Actinobacteria|c__Actinobacteria|o__Actinomycetales|f__Actinomycetaceae|g__Actinomyces|s__Actinomyces_sp_HMSC035G02	0.41576	1	0.344788	0.926517	Skin Forehead	unique	12
COPD	Healthy	Root|k__Bacteria|p__Actinobacteria|c__Actinobacteria|o__Actinomycetales|f__Actinomycetaceae|g__Actinomyces|s__Actinomyces_sp_HPA0247	1.29989	1	1.14946	-0.14687	Skin Forehead	unique	12
COPD	Healthy	Root|k__Bacteria|p__Actinobacteria|c__Actinobacteria|o__Actinomycetales|f__Actinomycetaceae|g__Actinomyces|s__Actinomyces_sp_ICM47	0.429746	1	0.392455	0.224565	Skin Forehead	unique	12
COPD	Healthy	Root|k__Bacteria|p__Actinobacteria|c__Actinobacteria|o__Actinomycetales|f__Actinomycetaceae|g__Actinomyces|s__Actinomyces_sp_S6_Spd3	1.51293	1	1.53812	0.352217	Skin Forehead	unique	12
COPD	Healthy	Root|k__Bacteria|p__Actinobacteria|c__Actinobacteria|o__Actinomycetales|f__Actinomycetaceae|g__Actinomyces|s__Actinomyces_sp_oral_taxon_180	0.890115	1	0.65595	0.621	Skin Forehead	unique	12
COPD	Healthy	Root|k__Bacteria|p__Actinobacteria|c__Actinobacteria|o__Actinomycetales|f__Actinomycetaceae|g__Actinomyces|s__Actinomyces_sp_oral_taxon_181	4.04294	0.109343	3.3614	0.631895	Skin Forehead	unique	12
COPD	Healthy	Root|k__Bacteria|p__Actinobacteria|c__Actinobacteria|o__Actinomycetales|f__Actinomycetaceae|g__Actinomyces|s__Actinomyces_sp_oral_taxon_414	1.67858	1	1.4976	0.395829	Skin Forehead	unique	12
COPD	Healthy	Root|k__Bacteria|p__Actinobacteria|c__Actinobacteria|o__Actinomycetales|f__Actinomycetaceae|g__Actinomyces|s__Actinomyces_sp_oral_taxon_897	-0.336623	1	-0.214335	0.61184	Skin Forehead	unique	12
COPD	Healthy	Root|k__Bacteria|p__Actinobacteria|c__Actinobacteria|o__Bifidobacteriales|f__Bifidobacteriaceae|g__Bifidobacterium|s__Bifidobacterium_adolescentis	-3.5322	0.0151071	-3.87725	-0.341676	Skin Forehead	unique	12
COPD	Healthy	Root|k__Bacteria|p__Actinobacteria|c__Actinobacteria|o__Bifidobacteriales|f__Bifidobacteriaceae|g__Bifidobacterium|s__Bifidobacterium_bifidum	-2.72713	0.420752	-2.96052	-0.0576597	Skin Forehead	unique	12
COPD	Healthy	Root|k__Bacteria|p__Actinobacteria|c__Actinobacteria|o__Bifidobacteriales|f__Bifidobacteriaceae|g__Bifidobacterium|s__Bifidobacterium_dentium	0.857653	1	0.71139	0.656771	Skin Forehead	unique	12
COPD	Healthy	Root|k__Bacteria|p__Actinobacteria|c__Actinobacteria|o__Bifidobacteriales|f__Bifidobacteriaceae|g__Bifidobacterium|s__Bifidobacterium_longum	1.65117	1	1.36862	0.83126	Skin Forehead	unique	12
COPD	Healthy	Root|k__Bacteria|p__Actinobacteria|c__Actinobacteria|o__Bifidobacteriales|f__Bifidobacteriaceae|g__Scardovia|s__Scardovia_wiggsiae	-0.306082	1	-0.181635	0.618573	Skin Forehead	unique	12
COPD	Healthy	Root|k__Bacteria|p__Actinobacteria|c__Actinobacteria|o__Corynebacteriales|f__Corynebacteriaceae|g__Corynebacterium|s__Corynebacterium_provencense	-2.15856	1	-1.71028	-0.18054	Skin Forehead	unique	12
COPD	Healthy	Root|k__Bacteria|p__Actinobacteria|c__Actinobacteria|o__Corynebacteriales|f__Corynebacteriaceae|g__Corynebacterium|s__Corynebacterium_pseudogenitalium	0.485213	1	0.483405	1.02344	Skin Forehead	unique	12
COPD	Healthy	Root|k__Bacteria|p__Actinobacteria|c__Actinobacteria|o__Micrococcales|f__Intrasporangiaceae|g__Janibacter|s__Janibacter_hoylei	-1.26802	1	-0.746528	-0.0337429	Skin Forehead	unique	12
COPD	Healthy	Root|k__Bacteria|p__Actinobacteria|c__Actinobacteria|o__Micrococcales|f__Intrasporangiaceae|g__Janibacter|s__Janibacter_terrae	-2.07678	1	-1.76797	-0.0919673	Skin Forehead	unique	12
COPD	Healthy	Root|k__Bacteria|p__Actinobacteria|c__Actinobacteria|o__Micrococcales|f__Micrococcaceae|g__Kocuria|s__Kocuria_palustris	-1.62676	1	-1.20149	0.092583	Skin Forehead	unique	12
COPD	Healthy	Root|k__Bacteria|p__Actinobacteria|c__Actinobacteria|o__Micrococcales|f__Micrococcaceae|g__Kocuria|s__Kocuria_rhizophila	-0.521005	1	-0.31208	0.288335	Skin Forehead	unique	12
COPD	Healthy	Root|k__Bacteria|p__Actinobacteria|c__Actinobacteria|o__Micrococcales|f__Micrococcaceae|g__Micrococcus|s__Micrococcus_aloeverae	-1.97314	1	-1.49145	0.723702	Skin Forehead	unique	12
COPD	Healthy	Root|k__Bacteria|p__Actinobacteria|c__Actinobacteria|o__Micrococcales|f__Micrococcaceae|g__Micrococcus|s__Micrococcus_luteus	-1.15572	1	-0.844722	0.515853	Skin Forehead	unique	12
COPD	Healthy	Root|k__Bacteria|p__Actinobacteria|c__Actinobacteria|o__Micrococcales|f__Micrococcaceae|g__Rothia|s__Rothia_aeria	-0.563834	1	-0.586914	0.32503	Skin Forehead	unique	12
COPD	Healthy	Root|k__Bacteria|p__Actinobacteria|c__Actinobacteria|o__Micrococcales|f__Micrococcaceae|g__Rothia|s__Rothia_dentocariosa	-0.133911	1	-0.126988	-0.0908119	Skin Forehead	unique	12
COPD	Healthy	Root|k__Bacteria|p__Actinobacteria|c__Actinobacteria|o__Micrococcales|f__Micrococcaceae|g__Rothia|s__Rothia_mucilaginosa	-1.34997	1	-1.14093	0.352332	Skin Forehead	unique	12
COPD	Healthy	Root|k__Bacteria|p__Actinobacteria|c__Actinobacteria|o__Propionibacteriales|f__Propionibacteriaceae|g__Cutibacterium|s__Cutibacterium_acnes	-3.48631	4.66584e-05	-5.10891	-0.214972	Skin Forehead	unique	12
COPD	Healthy	Root|k__Bacteria|p__Actinobacteria|c__Actinobacteria|o__Propionibacteriales|f__Propionibacteriaceae|g__Cutibacterium|s__Cutibacterium_avidum	0.723994	1	0.499946	0.120484	Skin Forehead	unique	12
COPD	Healthy	Root|k__Bacteria|p__Actinobacteria|c__Actinobacteria|o__Propionibacteriales|f__Propionibacteriaceae|g__Cutibacterium|s__Cutibacterium_granulosum	1.14542	1	0.756927	0.898203	Skin Forehead	unique	12
COPD	Healthy	Root|k__Bacteria|p__Actinobacteria|c__Actinobacteria|o__Propionibacteriales|f__Propionibacteriaceae|g__Cutibacterium|s__Propionibacterium_namnetense	-5.14855	0.275829	-3.09042	-0.263617	Skin Forehead	unique	12
COPD	Healthy	Root|k__Bacteria|p__Actinobacteria|c__Actinobacteria|o__Propionibacteriales|f__Propionibacteriaceae|g__Pseudopropionibacterium|s__Pseudopropionibacterium_propionicum	-0.395586	1	-0.507486	0.102869	Skin Forehead	unique	12
COPD	Healthy	Root|k__Bacteria|p__Actinobacteria|c__Coriobacteriia|o__Coriobacteriales|f__Atopobiaceae|g__Atopobium|s__Atopobium_parvulum	3.17685	1	2.46442	0.955936	Skin Forehead	unique	12
COPD	Healthy	Root|k__Bacteria|p__Actinobacteria|c__Coriobacteriia|o__Coriobacteriales|f__Atopobiaceae|g__Atopobium|s__Atopobium_rimae	2.98476	1	2.2466	0.811388	Skin Forehead	unique	12
COPD	Healthy	Root|k__Bacteria|p__Actinobacteria|c__Coriobacteriia|o__Coriobacteriales|f__Atopobiaceae|g__Olsenella|s__Olsenella_uli	-0.406423	1	-0.446292	0.0920913	Skin Forehead	unique	12
COPD	Healthy	Root|k__Bacteria|p__Actinobacteria|c__Coriobacteriia|o__Coriobacteriales|f__Coriobacteriaceae|g__Collinsella|s__Collinsella_aerofaciens	-2.8536	1	-1.93452	0.29729	Skin Forehead	unique	12
COPD	Healthy	Root|k__Bacteria|p__Actinobacteria|c__Coriobacteriia|o__Eggerthellales|f__Eggerthellaceae|g__Asaccharobacter|s__Asaccharobacter_celatus	-2.36663	0.273595	-3.09497	-0.0927918	Skin Forehead	unique	12
COPD	Healthy	Root|k__Bacteria|p__Actinobacteria|c__Coriobacteriia|o__Eggerthellales|f__Eggerthellaceae|g__Slackia|s__Slackia_exigua	0.821783	1	0.701496	0.622838	Skin Forehead	unique	12
COPD	Healthy	Root|k__Bacteria|p__Bacteroidetes|c__Bacteroidetes_unclassified|o__Bacteroidetes_unclassified|f__Bacteroidetes_unclassified|g__Bacteroidetes_unclassified|s__Bacteroidetes_oral_taxon_274	-0.464703	1	-0.601249	0.0829933	Skin Forehead	unique	12
COPD	Healthy	Root|k__Bacteria|p__Bacteroidetes|c__Bacteroidia|o__Bacteroidales|f__Bacteroidaceae|g__Bacteroides|s__Bacteroides_uniformis	-2.22375	1	-2.42729	-0.0496697	Skin Forehead	unique	12
COPD	Healthy	Root|k__Bacteria|p__Bacteroidetes|c__Bacteroidia|o__Bacteroidales|f__Porphyromonadaceae|g__Porphyromonas|s__Porphyromonas_endodontalis	0.799419	1	0.707053	0.162119	Skin Forehead	unique	12
COPD	Healthy	Root|k__Bacteria|p__Bacteroidetes|c__Bacteroidia|o__Bacteroidales|f__Porphyromonadaceae|g__Porphyromonas|s__Porphyromonas_somerae	1.23965	1	1.25142	0.426053	Skin Forehead	unique	12
COPD	Healthy	Root|k__Bacteria|p__Bacteroidetes|c__Bacteroidia|o__Bacteroidales|f__Prevotellaceae|g__Prevotella|s__Prevotella_denticola	-0.313398	1	-0.405476	0.333209	Skin Forehead	unique	12
COPD	Healthy	Root|k__Bacteria|p__Bacteroidetes|c__Bacteroidia|o__Bacteroidales|f__Prevotellaceae|g__Prevotella|s__Prevotella_histicola	1.74842	1	1.56721	-0.0433731	Skin Forehead	unique	12
COPD	Healthy	Root|k__Bacteria|p__Bacteroidetes|c__Bacteroidia|o__Bacteroidales|f__Prevotellaceae|g__Prevotella|s__Prevotella_melaninogenica	1.45015	1	1.1866	0.918429	Skin Forehead	unique	12
COPD	Healthy	Root|k__Bacteria|p__Bacteroidetes|c__Bacteroidia|o__Bacteroidales|f__Prevotellaceae|g__Prevotella|s__Prevotella_nigrescens	0.229505	1	0.395667	0.585206	Skin Forehead	unique	12
COPD	Healthy	Root|k__Bacteria|p__Bacteroidetes|c__Bacteroidia|o__Bacteroidales|f__Prevotellaceae|g__Prevotella|s__Prevotella_pallens	-0.0594021	1	-0.0550969	1.10413	Skin Forehead	unique	12
COPD	Healthy	Root|k__Bacteria|p__Bacteroidetes|c__Bacteroidia|o__Bacteroidales|f__Prevotellaceae|g__Prevotella|s__Prevotella_salivae	0.140591	1	0.156642	0.716165	Skin Forehead	unique	12
COPD	Healthy	Root|k__Bacteria|p__Bacteroidetes|c__Bacteroidia|o__Bacteroidales|f__Prevotellaceae|g__Prevotella|s__Prevotella_sp_oral_taxon_306	-0.0156427	1	-0.0166621	0.969808	Skin Forehead	unique	12
COPD	Healthy	Root|k__Bacteria|p__Bacteroidetes|c__Bacteroidia|o__Bacteroidales|f__Rikenellaceae|g__Alistipes|s__Alistipes_putredinis	-2.64528	1	-2.35998	0.546874	Skin Forehead	unique	12
COPD	Healthy	Root|k__Bacteria|p__Bacteroidetes|c__Bacteroidia|o__Bacteroidales|f__Tannerellaceae|g__Tannerella|s__Tannerella_sp_oral_taxon_HOT_286	-0.357837	1	-0.393145	0.712178	Skin Forehead	unique	12
COPD	Healthy	Root|k__Bacteria|p__Bacteroidetes|c__Flavobacteriia|o__Flavobacteriales|f__Flavobacteriaceae|g__Capnocytophaga|s__Capnocytophaga_gingivalis	-0.0606102	1	-0.0932145	-0.0274982	Skin Forehead	unique	12
COPD	Healthy	Root|k__Bacteria|p__Firmicutes|c__Bacilli|o__Bacillales|f__Bacillales_unclassified|g__Gemella|s__Gemella_haemolysans	1.32883	1	1.2548	0.0694941	Skin Forehead	unique	12
COPD	Healthy	Root|k__Bacteria|p__Firmicutes|c__Bacilli|o__Bacillales|f__Bacillales_unclassified|g__Gemella|s__Gemella_morbillorum	1.21931	1	1.42906	0.503394	Skin Forehead	unique	12
COPD	Healthy	Root|k__Bacteria|p__Firmicutes|c__Bacilli|o__Bacillales|f__Bacillales_unclassified|g__Gemella|s__Gemella_sanguinis	1.67471	1	1.45916	0.145084	Skin Forehead	unique	12
COPD	Healthy	Root|k__Bacteria|p__Firmicutes|c__Bacilli|o__Bacillales|f__Staphylococcaceae|g__Staphylococcus|s__Staphylococcus_capitis	-1.66507	1	-0.91607	0.752495	Skin Forehead	unique	12
COPD	Healthy	Root|k__Bacteria|p__Firmicutes|c__Bacilli|o__Bacillales|f__Staphylococcaceae|g__Staphylococcus|s__Staphylococcus_epidermidis	-1.12436	1	-0.80892	0.896417	Skin Forehead	unique	12
COPD	Healthy	Root|k__Bacteria|p__Firmicutes|c__Bacilli|o__Bacillales|f__Staphylococcaceae|g__Staphylococcus|s__Staphylococcus_hominis	0.706311	1	0.441975	0.895309	Skin Forehead	unique	12
COPD	Healthy	Root|k__Bacteria|p__Firmicutes|c__Bacilli|o__Lactobacillales|f__Aerococcaceae|g__Abiotrophia|s__Abiotrophia_sp_HMSC24B09	0.587159	1	0.580232	0.684965	Skin Forehead	unique	12
COPD	Healthy	Root|k__Bacteria|p__Firmicutes|c__Bacilli|o__Lactobacillales|f__Carnobacteriaceae|g__Granulicatella|s__Granulicatella_adiacens	-0.194993	1	-0.191683	0.0377275	Skin Forehead	unique	12
COPD	Healthy	Root|k__Bacteria|p__Firmicutes|c__Bacilli|o__Lactobacillales|f__Carnobacteriaceae|g__Granulicatella|s__Granulicatella_elegans	-0.117827	1	-0.186184	0.909214	Skin Forehead	unique	12
COPD	Healthy	Root|k__Bacteria|p__Firmicutes|c__Bacilli|o__Lactobacillales|f__Enterococcaceae|g__Enterococcus|s__Enterococcus_casseliflavus	-2.24697	1	-2.26183	-0.207846	Skin Forehead	unique	12
COPD	Healthy	Root|k__Bacteria|p__Firmicutes|c__Bacilli|o__Lactobacillales|f__Lactobacillaceae|g__Lactobacillus|s__Lactobacillus_acidipiscis	-1.93296	1	-1.19797	-0.125872	Skin Forehead	unique	12
COPD	Healthy	Root|k__Bacteria|p__Firmicutes|c__Bacilli|o__Lactobacillales|f__Lactobacillaceae|g__Lactobacillus|s__Lactobacillus_buchneri	-1.24876	1	-0.666058	-0.152067	Skin Forehead	unique	12
COPD	Healthy	Root|k__Bacteria|p__Firmicutes|c__Bacilli|o__Lactobacillales|f__Lactobacillaceae|g__Lactobacillus|s__Lactobacillus_harbinensis	-1.48604	1	-0.7822	-0.181455	Skin Forehead	unique	12
COPD	Healthy	Root|k__Bacteria|p__Firmicutes|c__Bacilli|o__Lactobacillales|f__Lactobacillaceae|g__Lactobacillus|s__Lactobacillus_vini	-2.18834	1	-1.16487	-0.177245	Skin Forehead	unique	12
COPD	Healthy	Root|k__Bacteria|p__Firmicutes|c__Bacilli|o__Lactobacillales|f__Streptococcaceae|g__Streptococcus|s__Streptococcus_anginosus_group	2.53409	1	2.29589	0.112076	Skin Forehead	unique	12
COPD	Healthy	Root|k__Bacteria|p__Firmicutes|c__Bacilli|o__Lactobacillales|f__Streptococcaceae|g__Streptococcus|s__Streptococcus_australis	0.0591743	1	0.0660973	0.390614	Skin Forehead	unique	12
COPD	Healthy	Root|k__Bacteria|p__Firmicutes|c__Bacilli|o__Lactobacillales|f__Streptococcaceae|g__Streptococcus|s__Streptococcus_cristatus	-0.397	1	-0.526768	0.180663	Skin Forehead	unique	12
COPD	Healthy	Root|k__Bacteria|p__Firmicutes|c__Bacilli|o__Lactobacillales|f__Streptococcaceae|g__Streptococcus|s__Streptococcus_gordonii	1.93428	1	1.69406	0.660159	Skin Forehead	unique	12
COPD	Healthy	Root|k__Bacteria|p__Firmicutes|c__Bacilli|o__Lactobacillales|f__Streptococcaceae|g__Streptococcus|s__Streptococcus_infantis	1.15901	1	1.05707	0.212501	Skin Forehead	unique	12
COPD	Healthy	Root|k__Bacteria|p__Firmicutes|c__Bacilli|o__Lactobacillales|f__Streptococcaceae|g__Streptococcus|s__Streptococcus_mitis	1.60793	1	1.52671	0.107889	Skin Forehead	unique	12
COPD	Healthy	Root|k__Bacteria|p__Firmicutes|c__Bacilli|o__Lactobacillales|f__Streptococcaceae|g__Streptococcus|s__Streptococcus_oralis	0.442025	1	0.37889	0.780615	Skin Forehead	unique	12
COPD	Healthy	Root|k__Bacteria|p__Firmicutes|c__Bacilli|o__Lactobacillales|f__Streptococcaceae|g__Streptococcus|s__Streptococcus_parasanguinis	2.20307	1	2.663	0.52161	Skin Forehead	unique	12
COPD	Healthy	Root|k__Bacteria|p__Firmicutes|c__Bacilli|o__Lactobacillales|f__Streptococcaceae|g__Streptococcus|s__Streptococcus_salivarius	-0.243192	1	-0.21651	0.0179242	Skin Forehead	unique	12
COPD	Healthy	Root|k__Bacteria|p__Firmicutes|c__Bacilli|o__Lactobacillales|f__Streptococcaceae|g__Streptococcus|s__Streptococcus_sanguinis	0.215882	1	0.194692	0.71612	Skin Forehead	unique	12
COPD	Healthy	Root|k__Bacteria|p__Firmicutes|c__Bacilli|o__Lactobacillales|f__Streptococcaceae|g__Streptococcus|s__Streptococcus_sp_A12	-0.683191	1	-0.737624	-0.086994	Skin Forehead	unique	12
COPD	Healthy	Root|k__Bacteria|p__Firmicutes|c__Bacilli|o__Lactobacillales|f__Streptococcaceae|g__Streptococcus|s__Streptococcus_thermophilus	-1.30449	1	-1.14833	-0.000217209	Skin Forehead	unique	12
COPD	Healthy	Root|k__Bacteria|p__Firmicutes|c__Bacilli|o__Lactobacillales|f__Streptococcaceae|g__Streptococcus|s__Streptococcus_vestibularis	1.94296	1	1.73133	0.305215	Skin Forehead	unique	12
COPD	Healthy	Root|k__Bacteria|p__Firmicutes|c__Clostridia|o__Clostridiales|f__Clostridiales_Family_XIII_Incertae_Sedis|g__Clostridiales_Family_XIII_Incertae_Sedis_unclassified|s__Eubacterium_brachy	-1.24695	1	-1.28736	-0.131507	Skin Forehead	unique	12
COPD	Healthy	Root|k__Bacteria|p__Firmicutes|c__Clostridia|o__Clostridiales|f__Clostridiales_Family_XIII_Incertae_Sedis|g__Clostridiales_Family_XIII_Incertae_Sedis_unclassified|s__Eubacterium_infirmum	1.9938	1	1.86385	0.906254	Skin Forehead	unique	12
COPD	Healthy	Root|k__Bacteria|p__Firmicutes|c__Clostridia|o__Clostridiales|f__Clostridiales_Family_XIII_Incertae_Sedis|g__Clostridiales_Family_XIII_Incertae_Sedis_unclassified|s__Eubacterium_sulci	0.736146	1	0.772402	0.025216	Skin Forehead	unique	12
COPD	Healthy	Root|k__Bacteria|p__Firmicutes|c__Clostridia|o__Clostridiales|f__Clostridiales_Family_XIII_Incertae_Sedis|g__Mogibacterium|s__Mogibacterium_diversum	-0.209792	1	-0.241835	0.300637	Skin Forehead	unique	12
COPD	Healthy	Root|k__Bacteria|p__Firmicutes|c__Clostridia|o__Clostridiales|f__Eubacteriaceae|g__Eubacterium|s__Eubacterium_hallii	-1.36982	1	-1.25356	0.733486	Skin Forehead	unique	12
COPD	Healthy	Root|k__Bacteria|p__Firmicutes|c__Clostridia|o__Clostridiales|f__Lachnospiraceae|g__Anaerostipes|s__Anaerostipes_hadrus	-2.05699	1	-1.77322	0.375004	Skin Forehead	unique	12
COPD	Healthy	Root|k__Bacteria|p__Firmicutes|c__Clostridia|o__Clostridiales|f__Lachnospiraceae|g__Blautia|s__Blautia_obeum	-0.916233	1	-1.0685	0.780949	Skin Forehead	unique	12
COPD	Healthy	Root|k__Bacteria|p__Firmicutes|c__Clostridia|o__Clostridiales|f__Lachnospiraceae|g__Blautia|s__Blautia_wexlerae	-2.42313	1	-2.1493	0.0058904	Skin Forehead	unique	12
COPD	Healthy	Root|k__Bacteria|p__Firmicutes|c__Clostridia|o__Clostridiales|f__Lachnospiraceae|g__Blautia|s__Ruminococcus_torques	-1.27143	1	-1.09687	0.536581	Skin Forehead	unique	12
COPD	Healthy	Root|k__Bacteria|p__Firmicutes|c__Clostridia|o__Clostridiales|f__Lachnospiraceae|g__Dorea|s__Dorea_longicatena	-0.636907	1	-0.503377	0.695846	Skin Forehead	unique	12
COPD	Healthy	Root|k__Bacteria|p__Firmicutes|c__Clostridia|o__Clostridiales|f__Lachnospiraceae|g__Fusicatenibacter|s__Fusicatenibacter_saccharivorans	-1.04984	1	-0.688805	0.699421	Skin Forehead	unique	12
COPD	Healthy	Root|k__Bacteria|p__Firmicutes|c__Clostridia|o__Clostridiales|f__Lachnospiraceae|g__Lachnoanaerobaculum|s__Lachnoanaerobaculum_saburreum	0.320531	1	0.468547	0.608882	Skin Forehead	unique	12
COPD	Healthy	Root|k__Bacteria|p__Firmicutes|c__Clostridia|o__Clostridiales|f__Lachnospiraceae|g__Lachnospiraceae_unclassified|s__Eubacterium_rectale	-0.912197	1	-0.832478	0.606766	Skin Forehead	unique	12
COPD	Healthy	Root|k__Bacteria|p__Firmicutes|c__Clostridia|o__Clostridiales|f__Lachnospiraceae|g__Lachnospiraceae_unclassified|s__Lachnospiraceae_bacterium_oral_taxon_096	-1.59386	1	-1.71679	0.671591	Skin Forehead	unique	12
COPD	Healthy	Root|k__Bacteria|p__Firmicutes|c__Clostridia|o__Clostridiales|f__Lachnospiraceae|g__Oribacterium|s__Oribacterium_asaccharolyticum	-0.935367	1	-1.14439	-0.149793	Skin Forehead	unique	12
COPD	Healthy	Root|k__Bacteria|p__Firmicutes|c__Clostridia|o__Clostridiales|f__Lachnospiraceae|g__Oribacterium|s__Oribacterium_parvum	-0.122195	1	-0.153461	0.795915	Skin Forehead	unique	12
COPD	Healthy	Root|k__Bacteria|p__Firmicutes|c__Clostridia|o__Clostridiales|f__Lachnospiraceae|g__Oribacterium|s__Oribacterium_sinus	0.134812	1	0.129481	-0.0661112	Skin Forehead	unique	12
COPD	Healthy	Root|k__Bacteria|p__Firmicutes|c__Clostridia|o__Clostridiales|f__Lachnospiraceae|g__Stomatobaculum|s__Stomatobaculum_longum	0.133952	1	0.138791	0.064806	Skin Forehead	unique	12
COPD	Healthy	Root|k__Bacteria|p__Firmicutes|c__Clostridia|o__Clostridiales|f__Peptostreptococcaceae|g__Peptostreptococcus|s__Peptostreptococcus_stomatis	0.0547265	1	0.0623582	0.668073	Skin Forehead	unique	12
COPD	Healthy	Root|k__Bacteria|p__Firmicutes|c__Clostridia|o__Clostridiales|f__Ruminococcaceae|g__Faecalibacterium|s__Faecalibacterium_prausnitzii	-0.549352	1	-0.483732	0.780768	Skin Forehead	unique	12
COPD	Healthy	Root|k__Bacteria|p__Firmicutes|c__Clostridia|o__Clostridiales|f__Ruminococcaceae|g__Ruminococcus|s__Ruminococcus_bromii	-0.546981	1	-0.483515	0.583598	Skin Forehead	unique	12
COPD	Healthy	Root|k__Bacteria|p__Firmicutes|c__Erysipelotrichia|o__Erysipelotrichales|f__Erysipelotrichaceae|g__Bulleidia|s__Bulleidia_extructa	0.822676	1	1.15592	0.167786	Skin Forehead	unique	12
COPD	Healthy	Root|k__Bacteria|p__Firmicutes|c__Erysipelotrichia|o__Erysipelotrichales|f__Erysipelotrichaceae|g__Solobacterium|s__Solobacterium_moorei	1.07789	1	1.23967	0.475724	Skin Forehead	unique	12
COPD	Healthy	Root|k__Bacteria|p__Firmicutes|c__Negativicutes|o__Selenomonadales|f__Selenomonadaceae|g__Selenomonas|s__Selenomonas_flueggei	0.0138262	1	0.0236031	0.705997	Skin Forehead	unique	12
COPD	Healthy	Root|k__Bacteria|p__Firmicutes|c__Negativicutes|o__Selenomonadales|f__Selenomonadaceae|g__Selenomonas|s__Selenomonas_sputigena	-0.570537	1	-0.729659	0.183475	Skin Forehead	unique	12
COPD	Healthy	Root|k__Bacteria|p__Firmicutes|c__Negativicutes|o__Veillonellales|f__Veillonellaceae|g__Dialister|s__Dialister_invisus	0.115889	1	0.130962	0.669512	Skin Forehead	unique	12
COPD	Healthy	Root|k__Bacteria|p__Firmicutes|c__Negativicutes|o__Veillonellales|f__Veillonellaceae|g__Megasphaera|s__Megasphaera_micronuciformis	1.83577	1	1.4819	0.67288	Skin Forehead	unique	12
COPD	Healthy	Root|k__Bacteria|p__Firmicutes|c__Negativicutes|o__Veillonellales|f__Veillonellaceae|g__Veillonella|s__Veillonella_atypica	2.42859	1	1.82192	0.815388	Skin Forehead	unique	12
COPD	Healthy	Root|k__Bacteria|p__Firmicutes|c__Negativicutes|o__Veillonellales|f__Veillonellaceae|g__Veillonella|s__Veillonella_dispar	1.99272	1	1.61635	0.230058	Skin Forehead	unique	12
COPD	Healthy	Root|k__Bacteria|p__Firmicutes|c__Negativicutes|o__Veillonellales|f__Veillonellaceae|g__Veillonella|s__Veillonella_infantium	2.14296	1	2.12753	0.163401	Skin Forehead	unique	12
COPD	Healthy	Root|k__Bacteria|p__Firmicutes|c__Negativicutes|o__Veillonellales|f__Veillonellaceae|g__Veillonella|s__Veillonella_parvula	3.09226	1	2.32531	0.934219	Skin Forehead	unique	12
COPD	Healthy	Root|k__Bacteria|p__Firmicutes|c__Negativicutes|o__Veillonellales|f__Veillonellaceae|g__Veillonella|s__Veillonella_rogosae	-0.121867	1	-0.157157	0.71455	Skin Forehead	unique	12
COPD	Healthy	Root|k__Bacteria|p__Firmicutes|c__Negativicutes|o__Veillonellales|f__Veillonellaceae|g__Veillonella|s__Veillonella_sp_T11011_6	2.2682	1	2.38536	0.461426	Skin Forehead	unique	12
COPD	Healthy	Root|k__Bacteria|p__Firmicutes|c__Tissierellia|o__Tissierellales|f__Peptoniphilaceae|g__Finegoldia|s__Finegoldia_magna	-0.117966	1	-0.134978	0.763674	Skin Forehead	unique	12
COPD	Healthy	Root|k__Bacteria|p__Firmicutes|c__Tissierellia|o__Tissierellales|f__Peptoniphilaceae|g__Parvimonas|s__Parvimonas_micra	1.15926	1	1.26607	0.0560357	Skin Forehead	unique	12
COPD	Healthy	Root|k__Bacteria|p__Fusobacteria|c__Fusobacteriia|o__Fusobacteriales|f__Fusobacteriaceae|g__Fusobacterium|s__Fusobacterium_nucleatum	-1.33485	1	-1.83545	-0.0946727	Skin Forehead	unique	12
COPD	Healthy	Root|k__Bacteria|p__Fusobacteria|c__Fusobacteriia|o__Fusobacteriales|f__Fusobacteriaceae|g__Fusobacterium|s__Fusobacterium_periodonticum	0.233488	1	0.268341	0.69406	Skin Forehead	unique	12
COPD	Healthy	Root|k__Bacteria|p__Fusobacteria|c__Fusobacteriia|o__Fusobacteriales|f__Leptotrichiaceae|g__Leptotrichia|s__Leptotrichia_sp_oral_taxon_215	-0.134714	1	-0.216701	0.401323	Skin Forehead	unique	12
COPD	Healthy	Root|k__Bacteria|p__Fusobacteria|c__Fusobacteriia|o__Fusobacteriales|f__Leptotrichiaceae|g__Leptotrichia|s__Leptotrichia_wadei	0.254608	1	0.341204	0.771209	Skin Forehead	unique	12
COPD	Healthy	Root|k__Bacteria|p__Proteobacteria|c__Alphaproteobacteria|o__Rhizobiales|f__Brucellaceae|g__Ochrobactrum|s__Ochrobactrum_anthropi	-0.510045	1	-0.32775	-0.226313	Skin Forehead	unique	12
COPD	Healthy	Root|k__Bacteria|p__Proteobacteria|c__Alphaproteobacteria|o__Rhizobiales|f__Brucellaceae|g__Ochrobactrum|s__Ochrobactrum_haematophilum	-0.531237	1	-0.317113	0.536149	Skin Forehead	unique	12
COPD	Healthy	Root|k__Bacteria|p__Proteobacteria|c__Alphaproteobacteria|o__Rhodobacterales|f__Rhodobacteraceae|g__Paracoccus|s__Paracoccus_yeei	-4.03007	0.019185	-3.81696	-0.255164	Skin Forehead	unique	12
COPD	Healthy	Root|k__Bacteria|p__Proteobacteria|c__Alphaproteobacteria|o__Rhodospirillales|f__Acetobacteraceae|g__Acetobacter|s__Acetobacter_aceti	-1.59391	1	-0.803958	-0.208568	Skin Forehead	unique	12
COPD	Healthy	Root|k__Bacteria|p__Proteobacteria|c__Alphaproteobacteria|o__Rhodospirillales|f__Acetobacteraceae|g__Acetobacter|s__Acetobacter_senegalensis	-1.81907	1	-0.978805	-0.234374	Skin Forehead	unique	12
COPD	Healthy	Root|k__Bacteria|p__Proteobacteria|c__Alphaproteobacteria|o__Rhodospirillales|f__Rhodospirillales_unclassified|g__Enhydrobacter|s__Enhydrobacter_aerosaccus	-3.37675	1	-1.89094	-0.175021	Skin Forehead	unique	12
COPD	Healthy	Root|k__Bacteria|p__Proteobacteria|c__Betaproteobacteria|o__Burkholderiales|f__Burkholderiaceae|g__Lautropia|s__Lautropia_mirabilis	0.154379	1	0.136943	0.929415	Skin Forehead	unique	12
COPD	Healthy	Root|k__Bacteria|p__Proteobacteria|c__Betaproteobacteria|o__Neisseriales|f__Neisseriaceae|g__Neisseria|s__Neisseria_elongata	0.143156	1	0.158505	0.775359	Skin Forehead	unique	12
COPD	Healthy	Root|k__Bacteria|p__Proteobacteria|c__Betaproteobacteria|o__Neisseriales|f__Neisseriaceae|g__Neisseria|s__Neisseria_flavescens	0.489549	1	0.463028	0.507868	Skin Forehead	unique	12
COPD	Healthy	Root|k__Bacteria|p__Proteobacteria|c__Betaproteobacteria|o__Neisseriales|f__Neisseriaceae|g__Neisseria|s__Neisseria_perflava	-2.29151	1	-2.66054	-0.14969	Skin Forehead	unique	12
COPD	Healthy	Root|k__Bacteria|p__Proteobacteria|c__Betaproteobacteria|o__Neisseriales|f__Neisseriaceae|g__Neisseria|s__Neisseria_sicca	0.713287	1	0.68532	0.883781	Skin Forehead	unique	12
COPD	Healthy	Root|k__Bacteria|p__Proteobacteria|c__Betaproteobacteria|o__Neisseriales|f__Neisseriaceae|g__Neisseria|s__Neisseria_subflava	1.12757	1	0.837365	0.841112	Skin Forehead	unique	12
COPD	Healthy	Root|k__Bacteria|p__Proteobacteria|c__Epsilonproteobacteria|o__Campylobacterales|f__Campylobacteraceae|g__Campylobacter|s__Campylobacter_concisus	0.0968835	1	0.110495	0.215493	Skin Forehead	unique	12
COPD	Healthy	Root|k__Bacteria|p__Proteobacteria|c__Gammaproteobacteria|o__Enterobacterales|f__Enterobacteriaceae|g__Klebsiella|s__Klebsiella_michiganensis	-1.83107	1	-1.2795	-0.416772	Skin Forehead	unique	12
COPD	Healthy	Root|k__Bacteria|p__Proteobacteria|c__Gammaproteobacteria|o__Pasteurellales|f__Pasteurellaceae|g__Haemophilus|s__Haemophilus_parainfluenzae	0.219341	1	0.224128	0.604792	Skin Forehead	unique	12
COPD	Healthy	Root|k__Bacteria|p__Proteobacteria|c__Gammaproteobacteria|o__Pasteurellales|f__Pasteurellaceae|g__Haemophilus|s__Haemophilus_sp_HMSC71H05	-1.65224	1	-1.26751	-0.0270599	Skin Forehead	unique	12
COPD	Healthy	Root|k__Bacteria|p__Proteobacteria|c__Gammaproteobacteria|o__Pseudomonadales|f__Moraxellaceae|g__Moraxella|s__Moraxella_osloensis	-1.95274	1	-1.12537	-0.179757	Skin Forehead	unique	12
COPD	Healthy	Root|k__Bacteria|p__Proteobacteria|c__Gammaproteobacteria|o__Xanthomonadales|f__Xanthomonadaceae|g__Stenotrophomonas|s__Stenotrophomonas_maltophilia	-1.41444	1	-1.07093	0.516535	Skin Forehead	unique	12
COPD	Healthy	Root|k__Bacteria|p__Synergistetes|c__Synergistia|o__Synergistales|f__Synergistaceae|g__Fretibacterium|s__Fretibacterium_fastidiosum	-1.25226	1	-1.10097	-0.0472399	Skin Forehead	unique	12
COPD	Healthy	Root|k__Eukaryota|p__Basidiomycota|c__Malasseziomycetes|o__Malasseziales|f__Malasseziaceae|g__Malassezia|s__Malassezia_globosa	-0.707765	1	-0.497235	0.952722	Skin Forehead	unique	12
COPD	Healthy	Root|k__Eukaryota|p__Basidiomycota|c__Malasseziomycetes|o__Malasseziales|f__Malasseziaceae|g__Malassezia|s__Malassezia_restricta	-0.535135	1	-0.427239	1.2486	Skin Forehead	unique	12
COPD	Healthy	Unknown	-0.753984	1	-0.73867	-0.0451626	Skin Forehead	unique	12
COPD	Healthy	Root|k__Bacteria|p__Actinobacteria|c__Actinobacteria|o__Actinomycetales|f__Actinomycetaceae|g__Actinobaculum|s__Actinobaculum_sp_oral_taxon_183	-1.57688	1	-1.32575	0.409005	Eye	unique	12
COPD	Healthy	Root|k__Bacteria|p__Actinobacteria|c__Actinobacteria|o__Actinomycetales|f__Actinomycetaceae|g__Actinomyces|s__Actinomyces_graevenitzii	0.376097	1	0.218595	0.934652	Eye	unique	12
COPD	Healthy	Root|k__Bacteria|p__Actinobacteria|c__Actinobacteria|o__Actinomycetales|f__Actinomycetaceae|g__Actinomyces|s__Actinomyces_johnsonii	-2.6098	1	-2.32879	0.608331	Eye	unique	12
COPD	Healthy	Root|k__Bacteria|p__Actinobacteria|c__Actinobacteria|o__Actinomycetales|f__Actinomycetaceae|g__Actinomyces|s__Actinomyces_meyeri	-2.13874	1	-1.80212	0.928545	Eye	unique	12
COPD	Healthy	Root|k__Bacteria|p__Actinobacteria|c__Actinobacteria|o__Actinomycetales|f__Actinomycetaceae|g__Actinomyces|s__Actinomyces_naeslundii	-3.19702	0.0547456	-3.48682	0.954997	Eye	unique	12
COPD	Healthy	Root|k__Bacteria|p__Actinobacteria|c__Actinobacteria|o__Actinomycetales|f__Actinomycetaceae|g__Actinomyces|s__Actinomyces_odontolyticus	1.35064	1	1.0749	1.65147	Eye	unique	12
COPD	Healthy	Root|k__Bacteria|p__Actinobacteria|c__Actinobacteria|o__Actinomycetales|f__Actinomycetaceae|g__Actinomyces|s__Actinomyces_oris	1.1598	1	0.949873	1.26706	Eye	unique	12
[truncated: 62,589 more rows]
