# Supplementary material for: Decoding the diagnostic and therapeutic potential of microbiota using pan-body pan-disease microbiomics
Source: Nat Commun. 2024 Sep 26;15:8261. doi: 10.1038/s41467-024-52598-7 (PMC11427559; doi:10.1038/s41467-024-52598-7)
Supplement: Supplementary file 10 — Supplementary Data 7 [file 41467_2024_52598_MOESM10_ESM.xlsx]

## Sheet: Sheet1
sample	Specimen	SGB	species	fastani_reference	fastani_ani	source	label	completeness	completeness_metric	contamination	contamination_metric	strain_heterogeneity
C50504_Throat	Throat	C50504_Throat.20	s__Nanosynbacter sp021222645	GCF_021222645.1	99.06	GTDB	known	75.86	substantial	0.0	none	0.0
C50504_SkinArm	Skin Arm	C50504_SkinArm.25	s__Nanosynbacter sp007845355	GCA_007845355.1	95.17	GTDB	known	58.44	moderate	1.85	low	100.0
C50504_SkinArm	Skin Arm	C50504_SkinArm.26	s__Granulicatella sp001058355	GCA_001058355.1	96.24	GTDB	known	60.71	moderate	3.53	low	5.56
C50504_SkinArm	Skin Arm	C50504_SkinArm.6	s__Fusicatenibacter saccharivorans	SPMP56_bin.5	98.4184	SPMP	known	76.6	substantial	0.95	low	0.0
C50504_SkinArm	Skin Arm	C50504_SkinArm.8	s__Ruminococcus_E bromii_B	SPMP66_bin.23	98.4989	SPMP	known	79.96	substantial	1.01	low	50.0
C50504_Saliva	Saliva	C50504_Saliva.10	s__Pauljensenia pyogenes_A	GCF_001070855.1	95.89	GTDB	known	65.47	moderate	2.72	low	88.89
C50504_Saliva	Saliva	C50504_Saliva.13	s__Nanogingivalis sp916438495	GCA_916438495.1	97.54	GTDB	known	72.72	substantial	0.0	none	0.0
C50504_Saliva	Saliva	C50504_Saliva.18	s__Eubacterium_B sulci	CM_cf__CF_TNFC022IS_t3M16__bin_1	96.9453	Pasolli_2019	known	65.48	moderate	0.95	low	0.0
C50504_Saliva	Saliva	C50504_Saliva.4	s__Corynebacterium durum	HMP_2012__SRS013170__bin_24	97.8593	Pasolli_2019	known	83.07	substantial	2.48	low	14.29
C50504_Saliva	Saliva	C50504_Saliva.8	s__Rothia mucilaginosa_B	MGYG000004883	95.9242	UHGG	known	94.56	near	0.0	none	0.0
C50504_Plaque	Plaque	C50504_Plaque.5	s__Corynebacterium durum	HMP_2012__SRS013170__bin_24	97.9483	Pasolli_2019	known	63.68	moderate	1.28	low	0.0
C50504_Plaque	Plaque	C50504_Plaque.7	s__Nanosynbacter sp021222645	GCF_021222645.1	99.22	GTDB	known	55.94	moderate	0.0	none	0.0
C50504_Forehead	Skin Forehead	C50504_Forehead.1	s__Absicoccus sp000434355	GCA_003480165.1	99.27	GTDB	known	82.46	substantial	0.0	none	0.0
C50504_Forehead	Skin Forehead	C50504_Forehead.17	s__Bacteroides uniformis	SPMP09_bin.16	99.1562	SPMP	known	67.46	moderate	2.54	low	20.0
C50504_Eye	Eye	C50504_Eye.18	s__Haemophilus_D sp900764435	GCF_014931395.1	95.81	GTDB	known	61.95	moderate	3.99	low	45.95
C50504_Eye	Eye	C50504_Eye.32	s__Collinsella sp902363125	GCA_902363125.1	97.06	GTDB	known	61.3	moderate	1.96	low	8.33
BI052_Throat	Throat	BI052_Throat.11	s__Centipeda sp015265235	GCA_015265235.1	96.85	GTDB	known	87.12	substantial	0.31	low	60.0
BI052_Throat	Throat	BI052_Throat.16	s__Campylobacter_A concisus_C	GCF_003048615.2	96.2	GTDB	known	65.0	moderate	2.86	low	36.36
BI052_Throat	Throat	BI052_Throat.25	s__Oribacterium sp015258095	HMP_2012__SRS018791__bin_25	97.2164	Pasolli_2019	known	61.62	moderate	2.93	low	50.0
BI052_Stool	Stool	BI052_Stool.10	s__Bifidobacterium globosum	MGYG000002365	98.3341	UHGG	known	99.06	near	0.44	low	0.0
BI052_Stool	Stool	BI052_Stool.11	s__Agathobaculum sp900291975	GCF_900291975.1	95.37	GTDB	known	51.33	moderate	3.74	low	20.0
BI052_Stool	Stool	BI052_Stool.12	s__Thermophilibacter provencensis	GCF_900128445.1	97.7	GTDB	known	91.94	near	2.42	low	0.0
BI052_Stool	Stool	BI052_Stool.13	s__Faecalibacillus faecis	BackhedF_2015__SID343_M__bin_27	99.1017	Pasolli_2019	known	94.34	near	0.0	none	0.0
BI052_Stool	Stool	BI052_Stool.14	s__Flavonifractor plautii	MGYG000000099	98.6294	UHGG	known	86.69	substantial	2.48	low	40.0
BI052_Stool	Stool	BI052_Stool.18	s__Eggerthella lenta	SPMP40_bin.6	98.9399	SPMP	known	99.19	near	0.15	low	0.0
BI052_Stool	Stool	BI052_Stool.20	s__Klebsiella pneumoniae	SPMP18_bin.127	99.3022	SPMP	known	81.99	substantial	1.38	low	56.25
BI052_Stool	Stool	BI052_Stool.27	s__Coprousia sp002159335	GCF_002159335.1	97.81	GTDB	known	99.19	near	0.0	none	0.0
BI052_Stool	Stool	BI052_Stool.3	s__Clostridium_AQ innocuum	SPMP87_bin.47	99.6625	SPMP	known	56.97	moderate	0.0	none	0.0
BI052_Stool	Stool	BI052_Stool.8	s__Copromonas sp900066535	GCF_003435375.1	98.02	GTDB	known	81.01	substantial	0.0	none	0.0
BI052_Saliva	Saliva	BI052_Saliva.19	s__Actinomyces oris	MGYG000002943	96.6381	UHGG	known	64.29	moderate	2.88	low	33.33
BI052_Saliva	Saliva	BI052_Saliva.6	s__Campylobacter_A concisus_T	HMP_2012__SRS044373__bin_68	95.3319	Pasolli_2019	known	91.62	near	1.85	low	71.43
BI052_Plaque	Plaque	BI052_Plaque.1	s__Lancefieldella sp015258485	GCA_015258485.1	97.63	GTDB	known	85.26	substantial	1.21	low	0.0
BI052_Plaque	Plaque	BI052_Plaque.28	s__Nanosynbacter sp013100825	GCA_013100825.1	96.14	GTDB	known	66.2	moderate	0.93	low	100.0
BI052_Plaque	Plaque	BI052_Plaque.3	s__Treponema_D buccale	HMP_2012__SRS013950__bin_6	98.6907	Pasolli_2019	known	77.47	substantial	2.15	low	83.33
BI052_Plaque	Plaque	BI052_Plaque.41	s__Saccharimonas sp013333845	GCA_013333845.2	95.04	GTDB	known	64.51	moderate	0.0	none	0.0
BI052_Plaque	Plaque	BI052_Plaque.13					novel	53.53	moderate	0.15	low	0.0
AB934_Stool	Stool	AB934_Stool.11	s__Lactobacillus gasseri	GCF_000014425.1	98.77	GTDB	known	99.22	near	0.0	none	0.0
AB934_Stool	Stool	AB934_Stool.3	s__Agathobacter rectalis	SPMP93_bin.48	98.4169	SPMP	known	51.75	moderate	0.0	none	0.0
AB934_Stool	Stool	AB934_Stool.1					novel	100.0	perfect	0.81	low	0.0
AB931_Saliva	Saliva	AB931_Saliva.14	s__Streptococcus sanguinis	CM_cf__CF_FIFC004SS_t5M16__bin_3	98.4509	Pasolli_2019	known	58.37	moderate	1.75	low	50.0
AB931_Saliva	Saliva	AB931_Saliva.8	s__Prevotella nanceiensis	GCF_000379965.1	97.26	GTDB	known	60.67	moderate	1.71	low	14.29
AB931_Plaque	Plaque	AB931_Plaque.17	s__Pauljensenia sp000308055	GCF_000308055.1	96.69	GTDB	known	100.0	perfect	0.47	low	0.0
AB928_Saliva	Saliva	AB928_Saliva.16	s__Abiotrophia defectiva	GCF_000160075.2	95.81	GTDB	known	67.05	moderate	2.57	low	23.08
AB928_Saliva	Saliva	AB928_Saliva.3	s__Rothia dentocariosa	HMP_2012__SRS013252__bin_19	97.1886	Pasolli_2019	known	51.19	moderate	0.0	none	0.0
AB928_Saliva	Saliva	AB928_Saliva.4	s__Campylobacter_A concisus_R	GCF_002913745.1	95.71	GTDB	known	53.61	moderate	0.86	low	66.67
AB928_Saliva	Saliva	AB928_Saliva.6	s__Alloscardovia omnicolens	GCF_000420505.1	98.79	GTDB	known	65.72	moderate	1.23	low	25.0
AB928_Saliva	Saliva	AB928_Saliva.7	s__Streptococcus cristatus_E	GCF_003943505.1	98.73	GTDB	known	71.8	substantial	0.0	none	0.0
AB928_Saliva	Saliva	AB928_Saliva.9	s__Prevotella sp015256945	HMP_2012__SRS022143__bin_102	98.1415	Pasolli_2019	known	96.12	near	0.84	low	0.0
AB928_Saliva	Saliva	AB928_Saliva.2		MGYG000003373	95.1071	UHGG	known	84.97	substantial	1.61	low	100.0
AB928_Saliva	Saliva	AB928_Saliva.19					novel	83.31	substantial	0.03	low	33.33
AB928_Plaque	Plaque	AB928_Plaque.1	s__Peptostreptococcus stomatis	MGYG000004565	97.9641	UHGG	known	50.57	moderate	0.0	none	0.0
AB928_Plaque	Plaque	AB928_Plaque.21	s__Prevotella pleuritidis	HMP_2012__SRS017227__bin_41	98.8479	Pasolli_2019	known	67.73	moderate	2.09	low	14.29
AB928_Plaque	Plaque	AB928_Plaque.6	s__Saccharimonas sp015257605	HMP_2012__SRS021477__bin_23	95.1615	Pasolli_2019	known	61.73	moderate	0.0	none	0.0
AB927_Stool	Stool	AB927_Stool.1	s__UMGS946 sp900544965	LiJ_2014__MH0373__bin_67	99.697	Pasolli_2019	known	81.59	substantial	0.81	low	0.0
AB927_Stool	Stool	AB927_Stool.10	s__Fimadaptatus faecigallinarum	GCA_018714445.1	98.41	GTDB	known	89.49	substantial	4.23	low	75.0
AB927_Stool	Stool	AB927_Stool.14	s__Lentihominibacter faecis	MGYG000004016	98.4581	UHGG	known	52.98	moderate	3.45	low	0.0
AB927_Stool	Stool	AB927_Stool.15	s__UBA1394 sp900538575	SPMP31_bin.85	99.83	SPMP	known	77.35	substantial	0.73	low	50.0
AB927_Stool	Stool	AB927_Stool.16	s__UBA6398 sp900550635	GCA_900550635.1	98.18	GTDB	known	59.32	moderate	0.37	low	0.0
AB927_Stool	Stool	AB927_Stool.25	s__CAG-170 sp000432135	CosteaPI_2017__SID713A052-11-90-0__bin_4	98.1318	Pasolli_2019	known	94.63	near	4.05	low	12.5
AB927_Stool	Stool	AB927_Stool.3	s__Scatacola_A faecigallinarum	MGYG000004533	99.0107	UHGG	known	92.47	near	0.0	none	0.0
AB927_Stool	Stool	AB927_Stool.31	s__Duodenibacillus intestinigallinarum	KosticAD_2015__PRJNA231909_3107373__bin_4	98.6188	Pasolli_2019	known	97.12	near	0.62	low	0.0
AB927_Stool	Stool	AB927_Stool.32	s__Alectryocaccomicrobium faecavium	MGYG000004017	97.8158	UHGG	known	80.21	substantial	2.58	low	16.67
AB927_Stool	Stool	AB927_Stool.35	s__Alistipes_A ihumii	GCA_025144665.1	99.35	GTDB	known	66.0	moderate	2.16	low	0.0
AB927_Stool	Stool	AB927_Stool.41	s__Merdimorpha sp002314265	GCA_002314265.1	99.27	GTDB	known	91.18	near	0.0	none	0.0
AB927_Stool	Stool	AB927_Stool.46	s__Phascolarctobacterium_A succinatutens	BritoIL_2016__WL_12_ST__bin_7	96.1627	Pasolli_2019	known	79.24	substantial	2.2	low	0.0
AB927_Stool	Stool	AB927_Stool.51	s__Fimivivens sp014385025	GCA_014385025.1	99.08	GTDB	known	98.66	near	0.67	low	0.0
AB927_Stool	Stool	AB927_Stool.52	s__CAG-238 sp900551415	GCA_900551415.1	98.19	GTDB	known	97.27	near	0.71	low	100.0
AB927_Stool	Stool	AB927_Stool.53	s__CAG-177 sp003538135	BritoIL_2016__W2_8_ST__bin_70	98.3517	Pasolli_2019	known	96.94	near	0.67	low	0.0
AB927_Stool	Stool	AB927_Stool.9	s__Massilistercora timonensis	SPMP88_bin.64	97.5083	SPMP	known	91.56	near	0.58	low	100.0
AB927_Stool	Stool	AB927_Stool.49		LiJ_2014__V1_FI04__bin_58	98.1333	Pasolli_2019	known	69.63	moderate	3.02	low	20.0
AB927_Stool	Stool	AB927_Stool.42					novel	89.44	substantial	2.98	low	0.0
AB927_Plaque	Plaque	AB927_Plaque.13	s__Flexilinea sp001717545	GCA_001717545.1	98.55	GTDB	known	56.42	moderate	0.91	low	0.0
AB927_Plaque	Plaque	AB927_Plaque.23	s__Slackia exigua	GCF_000162875.1	97.95	GTDB	known	52.69	moderate	0.89	low	50.0
AB927_Plaque	Plaque	AB927_Plaque.2		HMP_2012__SRS058053__bin_42	97.9039	Pasolli_2019	known	88.89	substantial	0.17	low	0.0
AB927_Plaque	Plaque	AB927_Plaque.19					novel	59.34	moderate	2.38	low	0.0
AB925_Stool	Stool	AB925_Stool.12	s__Bifidobacterium longum	SPMP88_bin.76	98.6791	SPMP	known	65.2	moderate	1.09	low	50.0
AB925_Stool	Stool	AB925_Stool.9	s__Gemmiger qucibialis	SPMP102_bin.6	98.5266	SPMP	known	66.13	moderate	1.38	low	50.0
AB925_Plaque	Plaque	AB925_Plaque.12	s__Saccharimonas sp905365145	GCA_905365145.1	95.04	GTDB	known	58.78	moderate	1.71	low	50.0
AB925_Plaque	Plaque	AB925_Plaque.23	s__Rothia dentocariosa	GCF_000164695.2	95.5	GTDB	known	63.09	moderate	1.72	low	0.0
AB925_Plaque	Plaque	AB925_Plaque.3	s__Lancefieldella rimae	GCF_000174015.1	96.08	GTDB	known	59.55	moderate	1.2	low	50.0
AB925_Plaque	Plaque	AB925_Plaque.29		HMP_2012__SRS013170__bin_31	95.2199	Pasolli_2019	known	70.57	substantial	2.54	low	50.0
AB915_Stool	Stool	AB915_Stool.21	s__Agathobaculum sp900291975	MGYG000000068	99.3068	UHGG	known	56.25	moderate	3.3	low	0.0
AB915_Stool	Stool	AB915_Stool.27	s__Faecalibacterium sp900539945	SPMP96_bin.67	98.0457	SPMP	known	77.34	substantial	0.79	low	33.33
AB915_Stool	Stool	AB915_Stool.12		MGYG000003867	98.9433	UHGG	known	53.42	moderate	0.0	none	0.0
AB912_Stool	Stool	AB912_Stool.20	s__Lactobacillus sp022483245	GCA_022483245.1	99.48	GTDB	known	91.41	near	0.52	low	0.0
AB912_Stool	Stool	AB912_Stool.28	s__Corynebacterium pseudokroppenstedtii	GCF_019754945.1	98.09	GTDB	known	97.41	near	0.0	none	0.0
AB912_Stool	Stool	AB912_Stool.34	s__Pseudoramibacter alactolyticus	GCF_000185505.1	97.76	GTDB	known	62.07	moderate	1.72	low	0.0
AB912_Stool	Stool	AB912_Stool.35	s__Peptostreptococcus russellii_A	GCF_900110295.1	98.69	GTDB	known	92.31	near	4.01	low	11.11
AB912_Stool	Stool	AB912_Stool.8	s__Enterocloster clostridioformis	SPMP95_bin.83	99.4833	SPMP	known	93.7	near	0.56	low	0.0
AB906_Stool	Stool	AB906_Stool.20	s__Pauljensenia sp000278725	CM_cf__CF_TNFC003SA_t1M15__bin_7	95.7625	Pasolli_2019	known	72.16	substantial	1.66	low	14.29
AB906_Stool	Stool	AB906_Stool.21	s__Sellimonas intestinalis	SPMP50_bin.82	99.7027	SPMP	known	95.32	near	1.46	low	0.0
AB905_Throat	Throat	AB905_Throat.16	s__Pauljensenia sp000758755	HMP_2012__SRS019607__bin_6	97.242	Pasolli_2019	known	67.33	moderate	2.75	low	40.0
AB905_Throat	Throat	AB905_Throat.17	s__Olsenella_F sp001189515	GCF_001189515.2	97.19	GTDB	known	83.88	substantial	3.79	low	14.29
AB905_Throat	Throat	AB905_Throat.40	s__Porphyromonas sp018127745	GCF_018127745.1	96.3	GTDB	known	94.76	near	2.12	low	22.22
AB905_Throat	Throat	AB905_Throat.49	s__Capnocytophaga gingivalis	GCF_000174755.1	96.64	GTDB	known	82.11	substantial	1.19	low	33.33
AB905_Throat	Throat	AB905_Throat.50	s__Prevotella oulorum	GCF_000613785.1	97.46	GTDB	known	61.76	moderate	2.62	low	22.22
AB905_Throat	Throat	AB905_Throat.55	s__Lautropia mirabilis	GCF_900637555.1	97.07	GTDB	known	79.89	substantial	0.74	low	0.0
AB905_Throat	Throat	AB905_Throat.20		HMP_2012__SRS019028__bin_30	98.4815	Pasolli_2019	known	88.3	substantial	1.12	low	40.0
AB905_Throat	Throat	AB905_Throat.41		HMP_2012__SRS020340__bin_39	96.391	Pasolli_2019	known	64.1	moderate	0.28	low	0.0
AB905_Throat	Throat	AB905_Throat.27					novel	59.4	moderate	1.14	low	100.0
AB902_Stool	Stool	AB902_Stool.10	s__Ligilactobacillus saerimneri	GCF_000423265.1	98.41	GTDB	known	99.48	near	0.52	low	0.0
AB902_Stool	Stool	AB902_Stool.12	s__Comamonas thiooxydans	GCF_000964545.1	97.86	GTDB	known	89.34	substantial	3.88	low	3.23
AB902_Stool	Stool	AB902_Stool.14	s__Veillonella parvula_A	MGYG000001349	96.7003	UHGG	known	100.0	perfect	0.0	none	0.0
AB902_Stool	Stool	AB902_Stool.15	s__Anaerostipes hadrus	GCF_000332875.2	98.79	GTDB	known	82.94	substantial	1.57	low	0.0
AB902_Stool	Stool	AB902_Stool.18	s__Levilactobacillus brevis	MGYG000002380	98.936	UHGG	known	99.06	near	0.0	none	0.0
AB902_Stool	Stool	AB902_Stool.7	s__Phocaeicola vulgatus	SPMP02_bin.13	99.1443	SPMP	known	74.83	substantial	0.34	low	0.0
AB902_Plaque	Plaque	AB902_Plaque.13	s__Corynebacterium matruchotii	GCF_011612265.2	97.4	GTDB	known	53.92	moderate	0.66	low	0.0
AB890_Stool	Stool	AB890_Stool.15	s__Bacteroides uniformis	SPMP57_bin.70	98.0818	SPMP	known	96.28	near	3.37	low	11.76
AB890_Stool	Stool	AB890_Stool.20	s__CAG-269 sp001916005	LiJ_2014__O2_UC27-1__bin_34	95.5357	Pasolli_2019	known	73.54	substantial	1.34	low	25.0
AB890_Stool	Stool	AB890_Stool.8	s__Ruminococcus_E sp934476515	CosteaPI_2017__SID713B056-11-0-0__bin_47	98.5445	Pasolli_2019	known	95.97	near	0.0	none	0.0
AB890_Plaque	Plaque	AB890_Plaque.16	s__Corynebacterium pseudodiphtheriticum	GCF_000688415.1	98.31	GTDB	known	97.14	near	1.97	low	11.11
AB890_Plaque	Plaque	AB890_Plaque.20	s__Saccharimonas sp015257665	HMP_2012__SRS018157__bin_12	95.3671	Pasolli_2019	known	60.4	moderate	0.0	none	0.0
AB884_Stool	Stool	AB884_Stool.11	s__Bifidobacterium animalis	MGYG000002459	99.9857	UHGG	known	100.0	perfect	0.0	none	0.0
AB884_Stool	Stool	AB884_Stool.12	s__Veillonella nakazawae	CM_cf__CF_TNFC017SA_t1M16__bin_6	96.4524	Pasolli_2019	known	59.4	moderate	2.37	low	83.33
AB884_Stool	Stool	AB884_Stool.9	s__Enterococcus faecalis	BackhedF_2015__SID203_B__bin_3	99.6103	Pasolli_2019	known	51.34	moderate	0.94	low	20.0
AB884_Eye	Eye	AB884_Eye.13	s__Moraxella nonliquefaciens	GCF_001679005.1	98.16	GTDB	known	92.09	near	0.41	low	0.0
AB883_Stool	Stool	AB883_Stool.14	s__Clostridium_Q symbiosum	MGYG000001367	99.6876	UHGG	known	83.97	substantial	1.42	low	66.67
AB883_Stool	Stool	AB883_Stool.19	s__Anaerotignum lactatifermentans	GCF_900142265.1	97.66	GTDB	known	57.89	moderate	0.0	none	0.0
AB883_Stool	Stool	AB883_Stool.2	s__Rubneribacter badeniensis	MGYG000002441	97.0643	UHGG	known	86.09	substantial	4.59	low	25.0
AB883_Stool	Stool	AB883_Stool.23	s__Fusicatenibacter sp900543115	GCA_016899975.1	98.6	GTDB	known	89.06	substantial	0.0	none	0.0
AB883_Stool	Stool	AB883_Stool.25	s__Massilicoli timonensis	MGYG000001177	99.4456	UHGG	known	90.57	near	0.0	none	0.0
AB883_Stool	Stool	AB883_Stool.7	s__Blautia coccoides	GCF_900461125.1	99.5	GTDB	known	54.39	moderate	0.0	none	0.0
AB883_Stool	Stool	AB883_Stool.9	s__Pediococcus acidilactici	AsnicarF_2017__MV_FEI4_t2Q15__bin_5	98.5748	Pasolli_2019	known	99.38	near	0.15	low	100.0
AB883_Saliva	Saliva	AB883_Saliva.11	s__Actinomyces massiliensis	GCF_000269805.1	98.4	GTDB	known	99.43	near	1.66	low	20.0
AB879_Plaque	Plaque	AB879_Plaque.1	s__Eggerthia catenaformis	GCF_000340375.1	99.28	GTDB	known	96.23	near	0.47	low	0.0
AB879_Plaque	Plaque	AB879_Plaque.17	s__Streptococcus symci	GCF_006385165.1	95.63	GTDB	known	99.81	near	1.66	low	30.77
AB879_Plaque	Plaque	AB879_Plaque.31	s__Lancefieldella rimae	GCF_000174015.1	95.7	GTDB	known	50.58	moderate	0.4	low	0.0
AB879_Plaque	Plaque	AB879_Plaque.6	s__Scardovia wiggsiae	GCF_000269605.1	97.03	GTDB	known	50.09	moderate	0.51	low	0.0
AB879_Plaque	Plaque	AB879_Plaque.27					novel	62.96	moderate	3.42	low	50.0
AB876_Stool	Stool	AB876_Stool.12	s__Lactiplantibacillus plantarum	FengQ_2015__SID530163__bin_3	99.7987	Pasolli_2019	known	99.38	near	2.78	low	0.0
AB876_Stool	Stool	AB876_Stool.20	s__Fusicatenibacter saccharivorans	SPMP20_bin.64	98.5734	SPMP	known	91.35	near	1.9	low	33.33
AB876_Stool	Stool	AB876_Stool.24	s__Lawsonella sp018376445	CM_cf__CF_TNFC046IS_t1M15__bin_3	99.7022	Pasolli_2019	known	91.67	near	1.76	low	0.0
AB876_Stool	Stool	AB876_Stool.9	s__Lacticaseibacillus rhamnosus	GCF_900636965.1	99.71	GTDB	known	99.46	near	0.0	none	0.0
AB873_Throat	Throat	AB873_Throat.8	s__Veillonella sp900550455	CM_cf__CF_TNFC003IS_t5M16__bin_10	98.3865	Pasolli_2019	known	50.31	moderate	1.72	low	0.0
AB873_Saliva	Saliva	AB873_Saliva.4	s__Pauljensenia sp000411415	CM_cf__CF_TNFC034SA_t1M16__bin_10	97.2985	Pasolli_2019	known	55.03	moderate	2.22	low	0.0
AB873_Saliva	Saliva	AB873_Saliva.7	s__Granulicatella sp900551535	GCA_900551535.1	96.48	GTDB	known	61.41	moderate	3.17	low	26.42
AB860_Throat	Throat	AB860_Throat.15	s__Lancefieldella sp000564995	GCA_000564995.1	95.46	GTDB	known	50.31	moderate	0.86	low	0.0
AB859_Saliva	Saliva	AB859_Saliva.12	s__Capnocytophaga leadbetteri	GCF_003054025.1	95.27	GTDB	known	67.99	moderate	0.68	low	50.0
AB859_Saliva	Saliva	AB859_Saliva.15	s__Nanogingivalis sp900556165	GCA_900556165.1	96.88	GTDB	known	63.74	moderate	0.0	none	0.0
AB859_Saliva	Saliva	AB859_Saliva.5	s__Oribacterium sinus	GCF_014202695.1	95.66	GTDB	known	81.68	substantial	1.67	low	20.0
AB859_Saliva	Saliva	AB859_Saliva.7	s__Tannerella serpentiformis	GCF_003033925.1	96.81	GTDB	known	60.41	moderate	0.0	none	0.0
AB859_Plaque	Plaque	AB859_Plaque.20	s__Porphyromonas catoniae	GCF_000565015.1	96.44	GTDB	known	67.89	moderate	0.63	low	0.0
AB858_Stool	Stool	AB858_Stool.16	s__Enterocloster sp000431375	SPMP85_bin.41	99.3905	SPMP	known	95.57	near	0.63	low	0.0
AB858_Stool	Stool	AB858_Stool.25	s__UBA11774 sp003507655	SPMP51_bin.124	98.2832	SPMP	known	77.46	substantial	0.07	low	0.0
AB858_Stool	Stool	AB858_Stool.33	s__Raoultibacter timonensis	SPMP11_bin.88	97.763	SPMP	known	68.0	moderate	0.27	low	0.0
AB858_Stool	Stool	AB858_Stool.36	s__F23-B02 sp004558025	GCA_004558025.1	99.24	GTDB	known	84.94	substantial	1.98	low	11.11
AB858_Stool	Stool	AB858_Stool.39	s__Scatavimonas sp900540275	MGYG000002194	99.9306	UHGG	known	96.64	near	0.0	none	0.0
AB858_Stool	Stool	AB858_Stool.15					novel	91.22	near	3.43	low	16.67
AB858_Saliva	Saliva	AB858_Saliva.27	s__Oribacterium sinus	GCF_014202695.1	96.95	GTDB	known	65.36	moderate	4.85	low	22.22
AB858_Plaque	Plaque	AB858_Plaque.6	s__Anaeroglobus massiliensis	BackhedF_2015__SID565_4M__bin_4	98.4733	Pasolli_2019	known	67.24	moderate	2.54	low	30.0
AB858_Plaque	Plaque	AB858_Plaque.7	s__Johnsonella sp905373785	CM_periimplantitis__SP_261SPT_T016__bin_14	98.0679	Pasolli_2019	known	70.85	substantial	0.0	none	0.0
AB858_Plaque	Plaque	AB858_Plaque.35					novel	62.96	moderate	0.85	low	0.0
AB854_Saliva	Saliva	AB854_Saliva.13	s__Lachnoanaerobaculum sp000287675	GCF_000287675.1	96.59	GTDB	known	53.33	moderate	0.69	low	50.0
AB852_Stool	Stool	AB852_Stool.1	s__Limosilactobacillus mucosae	GCF_001436025.1	97.67	GTDB	known	98.1	near	0.0	none	0.0
AB852_Stool	Stool	AB852_Stool.14	s__Eisenbergiella sp900539715	GCA_900539715.1	98.99	GTDB	known	89.05	substantial	0.77	low	50.0
AB852_Stool	Stool	AB852_Stool.16	s__Parasutterella excrementihominis	MGYG000001294	99.1821	UHGG	known	57.0	moderate	2.15	low	0.0
AB852_Stool	Stool	AB852_Stool.3	s__Latilactobacillus sakei	MGYG000002389	99.1208	UHGG	known	98.55	near	0.0	none	0.0
AB852_Stool	Stool	AB852_Stool.6	s__Pediococcus pentosaceus	ZeeviD_2015__PNP_Main_126_megahit__bin_23	98.8159	Pasolli_2019	known	54.75	moderate	2.26	low	33.33
AB852_Stool	Stool	AB852_Stool.9	s__Faecalibacterium sp900758465	LiJ_2017__H2M414927__bin_20	98.4434	Pasolli_2019	known	96.6	near	0.06	low	0.0
AB851_Saliva	Saliva	AB851_Saliva.11	s__Actinomyces sp915063485	MGYG000002941	97.758	UHGG	known	58.31	moderate	0.67	low	33.33
AB851_Saliva	Saliva	AB851_Saliva.20	s__Lancefieldella sp000564995	MGYG000003373	95.904	UHGG	known	91.33	near	0.4	low	100.0
AB851_Saliva	Saliva	AB851_Saliva.23	s__Nanosynbacter sp900555885	GCF_022819385.1	95.04	GTDB	known	52.87	moderate	0.0	none	0.0
AB851_Plaque	Plaque	AB851_Plaque.24	s__Limosilactobacillus vaginalis	GCF_000159435.1	98.88	GTDB	known	64.73	moderate	3.04	low	25.0
AB850_Saliva	Saliva	AB850_Saliva.15	s__Nanoperiomorbus sp905373385	GCA_905373385.1	95.05	GTDB	known	62.11	moderate	0.85	low	100.0
AB850_Saliva	Saliva	AB850_Saliva.2	s__Arachnia sp905372155	HMP_2012__SRS017139__bin_28	98.617	Pasolli_2019	known	72.14	substantial	1.18	low	50.0
AB850_Saliva	Saliva	AB850_Saliva.8	s__W11650 sp002999035	GCA_002999035.1	96.43	GTDB	known	71.94	substantial	2.24	low	25.0
AB850_Saliva	Saliva	AB850_Saliva.16					novel	72.06	substantial	0.63	low	0.0
AB850_Saliva	Saliva	AB850_Saliva.29					novel	98.39	near	0.0	none	0.0
AB850_Plaque	Plaque	AB850_Plaque.15	s__W11650 sp002999035	GCA_002999035.1	96.17	GTDB	known	87.92	substantial	2.24	low	25.0
AB850_Plaque	Plaque	AB850_Plaque.22	s__Treponema_C sp905372025	CM_periimplantitis__SP_201SPI_T016__bin_5	97.7393	Pasolli_2019	known	86.0	substantial	1.75	low	50.0
AB850_Plaque	Plaque	AB850_Plaque.29	s__Lancefieldella rimae	CM_periimplantitis__SP_323SPI_T016__bin_23	96.3359	Pasolli_2019	known	87.61	substantial	2.1	low	20.0
AB850_Plaque	Plaque	AB850_Plaque.35	s__Desulfovibrio sp000403945	GCA_000403945.1	99.83	GTDB	known	97.63	near	0.0	none	0.0
AB850_Plaque	Plaque	AB850_Plaque.37					novel	57.39	moderate	0.06	low	100.0
AB850_Plaque	Plaque	AB850_Plaque.8					novel	55.1	moderate	0.81	low	0.0
AB849_Stool	Stool	AB849_Stool.11	s__Pullilachnospira stercoravium	GCA_018713585.1	97.95	GTDB	known	96.68	near	1.48	low	0.0
AB849_Stool	Stool	AB849_Stool.13	s__Gemmiger sp944388165	GCA_944388165.1	97.98	GTDB	known	96.94	near	1.36	low	50.0
AB849_Stool	Stool	AB849_Stool.14	s__Mediterraneibacter faecigallinarum	KarlssonFH_2013__S330__bin_3	97.8623	Pasolli_2019	known	95.76	near	0.58	low	0.0
AB849_Stool	Stool	AB849_Stool.16	s__Agathobaculum intestinigallinarum	GCA_900555465.1	97.45	GTDB	known	98.32	near	0.08	low	100.0
AB849_Stool	Stool	AB849_Stool.17	s__Fusicatenibacter saccharivorans	SPMP55_bin.65	99.1518	SPMP	known	88.55	substantial	0.0	none	0.0
AB849_Stool	Stool	AB849_Stool.18	s__Anaerobutyricum stercoripullorum	GCA_019114885.1	97.69	GTDB	known	88.42	substantial	1.74	low	0.0
AB849_Stool	Stool	AB849_Stool.22	s__Ornithomonoglobus merdipullorum	GCA_018714695.1	98.25	GTDB	known	63.18	moderate	0.17	low	0.0
AB849_Stool	Stool	AB849_Stool.4	s__Evtepia faecavium	GCA_019115545.1	98.18	GTDB	known	93.96	near	0.78	low	50.0
AB849_Stool	Stool	AB849_Stool.9	s__Acutalibacter stercoravium	GCA_900543555.1	98.01	GTDB	known	97.97	near	0.9	low	33.33
AB849_Stool	Stool	AB849_Stool.21					novel	52.13	moderate	4.96	low	0.0
AB849_Saliva	Saliva	AB849_Saliva.13	s__Eubacterium_B infirmum	GCA_900450455.1	97.54	GTDB	known	63.4	moderate	2.43	low	9.09
AB849_Saliva	Saliva	AB849_Saliva.15	s__Kingella_B oralis	GCF_014054985.1	96.07	GTDB	known	56.44	moderate	1.5	low	40.0
AB849_Saliva	Saliva	AB849_Saliva.3	s__Olsenella_F sp001189515	GCF_001189515.2	97.24	GTDB	known	81.61	substantial	2.68	low	0.0
AB849_Plaque	Plaque	AB849_Plaque.10	s__Prevotella denticola	MGYG000003152	98.0811	UHGG	known	81.98	substantial	1.38	low	16.67
AB849_Plaque	Plaque	AB849_Plaque.26	s__Capnocytophaga ochracea	GCF_000023285.1	95.67	GTDB	known	52.92	moderate	0.95	low	66.67
AB849_Plaque	Plaque	AB849_Plaque.28	s__Corynebacterium matruchotii	HMP_2012__SRS015278__bin_26	97.6317	Pasolli_2019	known	62.66	moderate	0.71	low	25.0
AB849_Plaque	Plaque	AB849_Plaque.3	s__Treponema_D buccale	HMP_2012__SRS013950__bin_6	98.1168	Pasolli_2019	known	63.17	moderate	0.1	low	50.0
AB849_Plaque	Plaque	AB849_Plaque.4					novel	61.44	moderate	1.71	low	0.0
AB848_Saliva	Saliva	AB848_Saliva.19	s__Capnocytophaga gingivalis	HMP_2012__SRS023538__bin_8	97.1887	Pasolli_2019	known	73.57	substantial	2.4	low	28.57
AB848_Saliva	Saliva	AB848_Saliva.23	s__Porphyromonas sp000467855	GCF_000467855.2	96.92	GTDB	known	95.64	near	0.16	low	0.0
AB848_Plaque	Plaque	AB848_Plaque.32	s__Bulleidia moorei	MGYG000000173	98.8188	UHGG	known	54.92	moderate	3.75	low	22.22
AB848_Plaque	Plaque	AB848_Plaque.56	s__Eikenella halliae	GCF_001648475.1	97.02	GTDB	known	52.66	moderate	0.47	low	66.67
AB848_Plaque	Plaque	AB848_Plaque.42					novel	59.54	moderate	0.85	low	0.0
AB848_Plaque	Plaque	AB848_Plaque.58					novel	55.08	moderate	0.82	low	0.0
AB846_Throat	Throat	AB846_Throat.29	s__Campylobacter_A concisus_T	GCF_003048375.1	95.64	GTDB	known	66.94	moderate	1.73	low	66.67
AB846_Stool	Stool	AB846_Stool.14	s__Adlercreutzia hattorii	GCF_011405655.1	98.35	GTDB	known	61.67	moderate	1.15	low	25.0
AB846_Stool	Stool	AB846_Stool.5	s__Gemmiger sp900539695	HeQ_2017__SZAXPI029552-169__bin_43	98.3592	Pasolli_2019	known	75.11	substantial	1.87	low	50.0
AB846_Saliva	Saliva	AB846_Saliva.3	s__Haemophilus_D parainfluenzae_L	GCF_003252725.1	95.74	GTDB	known	54.35	moderate	3.2	low	65.22
AB846_Saliva	Saliva	AB846_Saliva.8	s__Saccharimonas sp905372095	GCA_905372095.1	95.43	GTDB	known	54.94	moderate	2.79	low	26.67
AB846_Plaque	Plaque	AB846_Plaque.25	s__Bulleidia moorei	CM_periimplantitis__SP_387SPT_T016__bin_18	98.7324	Pasolli_2019	known	50.0	partial	3.45	low	0.0
AB846_Plaque	Plaque	AB846_Plaque.29	s__Veillonella parvula_A	BackhedF_2015__SID238_4M__bin_4	97.4249	Pasolli_2019	known	78.3	substantial	2.39	low	30.0
AB846_Plaque	Plaque	AB846_Plaque.5	s__Pauljensenia meyeri	GCF_900105015.1	99.0	GTDB	known	60.05	moderate	0.12	low	0.0
AB846_Plaque	Plaque	AB846_Plaque.8	s__Neisseria sp000090875	GCF_005886145.1	97.14	GTDB	known	59.48	moderate	0.0	none	0.0
AB846_Plaque	Plaque	AB846_Plaque.27					novel	63.82	moderate	0.85	low	0.0
AB846_Forehead	Skin Forehead	AB846_Forehead.12	s__Tannerella serpentiformis	GCF_003033925.1	96.79	GTDB	known	75.77	substantial	2.13	low	33.33
AB844_Saliva	Saliva	AB844_Saliva.27	s__Anaeroglobus micronuciformis	CM_cf__CF_TNFC002SA_t1M15__bin_33	97.8228	Pasolli_2019	known	53.5	moderate	0.9	low	50.0
AB844_Plaque	Plaque	AB844_Plaque.33	s__Lancefieldella parvula	GCF_000024225.1	95.91	GTDB	known	61.85	moderate	1.03	low	0.0
AB844_Plaque	Plaque	AB844_Plaque.39	s__Lachnoanaerobaculum saburreum	GCF_000185385.1	98.05	GTDB	known	61.85	moderate	2.07	low	0.0
AB844_Plaque	Plaque	AB844_Plaque.26					novel	54.14	moderate	3.45	low	50.0
AB840_Stool	Stool	AB840_Stool.16	s__Eubacterium_R sp000434995	MGYG000001737	98.8501	UHGG	known	98.66	near	0.0	none	0.0
AB840_Stool	Stool	AB840_Stool.19	s__Traorella sp944327115	GCA_944327115.1	98.67	GTDB	known	56.93	moderate	0.94	low	0.0
AB840_Stool	Stool	AB840_Stool.5	s__Merdibacter merdipullorum	GCA_900543035.1	98.56	GTDB	known	60.04	moderate	1.98	low	33.33
AB840_Saliva	Saliva	AB840_Saliva.21	s__Porphyromonas pasteri	HMP_2012__SRS016037__bin_31	95.5479	Pasolli_2019	known	98.14	near	0.31	low	0.0
AB840_Saliva	Saliva	AB840_Saliva.37	s__Bulleidia sp015256775	GCA_015256775.1	96.45	GTDB	known	60.3	moderate	4.6	low	66.67
AB840_Saliva	Saliva	AB840_Saliva.4	s__Porphyromonas endodontalis	CM_periimplantitis__SP_281SPI_T016__bin_16	95.6009	Pasolli_2019	known	79.94	substantial	1.86	low	11.11
AB840_Saliva	Saliva	AB840_Saliva.9	s__Anaeroglobus micronuciformis	CM_cf__CF_TNFC002SA_t1M15__bin_33	98.0509	Pasolli_2019	known	58.54	moderate	1.22	low	8.33
AB840_Plaque	Plaque	AB840_Plaque.24	s__CAJPQU01 sp905372875	GCA_905372875.1	95.49	GTDB	known	52.07	moderate	1.36	low	25.0
AB840_Plaque	Plaque	AB840_Plaque.33	s__Tannerella sp002890585	GCA_002890585.1	96.52	GTDB	known	59.98	moderate	0.13	low	0.0
AB840_Plaque	Plaque	AB840_Plaque.43	s__Kingella_B oralis	GCF_014054985.1	96.0	GTDB	known	59.1	moderate	1.43	low	28.57
AB840_Plaque	Plaque	AB840_Plaque.67	s__Shuttleworthia satelles	GCF_000160115.1	97.47	GTDB	known	62.56	moderate	1.09	low	25.0
AB840_Plaque	Plaque	AB840_Plaque.69	s__Pseudoramibacter alactolyticus	GCF_000185505.1	97.18	GTDB	known	55.8	moderate	1.06	low	0.0
AB840_Plaque	Plaque	AB840_Plaque.38		HMP_2012__SRS047634__bin_85	95.9597	Pasolli_2019	known	75.86	substantial	1.72	low	100.0
AB840_Plaque	Plaque	AB840_Plaque.62					novel	68.99	moderate	1.38	low	14.29
AB840_Plaque	Plaque	AB840_Plaque.72					novel	51.35	moderate	1.0	low	33.33
AB839_Saliva	Saliva	AB839_Saliva.17	s__Actinomyces oris_A	GCF_001553935.1	96.88	GTDB	known	57.27	moderate	1.18	low	33.33
AB839_Saliva	Saliva	AB839_Saliva.6	s__Prevotella sp015256945	GCA_015256945.1	97.98	GTDB	known	61.21	moderate	0.0	none	0.0
AB837_Saliva	Saliva	AB837_Saliva.21	s__Capnocytophaga granulosa	CM_periimplantitis__SP_105SPI_T016__bin_10	97.1363	Pasolli_2019	known	98.1	near	1.59	low	50.0
AB837_Saliva	Saliva	AB837_Saliva.24	s__Leptotrichia wadei	CM_periimplantitis__SP_282SPT_T016_R__bin_34	97.0773	Pasolli_2019	known	98.86	near	2.84	low	0.0
AB837_Saliva	Saliva	AB837_Saliva.22		MGYG000003373	95.1038	UHGG	known	93.46	near	0.81	low	100.0
AB837_Plaque	Plaque	AB837_Plaque.26	s__Centipeda noxia	GCF_000160555.1	98.27	GTDB	known	60.34	moderate	0.0	none	0.0
AB837_Plaque	Plaque	AB837_Plaque.4	s__Leptotrichia wadei	GCF_007990545.2	96.42	GTDB	known	51.14	moderate	3.98	low	25.0
AB837_Plaque	Plaque	AB837_Plaque.13					novel	97.1	near	3.32	low	83.33
AB836_Saliva	Saliva	AB836_Saliva.17	s__Campylobacter_A concisus_F	GCF_003048675.2	95.14	GTDB	known	89.14	substantial	0.88	low	20.0
AB836_Saliva	Saliva	AB836_Saliva.19	s__Lancefieldella sp000564995	GCA_000564995.1	95.97	GTDB	known	67.76	moderate	0.0	none	0.0
AB836_Saliva	Saliva	AB836_Saliva.3	s__Pauljensenia sp000758755	GCF_000758755.1	96.46	GTDB	known	57.52	moderate	3.15	low	30.0
AB834_Plaque	Plaque	AB834_Plaque.41	s__Kingella_B oralis	GCF_014054985.1	96.1	GTDB	known	69.16	moderate	0.85	low	66.67
AB834_Plaque	Plaque	AB834_Plaque.53	s__Aggregatibacter segnis_A	HMP_2012__SRS063932__bin_38	95.889	Pasolli_2019	known	99.66	near	0.45	low	66.67
AB834_Plaque	Plaque	AB834_Plaque.9	s__Oribacterium sp000160135	GCF_000160135.1	97.07	GTDB	known	60.32	moderate	0.96	low	50.0
AB834_Plaque	Plaque	AB834_Plaque.28					novel	61.68	moderate	3.85	low	83.33
AB834_Plaque	Plaque	AB834_Plaque.52					novel	95.04	near	0.08	low	20.0
AB832_Saliva	Saliva	AB832_Saliva.13	s__Capnocytophaga leadbetteri	GCF_003054025.1	95.43	GTDB	known	82.13	substantial	1.67	low	25.0
AB832_Saliva	Saliva	AB832_Saliva.6	s__Cardiobacterium hominis	GCF_900637305.1	96.82	GTDB	known	68.28	moderate	3.97	low	18.18
AB832_Saliva	Saliva	AB832_Saliva.18		HMP_2012__SRS014271__bin_65	95.1043	Pasolli_2019	known	58.84	moderate	1.48	low	16.67
AB832_Plaque	Plaque	AB832_Plaque.32	s__Corynebacterium matruchotii	GCF_011612265.2	97.7	GTDB	known	72.74	substantial	0.49	low	50.0
AB832_Plaque	Plaque	AB832_Plaque.5	s__GN02-873 sp003260345	HMP_2012__SRS013533__bin_54	97.0417	Pasolli_2019	known	77.53	substantial	0.0	none	0.0
AB832_Plaque	Plaque	AB832_Plaque.6	s__Dialister invisus	XieH_2016__YSZC12003_36795__bin_12	98.6049	Pasolli_2019	known	60.34	moderate	0.0	none	0.0
AB832_Plaque	Plaque	AB832_Plaque.37					novel	72.27	substantial	2.34	low	62.5
AB832_Plaque	Plaque	AB832_Plaque.39					novel	60.4	moderate	1.71	low	0.0
AB832_Plaque	Plaque	AB832_Plaque.41					novel	60.26	moderate	2.56	low	33.33
AB4181_Throat	Throat	AB4181_Throat.20	s__Nanosynbacter sp900555425	HMP_2012__SRS015272__bin_48	95.3756	Pasolli_2019	known	63.25	moderate	0.0	none	0.0
AB4181_Throat	Throat	AB4181_Throat.3	s__Haemophilus_D parainfluenzae_K	LiJ_2014__V1_UC38-4__bin_38	95.4197	Pasolli_2019	known	84.96	substantial	1.23	low	55.56
AB4181_Stool	Stool	AB4181_Stool.11	s__Prevotella rara	LiJ_2014__MH0360__bin_55	98.1008	Pasolli_2019	known	72.06	substantial	0.19	low	0.0
AB4181_Stool	Stool	AB4181_Stool.33	s__QAMH01 sp003149935	GCA_003149935.1	97.2	GTDB	known	87.1	substantial	0.88	low	50.0
AB4181_Stool	Stool	AB4181_Stool.39	s__Mitsuokella multacida	SPMP32_bin.54	97.4484	SPMP	known	100.0	perfect	0.31	low	0.0
AB4181_Stool	Stool	AB4181_Stool.41	s__CAKSUT01 sp934444485	GCA_934444485.1	97.23	GTDB	known	51.46	moderate	1.57	low	25.0
AB4181_Stool	Stool	AB4181_Stool.5	s__Paratractidigestivibacter faecalis	SPMP14_bin.78	95.68	SPMP	known	98.39	near	0.0	none	0.0
AB4181_Stool	Stool	AB4181_Stool.9	s__RGIG8748 sp934500705	MGYG000004439	98.7344	UHGG	known	76.24	substantial	1.51	low	0.0
AB4181_Saliva	Saliva	AB4181_Saliva.11	s__Rothia dentocariosa	GCF_000164695.2	96.77	GTDB	known	63.64	moderate	4.64	low	58.33
AB4181_Plaque	Plaque	AB4181_Plaque.3		HMP_2012__SRS015574__bin_10	95.7242	Pasolli_2019	known	93.7	near	2.37	low	81.82
AB4181_Forehead	Skin Forehead	AB4181_Forehead.5	s__Paracoccus yeei	GCF_000622145.1	97.91	GTDB	known	65.26	moderate	4.6	low	10.71
AB4181_Eye	Eye	AB4181_Eye.3	s__Xanthomonas_B massiliensis	GCF_900018785.1	98.81	GTDB	known	52.91	moderate	1.05	low	22.22
AB1810_Diseased	Skin Diseased	AB1810_Diseased.17	s__Corynebacterium sp943914465	GCA_943914465.1	98.22	GTDB	known	97.97	near	0.99	low	10.0
AB1810_Diseased	Skin Diseased	AB1810_Diseased.18	s__Prevotella brunnea	GCF_008016795.1	98.84	GTDB	known	61.87	moderate	0.34	low	0.0
AB1810_Diseased	Skin Diseased	AB1810_Diseased.21	s__Pauljensenia radingae_A	BackhedF_2015__SID367_4M__bin_1	99.7599	Pasolli_2019	known	97.63	near	0.57	low	0.0
AB1810_Diseased	Skin Diseased	AB1810_Diseased.34	s__Corynebacterium aurimucosum_E	MGYG000003380	97.091	UHGG	known	70.54	substantial	2.6	low	25.0
AB1810_Diseased	Skin Diseased	AB1810_Diseased.41	s__Gleimia europaea_B	GCA_000411155.1	98.36	GTDB	known	99.53	near	0.95	low	0.0
AB1810_Diseased	Skin Diseased	AB1810_Diseased.44	s__Peptococcus niger	GCF_900101835.1	97.05	GTDB	known	53.45	moderate	0.0	none	0.0
AB1810_Diseased	Skin Diseased	AB1810_Diseased.46	s__Actinotignum timonense	GCF_900155575.1	99.39	GTDB	known	99.12	near	0.0	none	0.0
AB1810_Diseased	Skin Diseased	AB1810_Diseased.5	s__Janibacter hoylei	GCF_000297495.1	98.09	GTDB	known	54.36	moderate	1.35	low	25.0
AB1810_Diseased	Skin Diseased	AB1810_Diseased.11		MGYG000003813	97.0767	UHGG	known	94.49	near	1.26	low	100.0
AB1810_Diseased	Skin Diseased	AB1810_Diseased.23		MGYG000003758	98.376	UHGG	known	50.35	moderate	0.71	low	0.0
AB1810_Diseased	Skin Diseased	AB1810_Diseased.38		MGYG000003837	98.0179	UHGG	known	58.25	moderate	4.45	low	61.9
AB1810_Diseased	Skin Diseased	AB1810_Diseased.25					novel	98.39	near	0.0	none	0.0
AB1809_Diseased	Skin Diseased	AB1809_Diseased.3	s__Peptoniphilus_C sp902363535	GCA_902363535.1	97.33	GTDB	known	97.2	near	0.02	low	100.0
AB1809_Diseased	Skin Diseased	AB1809_Diseased.5	s__Streptococcus constellatus	CM_periimplantitis__SP_264SPI_T016__bin_16	98.1405	Pasolli_2019	known	56.16	moderate	0.53	low	0.0
AB1809_Diseased	Skin Diseased	AB1809_Diseased.2		MGYG000003800	96.7784	UHGG	known	89.73	substantial	3.17	low	7.69
AB1806_Forehead	Skin Forehead	AB1806_Forehead.11	s__Fenollaria massiliensis	GCF_000312505.2	96.92	GTDB	known	84.88	substantial	0.37	low	50.0
AB1806_Forehead	Skin Forehead	AB1806_Forehead.13	s__Lawsonella clevelandensis	GCF_001293125.1	99.7	GTDB	known	79.22	substantial	0.0	none	0.0
AB1806_Forehead	Skin Forehead	AB1806_Forehead.5	s__Prevotella corporis	DavidLA_2015__LD-Run1-06__bin_3	97.9743	Pasolli_2019	known	58.51	moderate	2.44	low	0.0
AB1806_Forehead	Skin Forehead	AB1806_Forehead.8	s__Levyella massiliensis	MGYG000003741	97.4728	UHGG	known	96.75	near	0.0	none	0.0
AB1806_Forehead	Skin Forehead	AB1806_Forehead.7		MGYG000003776	97.2083	UHGG	known	97.52	near	0.0	none	0.0
AB1806_Forehead	Skin Forehead	AB1806_Forehead.6					novel	78.33	substantial	3.32	low	85.71
AB1806_Diseased	Skin Diseased	AB1806_Diseased.2	s__Prevotella sp900548585	GCA_900548585.1	98.85	GTDB	known	84.19	substantial	0.12	low	100.0
AB1806_Diseased	Skin Diseased	AB1806_Diseased.21	s__Dialister sp900541485	BackhedF_2015__SID622_12M__bin_11	96.9928	Pasolli_2019	known	60.94	moderate	2.37	low	90.0
AB1806_Diseased	Skin Diseased	AB1806_Diseased.7	s__Peptococcus niger	MGYG000003185	97.2084	UHGG	known	56.58	moderate	1.02	low	0.0
AB1806_Diseased	Skin Diseased	AB1806_Diseased.24		HMP_2012__SRS023604__bin_27	98.4115	Pasolli_2019	known	95.56	near	0.0	none	0.0
AB1806_Diseased	Skin Diseased	AB1806_Diseased.27		MGYG000003754	98.1882	UHGG	known	96.15	near	0.0	none	0.0
AB1806_Diseased	Skin Diseased	AB1806_Diseased.15					novel	100.0	perfect	0.0	none	0.0
AB1806_Diseased	Skin Diseased	AB1806_Diseased.3					novel	96.42	near	0.5	low	0.0
AB1805_Diseased	Skin Diseased	AB1805_Diseased.17					novel	52.27	moderate	0.17	low	100.0
AB1804_Diseased	Skin Diseased	AB1804_Diseased.1					novel	50.89	moderate	0.44	low	0.0
AB1804_Diseased	Skin Diseased	AB1804_Diseased.4					novel	52.19	moderate	2.7	low	0.0
AB1803_Diseased	Skin Diseased	AB1803_Diseased.13	s__Jonquetella anthropi	GCF_000237805.1	99.65	GTDB	known	88.71	substantial	0.0	none	0.0
AB1803_Diseased	Skin Diseased	AB1803_Diseased.14	s__Lawsonella clevelandensis	GCF_001293125.1	99.65	GTDB	known	93.24	near	1.18	low	0.0
AB1803_Diseased	Skin Diseased	AB1803_Diseased.18	s__Gleimia europaea_A	MGYG000003186	98.0307	UHGG	known	79.02	substantial	4.44	low	16.0
AB1803_Diseased	Skin Diseased	AB1803_Diseased.2	s__Stenotrophomonas bentonitica	GCF_013185915.1	96.16	GTDB	known	96.05	near	0.51	low	40.0
AB1803_Diseased	Skin Diseased	AB1803_Diseased.6	s__Dermabacter hominis	MGYG000001448	96.6329	UHGG	known	94.15	near	0.0	none	0.0
AB1801_Throat	Throat	AB1801_Throat.21	s__Stomatobaculum longum	MGYG000003001	98.0139	UHGG	known	58.93	moderate	2.22	low	0.0
AB1801_Throat	Throat	AB1801_Throat.4	s__Pauljensenia sp000758755	GCF_000758755.1	97.67	GTDB	known	58.92	moderate	0.75	low	0.0
AB1801_Stool	Stool	AB1801_Stool.15	s__Monoglobus pectinilyticus	GCF_002874775.1	98.65	GTDB	known	93.96	near	0.5	low	50.0
AB1801_Saliva	Saliva	AB1801_Saliva.12	s__Dialister invisus	XieH_2016__YSZC12003_36795__bin_12	98.5614	Pasolli_2019	known	50.29	moderate	1.21	low	20.0
AB1801_Saliva	Saliva	AB1801_Saliva.27	s__Granulicatella sp916049935	GCA_916049935.1	96.13	GTDB	known	89.3	substantial	1.89	low	20.0
AB1801_Saliva	Saliva	AB1801_Saliva.33	s__Centipeda noxia	GCF_000160555.1	98.14	GTDB	known	73.52	substantial	2.0	low	50.0
AB1801_Saliva	Saliva	AB1801_Saliva.40	s__Lautropia dentalis	HMP_2012__SRS015470__bin_38	97.7202	Pasolli_2019	known	80.24	substantial	4.92	low	50.0
AB1801_Plaque	Plaque	AB1801_Plaque.2	s__Porphyromonas endodontalis	CM_periimplantitis__SP_281SPI_T016__bin_16	96.8895	Pasolli_2019	known	76.06	substantial	1.43	low	50.0
AB1801_Plaque	Plaque	AB1801_Plaque.36	s__Prevotella denticola	GCF_900454835.1	98.48	GTDB	known	51.07	moderate	1.9	low	11.11
AB1801_Plaque	Plaque	AB1801_Plaque.35					novel	62.79	moderate	0.85	low	0.0
AB1798_Throat	Throat	AB1798_Throat.12	s__Granulicatella sp900551535	CM_cf__CF_TNFC023IS_t3M15__bin_3	96.8614	Pasolli_2019	known	68.54	moderate	1.95	low	41.67
AB1798_Stool	Stool	AB1798_Stool.10	s__Anaerotardibacter sp000435675	SPMP35_bin.73	98.0773	SPMP	known	100.0	perfect	0.12	low	0.0
AB1798_Stool	Stool	AB1798_Stool.27	s__UBA4285 sp900545225	MGYG000001193	99.5212	UHGG	known	52.98	moderate	0.06	low	100.0
AB1798_Stool	Stool	AB1798_Stool.6	s__Phascolarctobacterium faecium	SPMP14_bin.82	98.8456	SPMP	known	51.75	moderate	0.0	none	0.0
AB1797_Throat	Throat	AB1797_Throat.11	s__Corynebacterium matruchotii	HMP_2012__SRS015278__bin_26	97.65	Pasolli_2019	known	60.31	moderate	0.88	low	0.0
AB1797_Throat	Throat	AB1797_Throat.31	s__Alloprevotella tannerae_A	GCA_015259125.1	97.46	GTDB	known	63.84	moderate	2.1	low	72.73
AB1797_Throat	Throat	AB1797_Throat.28		HMP_2012__SRS024289__bin_32	96.2201	Pasolli_2019	known	99.66	near	0.42	low	0.0
AB1797_Throat	Throat	AB1797_Throat.6					novel	96.42	near	1.29	low	80.0
AB1797_Stool	Stool	AB1797_Stool.1	s__Phoenicibacter congonensis	MGYG000002419	98.1109	UHGG	known	55.26	moderate	0.07	low	0.0
AB1797_Stool	Stool	AB1797_Stool.18	s__Limiplasma merdipullorum	MGYG000003875	98.1734	UHGG	known	60.13	moderate	2.45	low	40.0
AB1797_Stool	Stool	AB1797_Stool.36	s__Alistipes putredinis	SPMP84_bin.49	99.3768	SPMP	known	91.48	near	2.16	low	0.0
AB1797_Saliva	Saliva	AB1797_Saliva.23	s__Butyrivibrio sp015258065	GCA_015258065.1	97.17	GTDB	known	63.03	moderate	0.19	low	0.0
AB1797_Saliva	Saliva	AB1797_Saliva.37	s__Centipeda sp015265235	HMP_2012__SRS078182__bin_99	95.6824	Pasolli_2019	known	70.14	substantial	1.3	low	47.06
AB1797_Saliva	Saliva	AB1797_Saliva.46	s__Olsenella_F sp001189515	GCF_001189515.2	97.41	GTDB	known	65.11	moderate	1.81	low	11.11
AB1797_Plaque	Plaque	AB1797_Plaque.14	s__Treponema_D sp014334325	GCF_014334325.1	95.91	GTDB	known	51.36	moderate	3.5	low	71.43
AB1797_Plaque	Plaque	AB1797_Plaque.2	s__Oribacterium sp013394775	GCF_013394775.1	98.72	GTDB	known	62.3	moderate	2.75	low	7.69
AB1797_Plaque	Plaque	AB1797_Plaque.22	s__Prevotella baroniae	GCF_000426585.1	97.9	GTDB	known	51.49	moderate	0.45	low	0.0
AB1797_Plaque	Plaque	AB1797_Plaque.9	s__Rothia aeria	GCA_002355935.1	96.87	GTDB	known	55.79	moderate	2.65	low	50.0
AB1797_Plaque	Plaque	AB1797_Plaque.1					novel	96.81	near	0.0	none	0.0
AB1797_Plaque	Plaque	AB1797_Plaque.54					novel	94.5	near	0.24	low	0.0
AB1797_Plaque	Plaque	AB1797_Plaque.57					novel	78.34	substantial	0.07	low	0.0
AB1796_Throat	Throat	AB1796_Throat.14	s__Pauljensenia sp000411415	CM_cf__CF_TNFC034SA_t1M16__bin_10	98.0283	Pasolli_2019	known	100.0	perfect	0.47	low	0.0
AB1796_Throat	Throat	AB1796_Throat.1					novel	62.54	moderate	0.86	low	100.0
AB1796_Stool	Stool	AB1796_Stool.16	s__Lachnoclostridium_A avicola	GCA_019114465.1	98.96	GTDB	known	86.49	substantial	1.01	low	66.67
AB1796_Stool	Stool	AB1796_Stool.23	s__Clostridium_AP sp000509125	YuJ_2015__SZAXPI017595-169__bin_30	98.8868	Pasolli_2019	known	95.96	near	0.0	none	0.0
AB1796_Stool	Stool	AB1796_Stool.29	s__CAKRHR01 sp934339005	GCA_934339005.1	95.67	GTDB	known	73.55	substantial	2.46	low	0.0
AB1796_Stool	Stool	AB1796_Stool.3	s__Desulfovibrio sp900556755	GCF_012843875.1	98.62	GTDB	known	99.29	near	0.59	low	0.0
AB1796_Stool	Stool	AB1796_Stool.5	s__Thomasclavelia ramosa	SPMP87_bin.31	99.7489	SPMP	known	59.16	moderate	0.99	low	0.0
AB1794_Throat	Throat	AB1794_Throat.23	s__Desulfovibrio sp003860215	GCF_003860215.1	97.78	GTDB	known	98.82	near	0.0	none	0.0
AB1794_Throat	Throat	AB1794_Throat.21					novel	57.37	moderate	2.59	low	100.0
AB1794_Throat	Throat	AB1794_Throat.29					novel	74.15	substantial	2.66	low	61.11
AB1794_Stool	Stool	AB1794_Stool.13	s__UMGS1312 sp900550625	MGYG000003973	99.6082	UHGG	known	91.95	near	0.02	low	0.0
AB1794_Stool	Stool	AB1794_Stool.15	s__Butyrivibrio_A crossotus	Bengtsson-PalmeJ_2015__TRAVELRES35__bin_80	99.0656	Pasolli_2019	known	73.66	substantial	0.11	low	0.0
AB1794_Stool	Stool	AB1794_Stool.41	s__Barnesiella intestinihominis	GCF_000296465.1	98.5	GTDB	known	90.1	near	0.53	low	33.33
AB1794_Stool	Stool	AB1794_Stool.47	s__Ellagibacter isourolithinifaciens	FengQ_2015__SID31267__bin_75	96.9775	Pasolli_2019	known	96.77	near	0.15	low	0.0
AB1794_Stool	Stool	AB1794_Stool.7	s__CAG-177 sp003514385	SPMP88_bin.8	97.8146	SPMP	known	85.52	substantial	0.0	none	0.0
AB1794_Stool	Stool	AB1794_Stool.39					novel	61.12	moderate	2.19	low	12.5
AB1794_Saliva	Saliva	AB1794_Saliva.10	s__Lautropia mirabilis	GCF_900637555.1	96.78	GTDB	known	66.95	moderate	1.0	low	40.0
AB1794_Saliva	Saliva	AB1794_Saliva.11	s__Selenomonas sp905373085	GCA_905373085.1	96.13	GTDB	known	52.57	moderate	1.29	low	55.56
AB1794_Saliva	Saliva	AB1794_Saliva.2	s__Treponema_C sp905372025	GCA_905372025.1	96.64	GTDB	known	71.41	substantial	2.97	low	50.0
AB1794_Saliva	Saliva	AB1794_Saliva.44	s__Treponema_D socranskii	GCF_000468115.1	96.28	GTDB	known	56.15	moderate	0.7	low	50.0
AB1794_Saliva	Saliva	AB1794_Saliva.23		CM_periimplantitis__SP_264SPI_T016__bin_10	95.088	Pasolli_2019	known	85.98	substantial	1.69	low	100.0
AB1794_Plaque	Plaque	AB1794_Plaque.2	s__Porphyromonas endodontalis	GCF_000174815.1	96.88	GTDB	known	80.52	substantial	1.14	low	16.67
AB1794_Plaque	Plaque	AB1794_Plaque.27	s__Bacteroides pyogenes	GCF_000428105.1	98.78	GTDB	known	91.77	near	1.13	low	0.0
AB1794_Plaque	Plaque	AB1794_Plaque.30	s__Cardiobacterium sp916618745	GCF_916618745.1	95.27	GTDB	known	60.34	moderate	1.72	low	100.0
AB1794_Plaque	Plaque	AB1794_Plaque.39	s__Prevotella intermedia	MGYG000004629	96.3501	UHGG	known	63.35	moderate	1.94	low	22.22
AB1794_Plaque	Plaque	AB1794_Plaque.48	s__Porphyromonas gingivalis	BritoIL_2016__W2_44_SA__bin_3	98.5334	Pasolli_2019	known	99.61	near	0.0	none	0.0
AB1794_Plaque	Plaque	AB1794_Plaque.11					novel	71.2	substantial	0.95	low	50.0
AB1794_Plaque	Plaque	AB1794_Plaque.13					novel	94.88	near	0.0	none	0.0
AB1793_Stool	Stool	AB1793_Stool.17	s__Paraprevotella clara	SPMP48_bin.125	98.633	SPMP	known	88.91	substantial	0.0	none	0.0
AB1793_Stool	Stool	AB1793_Stool.20	s__Faecalibacillus faecis	MGYG000002444	99.331	UHGG	known	61.89	moderate	0.47	low	100.0
AB1793_Stool	Stool	AB1793_Stool.29	s__Victivallis vadensis	GCF_003096415.1	98.51	GTDB	known	69.65	moderate	2.06	low	0.0
AB1793_Stool	Stool	AB1793_Stool.39	s__Prevotella rara	LiJ_2014__MH0360__bin_55	97.8267	Pasolli_2019	known	75.23	substantial	0.0	none	0.0
AB1793_Stool	Stool	AB1793_Stool.4	s__Adlercreutzia hattorii	GCF_011405655.1	95.68	GTDB	known	52.04	moderate	1.53	low	0.0
AB1793_Saliva	Saliva	AB1793_Saliva.9	s__Parascardovia denticolens	GCF_001042675.1	99.09	GTDB	known	66.47	moderate	1.46	low	20.0
AB1793_Plaque	Plaque	AB1793_Plaque.24	s__Hornefia minuta	GCA_003433295.1	98.4	GTDB	known	67.37	moderate	4.43	low	0.0
AB1793_Plaque	Plaque	AB1793_Plaque.32	s__Treponema_D socranskii	GCF_000468115.1	98.23	GTDB	known	96.13	near	0.0	none	0.0
AB1793_Plaque	Plaque	AB1793_Plaque.48	s__Porphyromonas pasteri	HMP_2012__SRS016037__bin_31	95.7799	Pasolli_2019	known	98.72	near	0.63	low	50.0
AB1793_Plaque	Plaque	AB1793_Plaque.49	s__Treponema_C sp905372025	GCA_905372025.1	98.15	GTDB	known	99.3	near	0.7	low	0.0
AB1793_Plaque	Plaque	AB1793_Plaque.64	s__Capnocytophaga haemolytica	GCF_001553545.1	97.45	GTDB	known	75.97	substantial	2.26	low	42.86
AB1793_Plaque	Plaque	AB1793_Plaque.56					novel	63.94	moderate	0.43	low	0.0
AB1792_Throat	Throat	AB1792_Throat.4		HMP_2012__SRS022602__bin_17	96.7206	Pasolli_2019	known	64.96	moderate	0.0	none	0.0
AB1792_Stool	Stool	AB1792_Stool.24	s__Parasutterella gallistercoris	GCA_000980495.1	98.15	GTDB	known	81.42	substantial	2.4	low	40.0
AB1792_Stool	Stool	AB1792_Stool.27	s__Bacillus safensis	GCF_000691165.1	97.3	GTDB	known	79.52	substantial	2.65	low	25.0
AB1792_Stool	Stool	AB1792_Stool.40	s__Alistipes_A ihumii	SPMP100_bin.100	99.5596	SPMP	known	61.44	moderate	1.72	low	0.0
AB1792_Saliva	Saliva	AB1792_Saliva.6	s__Prevotella salivae	HMP_2012__SRS065278__bin_6	97.3601	Pasolli_2019	known	96.28	near	3.8	low	14.81
AB1792_Plaque	Plaque	AB1792_Plaque.1	s__Treponema_C lecithinolyticum	GCA_000468055.1	98.05	GTDB	known	53.42	moderate	2.1	low	0.0
AB1792_Plaque	Plaque	AB1792_Plaque.27	s__Prevotella oulorum	GCF_000613785.1	97.18	GTDB	known	87.46	substantial	0.0	none	0.0
AB1792_Plaque	Plaque	AB1792_Plaque.4	s__Prevotella conceptionensis	GCF_000312305.1	95.73	GTDB	known	99.05	near	0.08	low	0.0
AB1792_Plaque	Plaque	AB1792_Plaque.40	s__Bulleidia moorei	MGYG000000173	98.7577	UHGG	known	60.91	moderate	0.1	low	0.0
AB1792_Plaque	Plaque	AB1792_Plaque.42	s__Capnocytophaga sp905372595	HMP_2012__SRS047113__bin_51	97.9987	Pasolli_2019	known	69.05	moderate	1.43	low	33.33
AB1792_Plaque	Plaque	AB1792_Plaque.9					novel	59.54	moderate	1.71	low	50.0
AB1791_Stool	Stool	AB1791_Stool.15	s__Methanobrevibacter_A smithii	SPMP26_bin.8	99.1246	SPMP	known	95.6	near	0.8	low	0.0
AB1791_Stool	Stool	AB1791_Stool.1	s__Anaerotruncus massiliensis	GCF_900199635.1	99.94	GTDB	known	94.93	near	2.01	low	66.67
AB1791_Stool	Stool	AB1791_Stool.16	s__Anaerotardibacter sp000435475	MGYG000000980	98.3454	UHGG	known	61.49	moderate	1.08	low	0.0
AB1791_Stool	Stool	AB1791_Stool.22	s__Eisenbergiella tayi	GCF_001881565.1	99.67	GTDB	known	93.89	near	4.79	low	20.0
AB1791_Stool	Stool	AB1791_Stool.29	s__Bifidobacterium bifidum	SPMP93_bin.14	98.9912	SPMP	known	66.02	moderate	2.77	low	0.0
AB1791_Stool	Stool	AB1791_Stool.30	s__Barnesiella intestinihominis	SPMP06_bin.6	99.5744	SPMP	known	97.92	near	0.0	none	0.0
AB1791_Stool	Stool	AB1791_Stool.33	s__Phascolarctobacterium_A succinatutens	CosteaPI_2017__SID713A013-11-90-0__bin_4	96.4927	Pasolli_2019	known	100.0	perfect	0.9	low	0.0
AB1791_Stool	Stool	AB1791_Stool.5	s__Alistipes onderdonkii	SPMP89_bin.69	99.5149	SPMP	known	95.43	near	0.66	low	30.77
AB1790_Stool	Stool	AB1790_Stool.1	s__Slackia_A isoflavoniconvertens	GCF_003725955.1	96.6	GTDB	known	62.2	moderate	0.81	low	0.0
AB1790_Stool	Stool	AB1790_Stool.10	s__Pediococcus pentosaceus	GCF_001437285.1	98.71	GTDB	known	99.07	near	0.0	none	0.0
AB1790_Stool	Stool	AB1790_Stool.5	s__Streptococcus sanguinis_J	GCF_019929225.1	95.04	GTDB	known	76.87	substantial	0.75	low	50.0
AB1790_Stool	Stool	AB1790_Stool.9	s__Blautia_A massiliensis	GCF_001487165.1	98.57	GTDB	known	89.58	substantial	0.63	low	0.0
AB1790_Plaque	Plaque	AB1790_Plaque.10	s__Oribacterium sp015258095	GCA_015258095.1	96.47	GTDB	known	71.77	substantial	1.27	low	0.0
AB1790_Plaque	Plaque	AB1790_Plaque.18	s__Stomatobaculum longum	GCA_000242235.1	97.8	GTDB	known	90.77	near	0.95	low	50.0
AB1790_Plaque	Plaque	AB1790_Plaque.24	s__Prevotella pallens	GCF_000220255.1	97.45	GTDB	known	86.05	substantial	0.51	low	0.0
AB1790_Plaque	Plaque	AB1790_Plaque.5	s__Veillonella tobetsuensis	GCF_001078375.1	97.72	GTDB	known	82.9	substantial	0.35	low	0.0
AB1790_Plaque	Plaque	AB1790_Plaque.9	s__Leptotrichia_A sp001274535	HMP_2012__SRS011098__bin_4	97.0766	Pasolli_2019	known	97.75	near	2.25	low	0.0
AB1790_Plaque	Plaque	AB1790_Plaque.29					novel	71.19	substantial	3.63	low	78.57
AB1789_Throat	Throat	AB1789_Throat.1	s__Lancefieldella rimae	GCF_000174015.1	95.29	GTDB	known	61.77	moderate	0.88	low	50.0
AB1789_Throat	Throat	AB1789_Throat.12	s__Selenomonas sp905372355	GCA_905372355.1	96.78	GTDB	known	58.47	moderate	3.85	low	28.0
AB1789_Throat	Throat	AB1789_Throat.18	s__Rothia dentocariosa	HMP_2012__SRS013252__bin_19	97.5719	Pasolli_2019	known	88.5	substantial	1.32	low	0.0
AB1789_Throat	Throat	AB1789_Throat.33	s__Olsenella_F sp001189515	GCF_001189515.2	97.52	GTDB	known	63.31	moderate	1.49	low	0.0
AB1789_Plaque	Plaque	AB1789_Plaque.13	s__Capnocytophaga haemolytica	GCF_001553545.1	97.3	GTDB	known	61.76	moderate	1.14	low	25.0
AB1789_Plaque	Plaque	AB1789_Plaque.36	s__Capnocytophaga gingivalis	HMP_2012__SRS023538__bin_8	97.1797	Pasolli_2019	known	78.02	substantial	0.95	low	33.33
AB1789_Plaque	Plaque	AB1789_Plaque.51	s__CAJPQU01 sp905373705	GCA_905373705.1	95.76	GTDB	known	89.66	substantial	2.53	low	60.0
AB1789_Plaque	Plaque	AB1789_Plaque.43					novel	72.12	substantial	2.97	low	28.57
AB1781_Stool	Stool	AB1781_Stool.16	s__Caccousia sp900752115	KarlssonFH_2013__S526__bin_59	98.1555	Pasolli_2019	known	65.77	moderate	2.35	low	25.0
AB1781_Stool	Stool	AB1781_Stool.5	s__Bifidobacterium animalis	SchirmerM_2016__G89258__bin_1	99.8406	Pasolli_2019	known	63.81	moderate	1.76	low	50.0
AB1781_SkinArm	Skin Arm	AB1781_SkinArm.2	s__Rothia dentocariosa	MGYG000002999	97.9428	UHGG	known	61.91	moderate	1.43	low	66.67
AB1781_SkinArm	Skin Arm	AB1781_SkinArm.7					novel	65.31	moderate	3.52	low	0.0
AB1781_Saliva	Saliva	AB1781_Saliva.21	s__Neisseria sp002237445	GCF_002237445.1	98.47	GTDB	known	62.47	moderate	2.6	low	29.41
AB1781_Saliva	Saliva	AB1781_Saliva.22	s__Tannerella forsythia	GCF_001006485.1	98.78	GTDB	known	67.28	moderate	1.35	low	20.0
AB1781_Plaque	Plaque	AB1781_Plaque.12	s__Abiotrophia sp001815865	GCF_001815865.1	96.35	GTDB	known	66.56	moderate	0.05	low	0.0
AB1781_Plaque	Plaque	AB1781_Plaque.19	s__Aggregatibacter sp000466335	GCF_017798005.1	95.43	GTDB	known	63.39	moderate	3.16	low	16.67
AB1781_Plaque	Plaque	AB1781_Plaque.4	s__Desulfobulbus oralis	CM_periimplantitis__SP_264SPI_T016__bin_5	98.1595	Pasolli_2019	known	54.16	moderate	0.63	low	50.0
AB1781_Plaque	Plaque	AB1781_Plaque.22					novel	54.5	moderate	2.22	low	80.0
AB1780_Eye	Eye	AB1780_Eye.3	s__Cutibacterium acnes	GCF_003030305.1	99.81	GTDB	known	75.15	substantial	0.71	low	50.0
AB1779_Throat	Throat	AB1779_Throat.18	s__Haemophilus_D sp001815355	GCF_001815355.1	95.56	GTDB	known	99.43	near	0.0	none	0.0
AB1779_Throat	Throat	AB1779_Throat.22	s__Campylobacter_A concisus_C	GCF_003048615.2	95.46	GTDB	known	71.38	substantial	2.35	low	50.0
AB1779_Throat	Throat	AB1779_Throat.6	s__Lancefieldella sp000564995	GCA_000564995.1	95.77	GTDB	known	76.81	substantial	0.07	low	0.0
AB1779_Plaque	Plaque	AB1779_Plaque.13	s__Lachnoanaerobaculum saburreum	GCF_000185385.1	97.89	GTDB	known	77.63	substantial	0.64	low	100.0
AB1779_Plaque	Plaque	AB1779_Plaque.41	s__Lancefieldella parvula	GCF_000024225.1	96.27	GTDB	known	63.16	moderate	1.01	low	0.0
AB1779_Plaque	Plaque	AB1779_Plaque.44	s__Eikenella halliae	GCF_001648475.1	95.61	GTDB	known	74.81	substantial	2.19	low	7.69
AB1773_Throat	Throat	AB1773_Throat.19	s__Eubacterium_B sulci	GCA_001189495.1	97.17	GTDB	known	100.0	perfect	0.71	low	0.0
AB1773_Plaque	Plaque	AB1773_Plaque.11	s__Bacteroides_D sp013333835	HMP_2012__SRS014107__bin_4	96.9874	Pasolli_2019	known	63.13	moderate	1.44	low	25.0
AB1773_Plaque	Plaque	AB1773_Plaque.24	s__Lancefieldella rimae	GCF_000174015.1	95.31	GTDB	known	64.53	moderate	2.42	low	20.0
AB1773_Plaque	Plaque	AB1773_Plaque.40	s__Kingella_B oralis	GCF_014054985.1	96.95	GTDB	known	56.12	moderate	1.6	low	40.0
AB1773_Plaque	Plaque	AB1773_Plaque.43	s__Eikenella corrodens	GCF_900187105.1	95.25	GTDB	known	66.41	moderate	4.11	low	15.38
AB1773_Plaque	Plaque	AB1773_Plaque.5	s__Treponema_D buccale	HMP_2012__SRS013950__bin_6	97.4738	Pasolli_2019	known	59.96	moderate	1.98	low	25.0
AB1773_Plaque	Plaque	AB1773_Plaque.34					novel	54.34	moderate	0.85	low	0.0
AB1772_Throat	Throat	AB1772_Throat.1	s__Lancefieldella sp000564995	GCA_000564995.1	96.12	GTDB	known	62.77	moderate	0.81	low	0.0
AB1772_Stool	Stool	AB1772_Stool.20	s__Faecalibacillus intestinalis	MGYG000000045	98.6445	UHGG	known	72.17	substantial	0.0	none	0.0
AB1772_Stool	Stool	AB1772_Stool.4	s__Mediterraneibacter torques	SPMP15_bin.4	99.7838	SPMP	known	72.85	substantial	1.46	low	0.0
AB1772_Saliva	Saliva	AB1772_Saliva.2					novel	50.77	moderate	0.16	low	100.0
AB1772_Plaque	Plaque	AB1772_Plaque.12	s__Desulfobulbus oralis	GCF_002952055.1	98.11	GTDB	known	79.97	substantial	0.96	low	0.0
AB1772_Plaque	Plaque	AB1772_Plaque.24	s__Lancefieldella parvula	GCF_000024225.1	96.0	GTDB	known	68.15	moderate	0.0	none	0.0
AB1772_Plaque	Plaque	AB1772_Plaque.27	s__Abiotrophia defectiva	GCF_000160075.2	95.66	GTDB	known	50.95	moderate	0.14	low	0.0
AB1772_Plaque	Plaque	AB1772_Plaque.38	s__Prevotella oris	GCF_900637655.1	97.34	GTDB	known	55.81	moderate	1.56	low	12.5
AB1772_Plaque	Plaque	AB1772_Plaque.9	s__Ottowia sp001262075	GCF_001262075.1	98.15	GTDB	known	95.89	near	1.05	low	33.33
AB1772_Plaque	Plaque	AB1772_Plaque.18					novel	63.82	moderate	1.71	low	0.0
AB1772_Plaque	Plaque	AB1772_Plaque.7					novel	69.77	moderate	0.0	none	0.0
AB1772_Forehead	Skin Forehead	AB1772_Forehead.10	s__Corynebacterium kroppenstedtii_B	HMP_2012__SRS019064__bin_3	99.9827	Pasolli_2019	known	97.41	near	0.0	none	0.0
AB1766_Throat	Throat	AB1766_Throat.17	s__Dialister invisus	MGYG000004158	98.1426	UHGG	known	56.71	moderate	0.79	low	100.0
AB1766_Throat	Throat	AB1766_Throat.22	s__Actinomyces graevenitzii	MGYG000002941	97.4627	UHGG	known	64.82	moderate	0.83	low	60.0
AB1766_Throat	Throat	AB1766_Throat.25	s__Selenomonas sp905373085	CM_periimplantitis__SP_503SPT_T016__bin_12	97.2756	Pasolli_2019	known	84.7	substantial	2.73	low	11.11
AB1766_Throat	Throat	AB1766_Throat.33		CM_cf__CF_TNFC040IS_t3M15__bin_2	98.1713	Pasolli_2019	known	50.62	moderate	0.0	none	0.0
AB1766_SkinArm	Skin Arm	AB1766_SkinArm.13	s__Granulicatella sp001071995	GCF_001071995.1	95.54	GTDB	known	52.63	moderate	1.23	low	11.11
AB1766_SkinArm	Skin Arm	AB1766_SkinArm.4	s__Lancefieldella sp000564995	MGYG000003373	95.7452	UHGG	known	93.68	near	0.81	low	100.0
AB1766_Saliva	Saliva	AB1766_Saliva.16	s__Actinomyces dentalis	GCF_000429225.1	96.9	GTDB	known	70.69	substantial	2.61	low	14.29
AB1766_Saliva	Saliva	AB1766_Saliva.20	s__Johnsonella sp916438835	HMP_2012__SRS011115__bin_8	98.9845	Pasolli_2019	known	70.32	substantial	0.32	low	0.0
AB1766_Saliva	Saliva	AB1766_Saliva.25	s__Abiotrophia defectiva	GCF_000160075.2	95.86	GTDB	known	62.68	moderate	3.31	low	37.5
AB1766_Saliva	Saliva	AB1766_Saliva.31	s__F0058 sp000163695	GCA_000163695.1	96.79	GTDB	known	97.85	near	0.54	low	0.0
AB1766_Saliva	Saliva	AB1766_Saliva.48	s__Prevotella pleuritidis	HMP_2012__SRS017227__bin_41	98.8177	Pasolli_2019	known	74.34	substantial	4.95	low	4.76
AB1766_Plaque	Plaque	AB1766_Plaque.26	s__Eikenella halliae	HMP_2012__SRS075410__bin_13	97.3669	Pasolli_2019	known	67.49	moderate	1.68	low	40.0
AB1766_Plaque	Plaque	AB1766_Plaque.57	s__CAJPQU01 sp905372875	GCA_905372875.1	98.11	GTDB	known	52.53	moderate	0.0	none	0.0
AB1766_Plaque	Plaque	AB1766_Plaque.59	s__Lancefieldella sp000411555	GCF_000411555.1	99.07	GTDB	known	96.77	near	0.0	none	0.0
AB1766_Plaque	Plaque	AB1766_Plaque.4					novel	60.01	moderate	0.0	none	0.0
AB1766_Plaque	Plaque	AB1766_Plaque.44					novel	64.25	moderate	2.05	low	50.0
AB1766_Plaque	Plaque	AB1766_Plaque.49					novel	62.17	moderate	3.82	low	0.0
AB1766_Forehead	Skin Forehead	AB1766_Forehead.7	s__Haemophilus_D sp001815355	GCF_001815355.1	95.5	GTDB	known	66.36	moderate	2.88	low	30.43
AB1765_Throat	Throat	AB1765_Throat.3	s__Actinomyces sp915069725	MGYG000002943	95.7928	UHGG	known	71.55	substantial	3.12	low	11.11
AB1765_Saliva	Saliva	AB1765_Saliva.12	s__Saccharimonas sp018127705	GCA_018127705.1	97.82	GTDB	known	52.78	moderate	2.31	low	16.67
AB1765_Saliva	Saliva	AB1765_Saliva.16	s__Campylobacter_A concisus_C	GCF_003048615.2	95.94	GTDB	known	79.03	substantial	1.76	low	71.43
AB1765_Saliva	Saliva	AB1765_Saliva.20	s__Butyrivibrio sp015258065	GCA_015258065.1	97.58	GTDB	known	61.52	moderate	3.28	low	6.25
AB1765_Saliva	Saliva	AB1765_Saliva.29	s__Haemophilus_D parainfluenzae_K	GCF_003252795.1	95.54	GTDB	known	79.93	substantial	4.92	low	42.11
AB1764_Plaque	Plaque	AB1764_Plaque.14	s__Eikenella exigua	GCF_008805035.1	95.44	GTDB	known	88.04	substantial	0.23	low	0.0
AB1764_Plaque	Plaque	AB1764_Plaque.15	s__Bacteroides_D sp013333835	GCA_013333835.2	97.75	GTDB	known	98.1	near	0.0	none	0.0
AB1764_Plaque	Plaque	AB1764_Plaque.2	s__Treponema_D socranskii	GCF_000468115.1	97.94	GTDB	known	69.43	moderate	0.77	low	25.0
AB1764_Plaque	Plaque	AB1764_Plaque.4	s__Corynebacterium matruchotii	HMP_2012__SRS015278__bin_26	97.9035	Pasolli_2019	known	70.49	substantial	0.82	low	25.0
AB1762_Throat	Throat	AB1762_Throat.12	s__Lancefieldella sp000564995	GCA_000564995.1	95.53	GTDB	known	72.22	substantial	1.61	low	50.0
AB1762_Throat	Throat	AB1762_Throat.31	s__CAJPSE01 sp905373185	GCA_905373185.1	95.79	GTDB	known	53.93	moderate	4.78	low	58.33
AB1762_Stool	Stool	AB1762_Stool.1	s__Evtepia excrementipullorum	MGYG000004163	98.1377	UHGG	known	69.15	moderate	1.48	low	33.33
AB1762_Saliva	Saliva	AB1762_Saliva.21	s__Nanoperiomorbus sp905373385	GCA_905373385.1	95.03	GTDB	known	71.6	substantial	1.72	low	100.0
AB1762_Saliva	Saliva	AB1762_Saliva.24	s__Lancefieldella rimae	CM_periimplantitis__SP_323SPI_T016__bin_23	96.0987	Pasolli_2019	known	72.96	substantial	0.45	low	16.67
AB1762_Saliva	Saliva	AB1762_Saliva.26	s__Porphyromonas endodontalis	GCF_000174815.1	95.63	GTDB	known	58.86	moderate	0.31	low	0.0
AB1762_Saliva	Saliva	AB1762_Saliva.31	s__Actinomyces dentalis	GCF_000429225.1	98.25	GTDB	known	74.3	substantial	2.63	low	33.33
AB1762_Saliva	Saliva	AB1762_Saliva.5	s__Campylobacter_A concisus_C	GCF_003048615.2	96.12	GTDB	known	55.91	moderate	1.48	low	42.86
AB1762_Saliva	Saliva	AB1762_Saliva.36					novel	54.92	moderate	0.87	low	0.0
AB1762_Plaque	Plaque	AB1762_Plaque.15	s__Treponema_C maltophilum	GCF_000413055.1	97.11	GTDB	known	78.09	substantial	3.89	low	9.09
AB1762_Plaque	Plaque	AB1762_Plaque.21	s__Porphyromonas sp000467855	HMP_2012__SRS016746__bin_28	96.6863	Pasolli_2019	known	69.52	moderate	0.16	low	0.0
AB1761_Throat	Throat	AB1761_Throat.2	s__Mobiluncus sp916438445	GCA_916438445.1	98.77	GTDB	known	67.7	moderate	0.95	low	50.0
AB1761_Throat	Throat	AB1761_Throat.25	s__Campylobacter_A concisus_T	GCF_003048375.1	95.37	GTDB	known	64.82	moderate	0.37	low	0.0
AB1761_Stool	Stool	AB1761_Stool.21	s__Catenibacterium mitsuokai	MGYG000000026	98.6779	UHGG	known	83.56	substantial	2.67	low	0.0
AB1761_Stool	Stool	AB1761_Stool.24	s__Ruminococcus_D bicirculans	GCF_000723465.1	97.94	GTDB	known	68.72	moderate	0.68	low	100.0
AB1761_Stool	Stool	AB1761_Stool.28	s__Limosilactobacillus timonensis	GCF_900240275.1	98.88	GTDB	known	91.64	near	2.36	low	0.0
AB1761_Saliva	Saliva	AB1761_Saliva.10	s__Campylobacter_A concisus_T	GCF_003048375.1	95.3	GTDB	known	63.5	moderate	2.28	low	87.5
AB1761_Saliva	Saliva	AB1761_Saliva.14	s__Porphyromonas pasteri	GCF_014647755.1	96.23	GTDB	known	61.73	moderate	0.31	low	0.0
AB1761_Saliva	Saliva	AB1761_Saliva.5	s__Oribacterium sinus	GCF_014202695.1	96.64	GTDB	known	85.07	substantial	1.91	low	33.33
AB1761_Plaque	Plaque	AB1761_Plaque.10	s__Treponema_D socranskii	GCF_000468115.1	96.45	GTDB	known	54.55	moderate	1.22	low	66.67
AB1761_Plaque	Plaque	AB1761_Plaque.13	s__Capnocytophaga ochracea	CM_periimplantitis__SP_283SPI_T016__bin_8	97.2444	Pasolli_2019	known	66.2	moderate	1.97	low	33.33
AB1761_Plaque	Plaque	AB1761_Plaque.2	s__Anaeroglobus geminatus	MGYG000001762	99.3913	UHGG	known	55.96	moderate	1.14	low	0.0
AB1761_Plaque	Plaque	AB1761_Plaque.6	s__Johnsonella ignava	GCF_000235445.1	99.3	GTDB	known	95.75	near	0.32	low	0.0
AB1761_Plaque	Plaque	AB1761_Plaque.21					novel	62.11	moderate	1.71	low	0.0
AB1761_Plaque	Plaque	AB1761_Plaque.34					novel	58.93	moderate	4.42	low	42.86
AB1760_Throat	Throat	AB1760_Throat.23	s__Porphyromonas sp018127745	GCF_018127745.1	95.95	GTDB	known	66.84	moderate	1.1	low	16.67
AB1760_Throat	Throat	AB1760_Throat.37	s__Porphyromonas sp000467855	GCF_000467855.2	95.85	GTDB	known	69.04	moderate	4.25	low	31.25
AB1760_Throat	Throat	AB1760_Throat.40	s__Actinomyces sp002999235	HMP_2012__SRS013533__bin_16	97.8905	Pasolli_2019	known	57.75	moderate	2.25	low	16.67
AB1760_Throat	Throat	AB1760_Throat.13					novel	54.23	moderate	3.23	low	12.5
AB1760_Saliva	Saliva	AB1760_Saliva.1	s__Peptostreptococcus stomatis	GCF_000147675.1	98.31	GTDB	known	72.49	substantial	0.35	low	0.0
AB1760_Saliva	Saliva	AB1760_Saliva.12	s__Campylobacter_A concisus_T	GCF_003048375.1	96.16	GTDB	known	58.07	moderate	2.2	low	36.36
AB1760_Saliva	Saliva	AB1760_Saliva.17	s__Bulleidia sp015256775	MGYG000004591	97.2965	UHGG	known	80.13	substantial	0.32	low	100.0
AB1760_Saliva	Saliva	AB1760_Saliva.23	s__Tannerella forsythia	CM_periimplantitis__SP_502SPI_T016__bin_5	98.805	Pasolli_2019	known	61.33	moderate	0.52	low	0.0
AB1760_Saliva	Saliva	AB1760_Saliva.4	s__Prevotella melaninogenica	GCF_000144405.1	96.33	GTDB	known	60.09	moderate	1.89	low	12.5
AB1760_Saliva	Saliva	AB1760_Saliva.11					novel	59.4	moderate	1.57	low	66.67
AB1760_Plaque	Plaque	AB1760_Plaque.1	s__Cardiobacterium sp916618745	GCF_916618745.1	96.43	GTDB	known	67.24	moderate	2.59	low	100.0
AB1760_Plaque	Plaque	AB1760_Plaque.35	s__Lancefieldella rimae	CM_periimplantitis__SP_323SPI_T016__bin_23	96.3454	Pasolli_2019	known	63.74	moderate	1.29	low	50.0
AB1760_Plaque	Plaque	AB1760_Plaque.58	s__Treponema_B denticola_B	GCF_024181605.1	97.5	GTDB	known	64.69	moderate	0.0	none	0.0
AB1760_Plaque	Plaque	AB1760_Plaque.32					novel	57.69	moderate	0.0	none	0.0
AB1759_Throat	Throat	AB1759_Throat.2	s__Saccharimonas sp905372275	GCA_905372275.1	96.34	GTDB	known	53.79	moderate	4.49	low	50.0
AB1759_Throat	Throat	AB1759_Throat.36	s__Selenomonas sp905373085	GCA_905373085.1	96.16	GTDB	known	67.87	moderate	3.16	low	50.0
AB1759_Throat	Throat	AB1759_Throat.37	s__Peptostreptococcus sp900759325	MGYG000001234	98.0488	UHGG	known	64.83	moderate	0.35	low	0.0
AB1759_Throat	Throat	AB1759_Throat.23					novel	69.85	moderate	1.37	low	0.0
AB1759_Stool	Stool	AB1759_Stool.13	s__Faecalibacterium prausnitzii_J	GCF_003287405.1	97.59	GTDB	known	95.92	near	0.0	none	0.0
AB1759_Saliva	Saliva	AB1759_Saliva.10	s__Mobiluncus sp916438445	GCA_916438445.1	98.69	GTDB	known	63.04	moderate	0.71	low	0.0
AB1759_Saliva	Saliva	AB1759_Saliva.19	s__Haemophilus_D parainfluenzae_L	FerrettiP_2018__CA_C10020IS2347FE_t4M15__bin_2	98.9555	Pasolli_2019	known	80.99	substantial	2.79	low	90.48
AB1759_Saliva	Saliva	AB1759_Saliva.14					novel	68.08	moderate	1.77	low	0.0
AB1759_Plaque	Plaque	AB1759_Plaque.37	s__Abiotrophia sp001815865	GCF_001815865.1	95.97	GTDB	known	84.84	substantial	0.54	low	0.0
AB1759_Plaque	Plaque	AB1759_Plaque.43	s__Prevotella denticola	CM_periimplantitis__SP_143SPI_T016__bin_31	98.4273	Pasolli_2019	known	68.2	moderate	2.0	low	11.11
AB1759_Plaque	Plaque	AB1759_Plaque.44	s__Rothia mucilaginosa	GCF_000175615.1	96.87	GTDB	known	77.83	substantial	1.56	low	66.67
AB1759_Plaque	Plaque	AB1759_Plaque.9	s__Prevotella maculosa	GCF_000382385.1	97.59	GTDB	known	67.74	moderate	2.96	low	13.79
AB1758_Throat	Throat	AB1758_Throat.18	s__F0058 sp000163695	CM_periimplantitis__SP_125SPI_T016__bin_4	97.4588	Pasolli_2019	known	50.51	moderate	0.59	low	0.0
AB1758_Throat	Throat	AB1758_Throat.30	s__Gemella sanguinis	GCF_000701685.1	96.86	GTDB	known	57.66	moderate	3.3	low	37.5
AB1758_Throat	Throat	AB1758_Throat.31	s__Rothia dentocariosa	MGYG000002999	97.2223	UHGG	known	69.05	moderate	1.72	low	0.0
AB1758_Stool	Stool	AB1758_Stool.20	s__CAG-302 sp934162325	SPMP84_bin.53	98.3586	SPMP	known	91.57	near	2.53	low	0.0
AB1758_Stool	Stool	AB1758_Stool.5	s__Baileyella intestinalis	GCF_009695865.1	98.71	GTDB	known	51.14	moderate	2.13	low	66.67
AB1758_Stool	Stool	AB1758_Stool.8	s__Holdemanella porci	GCF_009696075.1	99.15	GTDB	known	67.92	moderate	0.47	low	0.0
AB1758_Saliva	Saliva	AB1758_Saliva.3	s__Bulleidia sp015256775	GCA_015256775.1	95.09	GTDB	known	67.14	moderate	1.11	low	33.33
AB1758_Saliva	Saliva	AB1758_Saliva.4	s__Porphyromonas pasteri	GCF_014647755.1	96.13	GTDB	known	79.72	substantial	1.59	low	55.56
AB1758_Plaque	Plaque	AB1758_Plaque.10	s__Prevotella pleuritidis	GCF_000613725.1	98.75	GTDB	known	67.53	moderate	2.37	low	12.5
AB1758_Plaque	Plaque	AB1758_Plaque.19	s__Lautropia mirabilis	GCF_900637555.1	96.25	GTDB	known	85.08	substantial	0.93	low	100.0
AB1757_Throat	Throat	AB1757_Throat.5	s__Bifidobacterium vaginale	GCF_001042655.1	98.41	GTDB	known	84.16	substantial	0.45	low	0.0
AB1757_Saliva	Saliva	AB1757_Saliva.6	s__Stomatobaculum longum	GCA_000242235.1	96.18	GTDB	known	53.06	moderate	0.0	none	0.0
AB1756_Throat	Throat	AB1756_Throat.38	s__Ligilactobacillus ruminis	SPMP38_bin.27	98.4867	SPMP	known	60.67	moderate	2.01	low	60.0
AB1756_Throat	Throat	AB1756_Throat.9	s__Dialister invisus	XieH_2016__YSZC12003_36795__bin_12	98.5644	Pasolli_2019	known	77.69	substantial	1.34	low	0.0
AB1756_Stool	Stool	AB1756_Stool.2	s__Coprococcus_A catus_A	SPMP26_bin.102	98.7308	SPMP	known	52.23	moderate	1.75	low	0.0
AB1756_Stool	Stool	AB1756_Stool.34	s__Vescimonas sp003539495	CosteaPI_2017__SID713B066-11-90-0__bin_18	98.289	Pasolli_2019	known	88.11	substantial	3.76	low	27.27
AB1756_Stool	Stool	AB1756_Stool.36	s__Phocaeicola vulgatus	GCF_000012825.1	99.21	GTDB	known	54.39	moderate	3.45	low	0.0
AB1756_Plaque	Plaque	AB1756_Plaque.11	s__Bacteroides_D sp013333835	GCA_013333835.2	96.3	GTDB	known	52.21	moderate	0.0	none	0.0
AB1756_Plaque	Plaque	AB1756_Plaque.2	s__Johnsonella sp900766185	MGYG000003366	97.9614	UHGG	known	70.91	substantial	1.27	low	0.0
AB1756_Plaque	Plaque	AB1756_Plaque.32	s__Lautropia mirabilis	CM_periimplantitis__SP_345SPT_T016__bin_6	96.3267	Pasolli_2019	known	65.48	moderate	2.36	low	57.14
AB1756_Plaque	Plaque	AB1756_Plaque.42	s__Prevotella micans	HMP_2012__SRS049318__bin_31	98.4254	Pasolli_2019	known	59.93	moderate	0.8	low	0.0
AB1756_Plaque	Plaque	AB1756_Plaque.52	s__Bifidobacterium dentium	GCF_001042595.1	99.16	GTDB	known	61.94	moderate	1.36	low	42.86
AB1756_Plaque	Plaque	AB1756_Plaque.6	s__Hornefia minuta	GCA_003433295.1	98.66	GTDB	known	70.15	substantial	2.6	low	0.0
AB1756_Plaque	Plaque	AB1756_Plaque.35					novel	54.77	moderate	2.99	low	75.0
AB1756_Plaque	Plaque	AB1756_Plaque.37					novel	62.98	moderate	0.47	low	50.0
AB1756_Plaque	Plaque	AB1756_Plaque.47					novel	91.4	near	1.16	low	0.0
AB1755_Throat	Throat	AB1755_Throat.1	s__Kingella_B oralis	GCF_014054985.1	96.22	GTDB	known	74.88	substantial	0.79	low	0.0
AB1755_Stool	Stool	AB1755_Stool.16	s__Galloscillospira_B excrementipullorum	GCA_018714125.1	98.88	GTDB	known	83.02	substantial	1.01	low	50.0
AB1755_Stool	Stool	AB1755_Stool.17	s__Desulfovibrio piger_A	MGYG000004253	99.284	UHGG	known	92.9	near	0.59	low	0.0
AB1755_Stool	Stool	AB1755_Stool.22	s__Woodwardibium sp900760275	MGYG000004081	98.4054	UHGG	known	93.68	near	0.67	low	33.33
AB1755_Stool	Stool	AB1755_Stool.24	s__Pseudoruminococcus massiliensis	GCF_900291955.1	98.61	GTDB	known	93.96	near	0.56	low	0.0
AB1755_Stool	Stool	AB1755_Stool.26	s__VUNA01 sp002299625	FengQ_2015__SID31360__bin_3	97.6899	Pasolli_2019	known	99.29	near	0.0	none	0.0
AB1755_Stool	Stool	AB1755_Stool.27	s__Egerieenecus merdigallinarum	GCA_900553295.1	98.21	GTDB	known	90.39	near	1.76	low	20.0
AB1755_Stool	Stool	AB1755_Stool.3	s__Fimivivens sp900113995	GCA_900113995.1	99.71	GTDB	known	92.04	near	1.4	low	0.0
AB1755_Stool	Stool	AB1755_Stool.36	s__Merdousia sp900760665	MGYG000004501	98.9592	UHGG	known	93.92	near	0.68	low	0.0
AB1755_Stool	Stool	AB1755_Stool.44	s__CAG-266 sp000436095	GCF_023336935.1	96.71	GTDB	known	99.4	near	0.6	low	0.0
AB1755_Stool	Stool	AB1755_Stool.54	s__UBA1685 sp944366945	GCA_944366945.1	98.51	GTDB	known	76.41	substantial	4.03	low	33.33
AB1755_Stool	Stool	AB1755_Stool.67	s__Mediterranea massiliensis	GCF_900128475.1	97.78	GTDB	known	90.33	near	0.37	low	0.0
AB1755_Stool	Stool	AB1755_Stool.7	s__Parabacteroides distasonis	SPMP83_bin.39	99.4702	SPMP	known	82.72	substantial	2.26	low	37.5
AB1755_Stool	Stool	AB1755_Stool.59					novel	77.14	substantial	0.0	none	0.0
AB1755_Stool	Stool	AB1755_Stool.68					novel	58.66	moderate	0.69	low	0.0
AB1752_Throat	Throat	AB1752_Throat.14	s__Olsenella uli	CM_periimplantitis__SP_143SPI_T016__bin_9	99.1294	Pasolli_2019	known	82.06	substantial	1.34	low	0.0
AB1752_Throat	Throat	AB1752_Throat.17	s__Mogibacterium diversum	GCF_002998925.1	96.62	GTDB	known	70.13	substantial	0.73	low	0.0
AB1752_Throat	Throat	AB1752_Throat.20	s__Prevotella jejuni	GCF_900187995.1	96.83	GTDB	known	53.94	moderate	0.11	low	100.0
AB1752_Throat	Throat	AB1752_Throat.5	s__Pauljensenia pyogenes_A	GCF_001070855.1	97.32	GTDB	known	100.0	perfect	0.47	low	0.0
AB1752_Throat	Throat	AB1752_Throat.9	s__Corynebacterium provencense	GCA_900049755.1	99.22	GTDB	known	96.1	near	1.39	low	20.0
AB1752_Throat	Throat	AB1752_Throat.13					novel	97.47	near	0.06	low	0.0
AB1752_SkinArm	Skin Arm	AB1752_SkinArm.5	s__Neisseria subflava	GCF_005221305.1	95.96	GTDB	known	65.21	moderate	0.76	low	33.33
AB1752_Saliva	Saliva	AB1752_Saliva.5	s__Lachnoanaerobaculum orale	GCF_003862485.1	96.59	GTDB	known	66.0	moderate	0.96	low	50.0
AB1752_Plaque	Plaque	AB1752_Plaque.8	s__Desulfobulbus oralis	GCF_002952055.1	98.18	GTDB	known	64.53	moderate	0.83	low	0.0
AB1751_Throat	Throat	AB1751_Throat.3	s__Lachnoanaerobaculum orale	GCF_003862485.1	96.66	GTDB	known	55.69	moderate	0.04	low	0.0
AB1751_Throat	Throat	AB1751_Throat.14					novel	54.91	moderate	1.13	low	12.5
AB1751_SkinArm	Skin Arm	AB1751_SkinArm.1	s__Cutibacterium acnes	GCF_003030305.1	99.83	GTDB	known	60.22	moderate	0.69	low	33.33
AB1751_Plaque	Plaque	AB1751_Plaque.17	s__Eubacterium_B infirmum	GCA_900450455.1	97.79	GTDB	known	95.74	near	0.0	none	0.0
AB1751_Plaque	Plaque	AB1751_Plaque.2	s__Lancefieldella rimae	CM_periimplantitis__SP_323SPI_T016__bin_23	96.0234	Pasolli_2019	known	99.19	near	0.0	none	0.0
AB1751_Forehead	Skin Forehead	AB1751_Forehead.5	s__Rothia sp001808955	GCF_001808955.1	96.56	GTDB	known	62.36	moderate	0.33	low	100.0
AB1750_Forehead	Skin Forehead	AB1750_Forehead.13	s__Veillonella atypica	BackhedF_2015__SID12_4M__bin_10	96.9841	Pasolli_2019	known	66.41	moderate	2.74	low	28.57
AB1750_Forehead	Skin Forehead	AB1750_Forehead.4	s__Rothia mucilaginosa_A	GCF_001061665.1	97.36	GTDB	known	51.5	moderate	0.67	low	0.0
AB1750_Forehead	Skin Forehead	AB1750_Forehead.8	s__Pauljensenia sp000411415	CM_cf__CF_TNFC034SA_t1M16__bin_10	97.5257	Pasolli_2019	known	61.78	moderate	1.69	low	0.0
AB1750_Forehead	Skin Forehead	AB1750_Forehead.9	s__Streptococcus salivarius	SPMP62_bin.43	96.2149	SPMP	known	80.61	substantial	1.97	low	5.88
AB1748_Throat	Throat	AB1748_Throat.2	s__Peptostreptococcus sp900759325	MGYG000001234	99.0159	UHGG	known	83.48	substantial	0.07	low	0.0
AB1748_Throat	Throat	AB1748_Throat.5	s__Stomatobaculum longum	MGYG000003001	97.8479	UHGG	known	71.4	substantial	2.22	low	25.0
AB1748_Stool	Stool	AB1748_Stool.10	s__Ruthenibacterium lactatiformans	SPMP100_bin.13	98.9252	SPMP	known	54.8	moderate	2.99	low	0.0
AB1748_Stool	Stool	AB1748_Stool.11	s__Dysosmobacter welbionis	GCF_005121165.3	99.32	GTDB	known	80.01	substantial	4.7	low	0.0
AB1748_Stool	Stool	AB1748_Stool.13	s__Collinsella sp019041915	GCF_019041915.1	95.26	GTDB	known	98.39	near	1.01	low	50.0
AB1748_Stool	Stool	AB1748_Stool.19	s__Veillonella_A sp000431435	MGYG000004351	99.479	UHGG	known	77.53	substantial	1.47	low	66.67
AB1748_Saliva	Saliva	AB1748_Saliva.15	s__Granulicatella sp015264885	HMP_2012__SRS024441__bin_22	95.489	Pasolli_2019	known	77.35	substantial	0.46	low	50.0
AB1748_Saliva	Saliva	AB1748_Saliva.3	s__Capnocytophaga leadbetteri	HMP_2012__SRS013705__bin_9	97.151	Pasolli_2019	known	68.47	moderate	0.98	low	40.0
AB1748_Plaque	Plaque	AB1748_Plaque.22	s__Oribacterium sinus	GCF_014202695.1	97.22	GTDB	known	51.71	moderate	0.64	low	0.0
AB1748_Plaque	Plaque	AB1748_Plaque.29	s__Eikenella corrodens	CM_periimplantitis__SP_602SPI_T016__bin_4	97.6487	Pasolli_2019	known	52.59	moderate	1.91	low	53.85
AB1748_Plaque	Plaque	AB1748_Plaque.34	s__Tannerella forsythia	CM_periimplantitis__SP_502SPI_T016__bin_5	98.7924	Pasolli_2019	known	73.66	substantial	2.3	low	0.0
AB1747_Saliva	Saliva	AB1747_Saliva.1	s__Prevotella melaninogenica	GCF_000144405.1	96.4	GTDB	known	61.64	moderate	3.19	low	29.41
AB1747_Saliva	Saliva	AB1747_Saliva.20	s__Anaeroglobus micronuciformis	CM_cf__CF_TNFC002SA_t1M15__bin_33	97.9019	Pasolli_2019	known	72.55	substantial	0.99	low	25.0
AB1747_Saliva	Saliva	AB1747_Saliva.22	s__Actinomyces graevenitzii	MGYG000002941	96.9949	UHGG	known	99.05	near	0.51	low	0.0
AB1747_Plaque	Plaque	AB1747_Plaque.13	s__Prevotella nigrescens	GCF_000220235.1	98.08	GTDB	known	76.9	substantial	2.72	low	0.0
AB1747_Plaque	Plaque	AB1747_Plaque.24	s__Prevotella conceptionensis	GCF_000312305.1	95.9	GTDB	known	63.99	moderate	0.93	low	25.0
AB1747_Plaque	Plaque	AB1747_Plaque.32					novel	53.86	moderate	0.93	low	100.0
AB1746_Throat	Throat	AB1746_Throat.15	s__Lachnoanaerobaculum sp000287675	GCF_000287675.1	96.73	GTDB	known	62.44	moderate	0.21	low	100.0
AB1746_Throat	Throat	AB1746_Throat.23	s__Centipeda sp015265235	GCA_015265235.1	96.63	GTDB	known	51.72	moderate	0.29	low	50.0
AB1746_Throat	Throat	AB1746_Throat.32	s__Granulicatella sp001071995	MGYG000002839	96.2863	UHGG	known	68.52	moderate	4.13	low	33.33
AB1746_Stool	Stool	AB1746_Stool.17	s__Haemophilus_D sp001815355	GCF_001815355.1	95.94	GTDB	known	62.29	moderate	3.03	low	85.0
AB1746_Stool	Stool	AB1746_Stool.20	s__Turicibacter sp017888305	GCF_021497505.1	98.2	GTDB	known	67.89	moderate	2.71	low	10.0
AB1746_Stool	Stool	AB1746_Stool.22	s__Lacticaseibacillus paracasei	MGYG000002388	98.5809	UHGG	known	98.91	near	0.0	none	0.0
AB1746_SkinArm	Skin Arm	AB1746_SkinArm.1	s__Rothia mucilaginosa	GCF_000175615.1	96.32	GTDB	known	52.73	moderate	2.83	low	33.33
AB1746_Saliva	Saliva	AB1746_Saliva.5		HMP_2012__SRS014271__bin_65	97.6919	Pasolli_2019	known	55.54	moderate	3.08	low	7.14
AB1746_Plaque	Plaque	AB1746_Plaque.16	s__Centipeda artemidis	GCF_000426665.1	98.09	GTDB	known	99.65	near	0.05	low	0.0
AB1746_Plaque	Plaque	AB1746_Plaque.4	s__Arachnia propionica	GCF_900637725.1	98.88	GTDB	known	67.24	moderate	0.0	none	0.0
AB1745_Throat	Throat	AB1745_Throat.1	s__JALCOL01 sp022649665	GCA_022649665.1	98.24	GTDB	known	98.01	near	0.66	low	0.0
AB1745_Throat	Throat	AB1745_Throat.19	s__Lancefieldella sp000564995	GCA_000564995.1	96.18	GTDB	known	54.57	moderate	1.08	low	100.0
AB1745_Throat	Throat	AB1745_Throat.22	s__Neisseria perflava	GCF_023472875.1	97.57	GTDB	known	59.33	moderate	0.24	low	50.0
AB1745_Throat	Throat	AB1745_Throat.7	s__Desulfobulbus oralis	GCF_002952055.1	98.31	GTDB	known	72.42	substantial	1.19	low	0.0
AB1745_Throat	Throat	AB1745_Throat.27					novel	54.62	moderate	4.83	low	16.67
AB1745_Stool	Stool	AB1745_Stool.10	s__Ruthenibacterium merdipullorum	MGYG000002155	99.0185	UHGG	known	87.77	substantial	2.89	low	16.67
AB1745_Stool	Stool	AB1745_Stool.16	s__Mediterraneibacter caccogallinarum	GCA_904419285.1	97.49	GTDB	known	67.5	moderate	2.92	low	36.36
AB1745_Stool	Stool	AB1745_Stool.21	s__Anaerostipes hadrus_A	XieH_2016__YSZC12003_36116__bin_14	99.2515	Pasolli_2019	known	80.2	substantial	0.67	low	0.0
AB1745_Stool	Stool	AB1745_Stool.26	s__Alistipes dispar	GCF_006542685.1	99.05	GTDB	known	97.28	near	0.0	none	0.0
AB1745_Stool	Stool	AB1745_Stool.34	s__Bifidobacterium pullorum_B	GCF_000741215.1	97.18	GTDB	known	95.93	near	2.67	low	81.82
AB1745_Stool	Stool	AB1745_Stool.35	s__Thermophilibacter timonensis	GCF_900119915.1	98.38	GTDB	known	100.0	perfect	0.0	none	0.0
AB1745_Stool	Stool	AB1745_Stool.36	s__Turicibacter sanguinis	FengQ_2015__SID531155__bin_60	99.8215	Pasolli_2019	known	52.59	moderate	0.0	none	0.0
AB1745_Stool	Stool	AB1745_Stool.37	s__Acutalibacter ornithocaccae	MGYG000004129	98.324	UHGG	known	85.47	substantial	2.03	low	0.0
AB1745_Stool	Stool	AB1745_Stool.9	s__JAJEQR01 sp020687485	GCA_020687485.1	98.63	GTDB	known	56.02	moderate	1.36	low	0.0
AB1745_SkinArm	Skin Arm	AB1745_SkinArm.4	s__Moraxella_A osloensis	GCF_001553955.1	96.67	GTDB	known	64.51	moderate	1.8	low	20.0
AB1745_SkinArm	Skin Arm	AB1745_SkinArm.8	s__Bifidobacterium adolescentis	SPMP97_bin.18	98.7126	SPMP	known	63.47	moderate	4.76	low	26.32
AB1745_Plaque	Plaque	AB1745_Plaque.14	s__Flexilinea sp001717545	GCA_001717545.1	97.8	GTDB	known	64.29	moderate	2.95	low	75.0
AB1745_Plaque	Plaque	AB1745_Plaque.20	s__Anaeroglobus geminatus	CM_periimplantitis__SP_323SPI_T016__bin_7	98.7035	Pasolli_2019	known	100.0	perfect	0.07	low	0.0
AB1745_Plaque	Plaque	AB1745_Plaque.32	s__Bacteroides_D sp013333835	GCA_013333835.2	96.15	GTDB	known	54.66	moderate	0.0	none	0.0
AB1745_Plaque	Plaque	AB1745_Plaque.36	s__Eubacterium_B infirmum	GCA_900450455.1	97.53	GTDB	known	54.77	moderate	1.19	low	20.0
AB1745_Plaque	Plaque	AB1745_Plaque.39	s__Parascardovia denticolens	CM_periimplantitis__SP_283SPI_T016__bin_9	99.1914	Pasolli_2019	known	57.3	moderate	0.7	low	0.0
AB1745_Plaque	Plaque	AB1745_Plaque.46	s__Limosilactobacillus vaginalis	MGYG000004046	99.885	UHGG	known	64.6	moderate	0.7	low	33.33
AB1745_Plaque	Plaque	AB1745_Plaque.5	s__CAJPQU01 sp905372875	GCA_905372875.1	96.47	GTDB	known	61.37	moderate	3.45	low	37.5
AB1745_Plaque	Plaque	AB1745_Plaque.38		HMP_2012__SRS023604__bin_35	98.8998	Pasolli_2019	known	95.46	near	0.5	low	0.0
AB1745_Plaque	Plaque	AB1745_Plaque.24					novel	91.75	near	0.21	low	100.0
AB1745_Forehead	Skin Forehead	AB1745_Forehead.2	s__Moraxella_A osloensis	GCF_001553955.1	97.07	GTDB	known	80.67	substantial	1.47	low	25.0
AB1745_Forehead	Skin Forehead	AB1745_Forehead.8	s__Corynebacterium wankanglinii	GCA_014490595.1	96.41	GTDB	known	98.2	near	1.85	low	0.0
AB1744_Throat	Throat	AB1744_Throat.12	s__Anaeroglobus micronuciformis	CM_cf__CF_TNFC002SA_t1M15__bin_33	98.3176	Pasolli_2019	known	74.03	substantial	1.24	low	40.0
AB1744_Throat	Throat	AB1744_Throat.16	s__Campylobacter_A concisus_T	HMP_2012__SRS044373__bin_68	95.304	Pasolli_2019	known	97.05	near	1.57	low	37.5
AB1744_Throat	Throat	AB1744_Throat.21	s__Pauljensenia sp000308055	GCF_000308055.1	95.22	GTDB	known	62.54	moderate	3.82	low	26.67
AB1744_SkinArm	Skin Arm	AB1744_SkinArm.7	s__Corynebacterium haemomassiliense	GCF_013978595.1	96.74	GTDB	known	97.49	near	0.13	low	0.0
AB1744_Plaque	Plaque	AB1744_Plaque.1	s__Mogibacterium diversum	GCF_002998925.1	97.85	GTDB	known	60.34	moderate	0.0	none	0.0
AB1744_Plaque	Plaque	AB1744_Plaque.20	s__Prevotella oris	CM_periimplantitis__SP_162SPI_T016__bin_5	97.1842	Pasolli_2019	known	69.86	moderate	2.12	low	9.09
AB1744_Plaque	Plaque	AB1744_Plaque.25	s__Capnocytophaga leadbetteri	GCF_003054025.1	95.63	GTDB	known	66.2	moderate	1.59	low	60.0
AB1744_Plaque	Plaque	AB1744_Plaque.27	s__Lachnoanaerobaculum saburreum	GCF_000185385.1	97.76	GTDB	known	72.33	substantial	1.65	low	0.0
AB1744_Plaque	Plaque	AB1744_Plaque.40	s__Limosilactobacillus portuensis	QinJ_2012__DLM027__bin_17	96.993	Pasolli_2019	known	69.61	moderate	1.22	low	0.0
AB1744_Plaque	Plaque	AB1744_Plaque.8	s__Slackia exigua	GCF_000162875.1	97.26	GTDB	known	56.25	moderate	0.4	low	0.0
AB1744_Forehead	Skin Forehead	AB1744_Forehead.16	s__Moraxella_A osloensis	GCF_001553955.1	95.76	GTDB	known	79.69	substantial	1.58	low	25.0
AB1744_Forehead	Skin Forehead	AB1744_Forehead.5	s__Corynebacterium otitidis	GCF_000296405.1	99.16	GTDB	known	62.68	moderate	2.26	low	33.33
AB1744_Forehead	Skin Forehead	AB1744_Forehead.8	s__Bacillus altitudinis	GCF_000691145.1	98.38	GTDB	known	70.42	substantial	1.01	low	45.45
AB1743_Stool	Stool	AB1743_Stool.32	s__Gemmiger sp900540775	LoombaR_2017__SID0005_aaf__bin_31	97.7532	Pasolli_2019	known	54.7	moderate	1.72	low	0.0
AB1743_Stool	Stool	AB1743_Stool.5	s__Alangreenwoodia sp905206455	MGYG000004171	98.7769	UHGG	known	54.17	moderate	0.0	none	0.0
AB1743_Stool	Stool	AB1743_Stool.7	s__Limisoma sp000437795	SPMP39_bin.73	98.244	SPMP	known	60.53	moderate	0.5	low	33.33
AB1743_Saliva	Saliva	AB1743_Saliva.16					novel	59.26	moderate	0.0	none	0.0
AB1743_Saliva	Saliva	AB1743_Saliva.28					novel	60.4	moderate	0.09	low	0.0
AB1743_Plaque	Plaque	AB1743_Plaque.12	s__Capnocytophaga leadbetteri	GCF_003054025.1	95.71	GTDB	known	53.43	moderate	2.0	low	55.56
AB1743_Plaque	Plaque	AB1743_Plaque.33	s__Bifidobacterium dentium	LiJ_2014__V1_CD7-0-PN__bin_21	99.8278	Pasolli_2019	known	60.85	moderate	0.34	low	0.0
AB1743_Plaque	Plaque	AB1743_Plaque.53	s__Nanosynbacter sp005697215	GCA_005697215.1	97.0	GTDB	known	54.62	moderate	0.0	none	0.0
AB1743_Plaque	Plaque	AB1743_Plaque.62	s__CAJPQU01 sp905372875	CM_periimplantitis__SP_344SPT_T016__bin_54	97.4678	Pasolli_2019	known	87.5	substantial	1.58	low	66.67
AB1743_Plaque	Plaque	AB1743_Plaque.32					novel	61.25	moderate	3.51	low	60.0
AB1742_Throat	Throat	AB1742_Throat.16	s__Haemophilus_D parainfluenzae_K	GCF_003252795.1	95.7	GTDB	known	67.14	moderate	0.81	low	83.33
AB1742_Throat	Throat	AB1742_Throat.4	s__Granulicatella sp900551535	GCA_900551535.1	95.57	GTDB	known	57.99	moderate	1.47	low	0.0
AB1742_Throat	Throat	AB1742_Throat.6	s__Neisseria perflava	GCF_023472875.1	97.56	GTDB	known	80.64	substantial	1.69	low	77.78
AB1742_Stool	Stool	AB1742_Stool.11	s__CAG-103 sp000432375	SPMP82_bin.80	99.9367	SPMP	known	92.62	near	0.0	none	0.0
AB1742_Stool	Stool	AB1742_Stool.16	s__Longicatena caecimuris	GCF_004341945.1	98.63	GTDB	known	75.63	substantial	0.0	none	0.0
AB1742_Stool	Stool	AB1742_Stool.25	s__Marvinbryantia sp900550755	LiJ_2014__O2_UC7-1__bin_29	97.3164	Pasolli_2019	known	93.53	near	0.63	low	0.0
AB1742_Stool	Stool	AB1742_Stool.35	s__Collinsella sp900541125	MGYG000001002	95.3787	UHGG	known	97.58	near	1.04	low	0.0
AB1742_Stool	Stool	AB1742_Stool.7	s__Ruminococcus_D bicirculans	SPMP34_bin.50	97.7678	SPMP	known	57.66	moderate	0.0	none	0.0
AB1742_Stool	Stool	AB1742_Stool.18					novel	91.39	near	0.0	none	0.0
AB1742_SkinArm	Skin Arm	AB1742_SkinArm.4	s__Bacillus velezensis	GCF_001461825.1	99.17	GTDB	known	60.03	moderate	0.47	low	28.57
AB1742_SkinArm	Skin Arm	AB1742_SkinArm.9	s__Akkermansia muciniphila	SPMP56_bin.2	99.8086	SPMP	known	57.61	moderate	1.36	low	0.0
AB1742_Plaque	Plaque	AB1742_Plaque.18	s__Neisseria subflava	GCF_005221305.1	96.22	GTDB	known	89.86	substantial	1.77	low	26.67
AB1742_Plaque	Plaque	AB1742_Plaque.2	s__Mogibacterium timidum	GCF_000525775.1	99.3	GTDB	known	98.58	near	0.0	none	0.0
AB1742_Plaque	Plaque	AB1742_Plaque.17					novel	93.56	near	3.73	low	37.5
AB1741_Throat	Throat	AB1741_Throat.2	s__Eikenella corrodens	GCF_900187105.1	95.88	GTDB	known	63.55	moderate	2.25	low	69.23
AB1741_Throat	Throat	AB1741_Throat.19		HMP_2012__SRS014476__bin_44	98.727	Pasolli_2019	known	99.17	near	0.83	low	0.0
AB1741_Stool	Stool	AB1741_Stool.2	s__Megamonas funiformis	MGYG000002284	98.196	UHGG	known	96.2	near	3.01	low	28.57
AB1741_Stool	Stool	AB1741_Stool.26	s__Clostridium_A leptum	KosticAD_2015__PRJNA231909_3109940__bin_14	99.0312	Pasolli_2019	known	63.79	moderate	1.72	low	0.0
AB1741_SkinArm	Skin Arm	AB1741_SkinArm.1	s__Gemmiger qucibialis	SPMP57_bin.106	98.6755	SPMP	known	51.67	moderate	0.02	low	100.0
AB1741_SkinArm	Skin Arm	AB1741_SkinArm.7	s__Bacillus altitudinis	GCF_000691145.1	98.41	GTDB	known	68.4	moderate	0.78	low	85.71
AB1740_Throat	Throat	AB1740_Throat.7	s__Campylobacter_A concisus_C	GCF_003048615.2	96.11	GTDB	known	80.1	substantial	1.94	low	60.0
AB1740_Stool	Stool	AB1740_Stool.22	s__Sodaliphilus sp004557565	GCA_004557565.1	97.88	GTDB	known	96.04	near	0.88	low	75.0
AB1740_Stool	Stool	AB1740_Stool.33	s__Alistipes_A pullistercoris	MGYG000000170	99.1474	UHGG	known	78.89	substantial	2.98	low	33.33
AB1740_Stool	Stool	AB1740_Stool.37	s__Coprococcus eutactus	MGYG000000018	99.6551	UHGG	known	94.31	near	1.34	low	0.0
AB1740_Stool	Stool	AB1740_Stool.4	s__Evtepia gabavorous	SPMP29_bin.3	99.8703	SPMP	known	57.8	moderate	0.78	low	0.0
AB1740_Stool	Stool	AB1740_Stool.44	s__Anaerotignum faecicola	SPMP14_bin.89	98.3428	SPMP	known	78.96	substantial	0.73	low	50.0
AB1740_SkinArm	Skin Arm	AB1740_SkinArm.5	s__Rothia mucilaginosa	GCF_000175615.1	96.82	GTDB	known	58.84	moderate	0.67	low	0.0
AB1740_Saliva	Saliva	AB1740_Saliva.3	s__F0428 sp003043955	GCA_018141845.1	98.61	GTDB	known	68.05	moderate	1.9	low	20.0
AB1740_Forehead	Skin Forehead	AB1740_Forehead.2	s__Rothia mucilaginosa	GCF_000175615.1	96.68	GTDB	known	56.06	moderate	1.07	low	66.67
AB1739_Throat	Throat	AB1739_Throat.3	s__Abiotrophia defectiva	GCF_000160075.2	95.74	GTDB	known	65.56	moderate	0.68	low	50.0
AB1739_Stool	Stool	AB1739_Stool.23	s__Lachnoclostridium_B sp000765215	GCF_000765215.1	96.53	GTDB	known	86.65	substantial	3.16	low	46.15
AB1739_Stool	Stool	AB1739_Stool.32	s__Anaerotardibacter sp000436075	MGYG000001168	97.783	UHGG	known	98.31	near	0.0	none	0.0
AB1739_Stool	Stool	AB1739_Stool.33	s__Roslinia sp019419865	GCA_019419865.1	97.48	GTDB	known	72.84	substantial	1.68	low	0.0
AB1739_Stool	Stool	AB1739_Stool.39	s__Anaeromassilibacillus sp001305115	LiJ_2014__MH0370__bin_9	99.9133	Pasolli_2019	known	99.33	near	0.3	low	0.0
AB1739_Stool	Stool	AB1739_Stool.40	s__UBA4716 sp905215805	MGYG000004845	98.1005	UHGG	known	79.11	substantial	0.67	low	0.0
AB1736_Throat	Throat	AB1736_Throat.26	s__Prevotella melaninogenica	HMP_2012__SRS016225__bin_38	96.3931	Pasolli_2019	known	98.82	near	2.77	low	11.11
AB1736_Throat	Throat	AB1736_Throat.4	s__Campylobacter_A concisus_T	GCF_003048375.1	95.16	GTDB	known	58.02	moderate	0.86	low	66.67
AB1736_Stool	Stool	AB1736_Stool.21	s__Agathobaculum butyriciproducens	GCA_003096535.1	97.88	GTDB	known	51.86	moderate	1.06	low	33.33
AB1736_Stool	Stool	AB1736_Stool.22	s__Phascolarctobacterium_A succinatutens	GCF_000188175.1	99.01	GTDB	known	97.85	near	1.95	low	16.67
AB1736_Stool	Stool	AB1736_Stool.9	s__Collinsella sp900541475	MGYG000004284	95.1605	UHGG	known	70.69	substantial	0.0	none	0.0
AB1736_Saliva	Saliva	AB1736_Saliva.14	s__Actinomyces dentalis	GCF_000429225.1	97.25	GTDB	known	66.27	moderate	2.13	low	37.5
AB1736_Saliva	Saliva	AB1736_Saliva.6	s__Oribacterium sinus	GCF_014202695.1	95.48	GTDB	known	68.42	moderate	1.59	low	100.0
AB1736_Saliva	Saliva	AB1736_Saliva.17					novel	73.9	substantial	4.31	low	0.0
AB1736_Plaque	Plaque	AB1736_Plaque.11	s__Rothia mucilaginosa	GCF_000175615.1	95.38	GTDB	known	62.43	moderate	3.91	low	60.0
AB1736_Plaque	Plaque	AB1736_Plaque.14	s__F0058 sp000163695	GCA_000163695.1	97.61	GTDB	known	98.92	near	0.54	low	0.0
AB1736_Plaque	Plaque	AB1736_Plaque.16	s__Scardovia inopinata	GCF_001042695.1	98.62	GTDB	known	99.3	near	0.0	none	0.0
AB1736_Plaque	Plaque	AB1736_Plaque.2	s__Haemophilus_D parainfluenzae	MGYG000003126	97.503	UHGG	known	79.66	substantial	3.18	low	25.0
AB1736_Plaque	Plaque	AB1736_Plaque.24	s__Kingella_A denitrificans	GCF_000190695.1	96.38	GTDB	known	73.23	substantial	3.17	low	20.0
AB1736_Plaque	Plaque	AB1736_Plaque.18					novel	68.15	moderate	2.09	low	44.44
AB1735_Throat	Throat	AB1735_Throat.4	s__Campylobacter_A concisus_C	GCF_003048615.2	96.23	GTDB	known	58.7	moderate	1.36	low	50.0
AB1735_Throat	Throat	AB1735_Throat.6	s__Veillonella sp900550455	CM_cf__CF_TNFC003IS_t5M16__bin_10	98.0031	Pasolli_2019	known	63.79	moderate	0.0	none	0.0
AB1735_Throat	Throat	AB1735_Throat.24					novel	61.88	moderate	1.1	low	42.86
AB1735_Stool	Stool	AB1735_Stool.32	s__Paratractidigestivibacter faecalis	GCF_003416765.1	95.22	GTDB	known	53.31	moderate	0.22	low	0.0
AB1735_Stool	Stool	AB1735_Stool.36	s__Coprococcus_A catus_A	SPMP82_bin.82	99.0398	SPMP	known	89.93	substantial	0.96	low	0.0
AB1735_Stool	Stool	AB1735_Stool.37	s__Eubacterium_R sp000433975	BackhedF_2015__SID137_M__bin_55	98.6923	Pasolli_2019	known	96.64	near	0.0	none	0.0
AB1735_Stool	Stool	AB1735_Stool.9	s__Evtepia excrementipullorum	MGYG000004163	97.8835	UHGG	known	56.69	moderate	0.22	low	100.0
AB1735_SkinArm	Skin Arm	AB1735_SkinArm.1	s__Porphyromonas pasteri	HMP_2012__SRS016037__bin_31	95.9921	Pasolli_2019	known	80.8	substantial	1.46	low	37.5
AB1735_SkinArm	Skin Arm	AB1735_SkinArm.3	s__Stomatobaculum longum_A	HMP_2012__SRS049389__bin_7	97.7255	Pasolli_2019	known	67.58	moderate	0.32	low	0.0
AB1735_SkinArm	Skin Arm	AB1735_SkinArm.9	s__Haemophilus_D sp900764435	GCF_014931395.1	96.19	GTDB	known	54.99	moderate	3.42	low	20.0
AB1735_Saliva	Saliva	AB1735_Saliva.25	s__Bulleidia sp927911475	GCA_927911475.1	96.03	GTDB	known	65.48	moderate	1.9	low	50.0
AB1735_Saliva	Saliva	AB1735_Saliva.9	s__Prevotella melaninogenica	MGYG000003287	97.1753	UHGG	known	72.1	substantial	1.92	low	12.0
AB1735_Plaque	Plaque	AB1735_Plaque.36	s__Hornefia minuta	GCA_003433295.1	98.48	GTDB	known	65.74	moderate	0.35	low	0.0
AB1735_Plaque	Plaque	AB1735_Plaque.41	s__Pseudoramibacter alactolyticus	GCF_000185505.1	99.19	GTDB	known	72.47	substantial	1.08	low	33.33
AB1735_Plaque	Plaque	AB1735_Plaque.43	s__Dialister invisus	XieH_2016__YSZC12003_36795__bin_12	98.8023	Pasolli_2019	known	54.96	moderate	1.32	low	25.0
AB1735_Plaque	Plaque	AB1735_Plaque.7	s__Treponema_C sp905372025	GCA_905372025.1	98.07	GTDB	known	55.33	moderate	3.5	low	0.0
AB1735_Plaque	Plaque	AB1735_Plaque.11					novel	55.19	moderate	0.0	none	0.0
AB1735_Plaque	Plaque	AB1735_Plaque.19					novel	85.05	substantial	4.91	low	30.0
AB1735_Plaque	Plaque	AB1735_Plaque.65					novel	58.62	moderate	3.45	low	50.0
AB1735_Forehead	Skin Forehead	AB1735_Forehead.6	s__Rothia mucilaginosa	GCF_000175615.1	97.06	GTDB	known	67.17	moderate	1.06	low	28.57
AB1734_Throat	Throat	AB1734_Throat.11	s__Lachnoanaerobaculum sp000287675	GCF_000287675.1	96.92	GTDB	known	79.47	substantial	2.27	low	16.67
AB1734_Throat	Throat	AB1734_Throat.18	s__Lautropia mirabilis	GCF_900637555.1	96.61	GTDB	known	57.54	moderate	0.77	low	100.0
AB1734_Throat	Throat	AB1734_Throat.23	s__Sphingomonas sp004341505	GCF_004341505.2	95.14	GTDB	known	53.6	moderate	1.77	low	9.09
AB1734_Throat	Throat	AB1734_Throat.26	s__Actinomyces graevenitzii	MGYG000002941	96.7783	UHGG	known	89.54	substantial	1.07	low	33.33
AB1734_Saliva	Saliva	AB1734_Saliva.15	s__Centipeda noxia	HMP_2012__SRS013252__bin_59	98.4232	Pasolli_2019	known	65.88	moderate	2.02	low	23.08
AB1734_Saliva	Saliva	AB1734_Saliva.11					novel	70.05	substantial	3.0	low	50.0
AB1734_Plaque	Plaque	AB1734_Plaque.41	s__Mogibacterium timidum	CM_periimplantitis__SP_264SPI_T016__bin_17	99.214	Pasolli_2019	known	61.91	moderate	0.26	low	20.0
AB1734_Plaque	Plaque	AB1734_Plaque.45		HMP_2012__SRS023938__bin_19	95.2117	Pasolli_2019	known	81.55	substantial	1.3	low	50.0
AB1734_Plaque	Plaque	AB1734_Plaque.53					novel	60.45	moderate	2.2	low	40.0
AB1729_Plaque	Plaque	AB1729_Plaque.17	s__F0058 sp905372135	GCA_905372135.1	95.32	GTDB	known	54.03	moderate	0.59	low	0.0
AB1729_Plaque	Plaque	AB1729_Plaque.2	s__Desulfomicrobium orale	GCF_001553625.1	99.89	GTDB	known	98.81	near	0.6	low	0.0
AB1729_Plaque	Plaque	AB1729_Plaque.49	s__Treponema_B denticola_B	GCF_024181605.1	96.86	GTDB	known	55.9	moderate	1.61	low	50.0
AB1729_Plaque	Plaque	AB1729_Plaque.7	s__Aggregatibacter aphrophilus	GCF_900636915.1	97.0	GTDB	known	99.77	near	0.83	low	13.33
AB1729_Plaque	Plaque	AB1729_Plaque.14					novel	92.91	near	0.0	none	0.0
AB1729_Plaque	Plaque	AB1729_Plaque.32					novel	98.45	near	0.0	none	0.0
AB1729_Plaque	Plaque	AB1729_Plaque.54					novel	89.52	substantial	1.9	low	25.0
AB1729_Plaque	Plaque	AB1729_Plaque.59					novel	60.26	moderate	1.62	low	75.0
AB1727_Throat	Throat	AB1727_Throat.10	s__UBA7748 sp003862175	GCF_018128285.1	98.54	GTDB	known	90.61	near	0.81	low	100.0
AB1727_Throat	Throat	AB1727_Throat.18	s__Parvimonas micra	MGYG000001301	97.6731	UHGG	known	59.49	moderate	1.52	low	0.0
AB1727_Throat	Throat	AB1727_Throat.36	s__Bulleidia sp900554555	HMP_2012__SRS019607__bin_10	97.3773	Pasolli_2019	known	65.69	moderate	3.57	low	0.0
AB1727_Throat	Throat	AB1727_Throat.37	s__Lachnoanaerobaculum orale	GCF_003862485.1	96.3	GTDB	known	64.65	moderate	0.38	low	50.0
AB1727_Throat	Throat	AB1727_Throat.29					novel	59.82	moderate	0.95	low	0.0
AB1727_Stool	Stool	AB1727_Stool.11	s__Holdemanella porci	GCF_009696075.1	98.89	GTDB	known	71.79	substantial	0.94	low	100.0
AB1727_Stool	Stool	AB1727_Stool.12	s__Scybalenecus sp015655975	GCA_015655975.1	99.01	GTDB	known	99.33	near	0.22	low	0.0
AB1727_Stool	Stool	AB1727_Stool.17	s__Ruminococcus_D bicirculans	SPMP45_bin.1	98.4857	SPMP	known	51.54	moderate	0.0	none	0.0
AB1727_Stool	Stool	AB1727_Stool.21	s__Alistipes_A ihumii	SPMP100_bin.100	99.6203	SPMP	known	73.4	substantial	1.68	low	0.0
AB1727_Stool	Stool	AB1727_Stool.4	s__UMGS856 sp900546265	MGYG000002711	98.9283	UHGG	known	96.64	near	2.13	low	50.0
AB1727_Saliva	Saliva	AB1727_Saliva.20	s__Haemophilus_D sp905215245	GCA_905215245.1	95.03	GTDB	known	70.14	substantial	1.64	low	27.27
AB1727_Saliva	Saliva	AB1727_Saliva.3	s__Tannerella forsythia	GCF_001006485.1	98.55	GTDB	known	62.89	moderate	1.57	low	14.29
AB1727_Plaque	Plaque	AB1727_Plaque.10	s__Treponema_B denticola	GCF_000008185.1	97.43	GTDB	known	62.43	moderate	0.0	none	0.0
AB1727_Plaque	Plaque	AB1727_Plaque.14	s__Treponema_C sp905372025	GCA_905372025.1	95.32	GTDB	known	74.03	substantial	1.05	low	100.0
AB1727_Plaque	Plaque	AB1727_Plaque.2	s__Bacteroides_D sp905373475	GCA_905373475.1	97.48	GTDB	known	81.36	substantial	1.46	low	20.0
AB1727_Plaque	Plaque	AB1727_Plaque.21	s__Pseudoramibacter alactolyticus	GCF_000185505.1	97.21	GTDB	known	97.18	near	0.7	low	0.0
AB1727_Plaque	Plaque	AB1727_Plaque.45	s__Prevotella enoeca	GCF_000613405.1	98.15	GTDB	known	56.79	moderate	1.48	low	0.0
AB1727_Plaque	Plaque	AB1727_Plaque.54	s__Oribacterium sp000160135	GCF_000160135.1	97.33	GTDB	known	63.31	moderate	1.33	low	66.67
AB1727_Plaque	Plaque	AB1727_Plaque.32		HMP_2012__SRS047634__bin_59	99.2772	Pasolli_2019	known	97.39	near	0.96	low	0.0
AB1727_Plaque	Plaque	AB1727_Plaque.30					novel	62.96	moderate	0.85	low	0.0
AB1727_Plaque	Plaque	AB1727_Plaque.38					novel	99.16	near	0.63	low	0.0
AB1724_Plaque	Plaque	AB1724_Plaque.15	s__Arachnia propionica	GCF_900637725.1	97.78	GTDB	known	55.17	moderate	0.0	none	0.0
AB1724_Plaque	Plaque	AB1724_Plaque.30	s__Prevotella conceptionensis	GCF_000312305.1	98.13	GTDB	known	69.96	moderate	0.75	low	33.33
AB1724_Plaque	Plaque	AB1724_Plaque.42	s__Lancefieldella parvula	GCF_000024225.1	96.16	GTDB	known	51.53	moderate	0.0	none	0.0
AB1724_Plaque	Plaque	AB1724_Plaque.21		HMP_2012__SRS014691__bin_2	98.215	Pasolli_2019	known	55.28	moderate	0.0	none	0.0
AB1724_Plaque	Plaque	AB1724_Plaque.55					novel	62.96	moderate	1.71	low	0.0
AB1723_Throat	Throat	AB1723_Throat.21	s__Lancefieldella rimae	CM_periimplantitis__SP_323SPI_T016__bin_23	96.2104	Pasolli_2019	known	75.44	substantial	2.42	low	66.67
AB1723_Throat	Throat	AB1723_Throat.30	s__CAJPNX01 sp905372165	GCF_022288825.1	99.46	GTDB	known	97.61	near	0.47	low	66.67
AB1723_Throat	Throat	AB1723_Throat.5					novel	63.54	moderate	1.0	low	100.0
AB1723_Saliva	Saliva	AB1723_Saliva.2	s__Lancefieldella sp000564995	GCA_000564995.1	95.37	GTDB	known	54.72	moderate	0.81	low	0.0
AB1723_Plaque	Plaque	AB1723_Plaque.16	s__Veillonella parvula_A	GCF_902810435.1	97.85	GTDB	known	59.19	moderate	4.49	low	92.31
AB1723_Plaque	Plaque	AB1723_Plaque.22	s__Abiotrophia defectiva	GCF_000160075.2	96.25	GTDB	known	57.12	moderate	0.0	none	0.0
AB1723_Plaque	Plaque	AB1723_Plaque.7	s__Stomatobaculum longum	GCA_000242235.1	97.8	GTDB	known	72.43	substantial	0.32	low	0.0
AB1723_Plaque	Plaque	AB1723_Plaque.50					novel	62.96	moderate	0.85	low	0.0
AB1722_Throat	Throat	AB1722_Throat.16	s__Desulfobulbus oralis	GCF_002952055.1	98.26	GTDB	known	58.81	moderate	1.69	low	0.0
AB1722_Throat	Throat	AB1722_Throat.40	s__Prevotella intermedia	CM_periimplantitis__SP_384SPI_T016__bin_6	96.6163	Pasolli_2019	known	68.76	moderate	1.72	low	100.0
AB1722_Throat	Throat	AB1722_Throat.46	s__Lautropia mirabilis	GCF_900637555.1	96.27	GTDB	known	72.34	substantial	2.83	low	0.0
AB1722_Throat	Throat	AB1722_Throat.24					novel	61.07	moderate	0.93	low	0.0
AB1722_Throat	Throat	AB1722_Throat.38					novel	64.96	moderate	0.85	low	0.0
AB1722_Stool	Stool	AB1722_Stool.2	s__Fimenecus sp000432435	SPMP48_bin.4	99.7367	SPMP	known	95.23	near	0.34	low	0.0
AB1722_Saliva	Saliva	AB1722_Saliva.25	s__Limosilactobacillus fermentum	GCF_013394085.1	99.21	GTDB	known	56.74	moderate	0.0	none	0.0
AB1722_Saliva	Saliva	AB1722_Saliva.48	s__Anaeroglobus geminatus	CM_periimplantitis__SP_323SPI_T016__bin_7	98.6084	Pasolli_2019	known	60.55	moderate	1.47	low	25.0
AB1722_Saliva	Saliva	AB1722_Saliva.6	s__Porphyromonas gingivalis	GCF_000010505.1	98.46	GTDB	known	81.96	substantial	0.47	low	0.0
AB1722_Saliva	Saliva	AB1722_Saliva.9	s__Peptostreptococcus stomatis	GCF_000147675.1	98.36	GTDB	known	89.69	substantial	1.59	low	0.0
AB1722_Saliva	Saliva	AB1722_Saliva.12					novel	70.4	substantial	0.71	low	0.0
AB1722_Saliva	Saliva	AB1722_Saliva.17					novel	50.8	moderate	1.71	low	100.0
AB1722_Saliva	Saliva	AB1722_Saliva.24					novel	56.9	moderate	3.45	low	50.0
AB1722_Forehead	Skin Forehead	AB1722_Forehead.3	s__Neisseria flavescens_B	GCA_024205745.1	95.93	GTDB	known	71.52	substantial	1.28	low	66.67
AB1722_Forehead	Skin Forehead	AB1722_Forehead.5	s__Cutibacterium granulosum	GCF_900186975.1	96.34	GTDB	known	59.06	moderate	2.52	low	40.0
AB1720_Throat	Throat	AB1720_Throat.6		HMP_2012__SRS023926__bin_65	97.8439	Pasolli_2019	known	71.52	substantial	0.71	low	20.0
AB1720_Stool	Stool	AB1720_Stool.11					novel	56.94	moderate	0.33	low	50.0
AB1720_SkinArm	Skin Arm	AB1720_SkinArm.3	s__Alistipes onderdonkii	SPMP89_bin.69	99.5928	SPMP	known	81.93	substantial	1.6	low	25.0
AB1720_Plaque	Plaque	AB1720_Plaque.12	s__Bulleidia moorei	MGYG000000173	98.5501	UHGG	known	100.0	perfect	0.0	none	0.0
AB1720_Plaque	Plaque	AB1720_Plaque.3	s__Tannerella sp002890585	GCA_002890585.1	96.69	GTDB	known	96.67	near	0.38	low	0.0
AB1720_Plaque	Plaque	AB1720_Plaque.32	s__Lautropia dentalis	HMP_2012__SRS015470__bin_38	98.0141	Pasolli_2019	known	96.04	near	0.0	none	0.0
AB1720_Plaque	Plaque	AB1720_Plaque.47	s__Shuttleworthia satelles	GCF_000160115.1	97.5	GTDB	known	98.74	near	0.0	none	0.0
AB1720_Plaque	Plaque	AB1720_Plaque.50	s__Moraxella_A cinereus	GCA_014647715.1	95.35	GTDB	known	79.96	substantial	1.44	low	0.0
AB1720_Plaque	Plaque	AB1720_Plaque.36		CM_periimplantitis__SP_143SPI_T016__bin_14	98.5844	Pasolli_2019	known	99.29	near	0.0	none	0.0
AB1720_Plaque	Plaque	AB1720_Plaque.24					novel	64.53	moderate	0.0	none	0.0
AB1720_Plaque	Plaque	AB1720_Plaque.39					novel	62.96	moderate	0.85	low	0.0
AB1717_Throat	Throat	AB1717_Throat.11	s__Pauljensenia sp000308055	GCF_000308055.1	96.02	GTDB	known	51.02	moderate	0.0	none	0.0
AB1717_Throat	Throat	AB1717_Throat.14	s__Anaeroglobus micronuciformis	CM_cf__CF_TNFC002SA_t1M15__bin_33	98.3695	Pasolli_2019	known	71.45	substantial	1.32	low	0.0
AB1717_Throat	Throat	AB1717_Throat.16	s__Veillonella sp900550455	CM_cf__CF_TNFC003IS_t5M16__bin_10	98.3778	Pasolli_2019	known	79.24	substantial	0.2	low	100.0
AB1717_Throat	Throat	AB1717_Throat.4	s__Actinomyces oris_C	CM_periimplantitis__SP_143SPI_T016__bin_16	96.7	Pasolli_2019	known	70.54	substantial	2.53	low	50.0
AB1717_Stool	Stool	AB1717_Stool.6	s__Limiplasma merdipullorum	MGYG000003875	98.4998	UHGG	known	53.09	moderate	3.39	low	6.25
AB1717_Saliva	Saliva	AB1717_Saliva.1	s__Haemophilus_D parainfluenzae_L	GCF_003252725.1	95.58	GTDB	known	58.25	moderate	2.61	low	64.0
AB1704_Stool	Stool	AB1704_Stool.1	s__CAG-41 sp900066215	SPMP08_bin.72	99.5481	SPMP	known	53.37	moderate	0.28	low	0.0
AB1704_Stool	Stool	AB1704_Stool.12	s__Bifidobacterium catenulatum	BackhedF_2015__SID201_B__bin_4	98.5582	Pasolli_2019	known	100.0	perfect	0.0	none	0.0
AB1704_Stool	Stool	AB1704_Stool.19	s__Gemmiger formicilis	SPMP06_bin.100	97.9274	SPMP	known	76.21	substantial	0.85	low	0.0
AB1704_Stool	Stool	AB1704_Stool.9	s__Agathobaculum butyriciproducens	SPMP93_bin.28	97.8257	SPMP	known	96.42	near	0.78	low	0.0
AB1704_Saliva	Saliva	AB1704_Saliva.18					novel	82.6	substantial	0.0	none	0.0
AB1704_Plaque	Plaque	AB1704_Plaque.33	s__Treponema_D buccale	HMP_2012__SRS013950__bin_6	97.8784	Pasolli_2019	known	78.02	substantial	2.47	low	100.0
AB1704_Plaque	Plaque	AB1704_Plaque.41	s__Alloprevotella tannerae	GCF_000159995.1	97.16	GTDB	known	92.98	near	1.6	low	7.69
AB1704_Plaque	Plaque	AB1704_Plaque.45	s__Tannerella sp002890585	GCA_002890585.1	96.74	GTDB	known	95.09	near	0.96	low	0.0
AB1704_Plaque	Plaque	AB1704_Plaque.9	s__Bulleidia extructa	GCF_000177375.1	99.0	GTDB	known	68.1	moderate	1.27	low	0.0
AB1704_Plaque	Plaque	AB1704_Plaque.42					novel	62.11	moderate	1.71	low	0.0
AB1703_Throat	Throat	AB1703_Throat.21	s__Nanosynbacter sp900555425	HMP_2012__SRS015272__bin_48	97.2662	Pasolli_2019	known	57.52	moderate	1.71	low	0.0
AB1703_Throat	Throat	AB1703_Throat.4	s__Neisseria flavescens_A	MGYG000003388	95.8035	UHGG	known	77.59	substantial	0.0	none	0.0
AB1703_Throat	Throat	AB1703_Throat.16		MGYG000001381	95.9642	UHGG	known	72.9	substantial	4.25	low	58.33
AB1703_Stool	Stool	AB1703_Stool.10	s__QAKW01 sp003343605	GCA_003343605.1	98.47	GTDB	known	74.38	substantial	1.2	low	0.0
AB1703_Stool	Stool	AB1703_Stool.6	s__CAG-103 sp900543625	SPMP94_bin.101	97.1737	SPMP	known	95.3	near	0.67	low	0.0
AB1703_Stool	Stool	AB1703_Stool.25		MGYG000003936	97.7593	UHGG	known	67.39	moderate	1.69	low	0.0
AB1703_SkinArm	Skin Arm	AB1703_SkinArm.12	s__Faecalitalea cylindroides	NielsenHB_2014__O2_UC30_0__bin_9	98.6937	Pasolli_2019	known	90.3	near	0.54	low	25.0
AB1703_SkinArm	Skin Arm	AB1703_SkinArm.17	s__SFEL01 sp004557245	MGYG000004245	98.224	UHGG	known	55.47	moderate	0.0	none	0.0
AB1703_SkinArm	Skin Arm	AB1703_SkinArm.19	s__Akkermansia muciniphila	SPMP56_bin.2	99.6697	SPMP	known	65.88	moderate	0.72	low	0.0
AB1703_Saliva	Saliva	AB1703_Saliva.20	s__Abiotrophia defectiva	GCF_000160075.2	96.19	GTDB	known	66.4	moderate	2.04	low	16.67
AB1703_Plaque	Plaque	AB1703_Plaque.12	s__Prevotella pleuritidis	GCF_000613725.1	98.52	GTDB	known	54.58	moderate	1.63	low	11.11
AB1703_Plaque	Plaque	AB1703_Plaque.19	s__Porphyromonas endodontalis	CM_periimplantitis__SP_281SPI_T016__bin_16	96.917	Pasolli_2019	known	99.61	near	0.16	low	0.0
AB1703_Plaque	Plaque	AB1703_Plaque.2	s__Porphyromonas sp018127745	GCF_018127745.1	96.56	GTDB	known	56.46	moderate	0.0	none	0.0
AB1703_Plaque	Plaque	AB1703_Plaque.10		HMP_2012__SRS024144__bin_12	97.9321	Pasolli_2019	known	50.53	moderate	0.1	low	0.0
AB1703_Plaque	Plaque	AB1703_Plaque.18					novel	64.51	moderate	0.0	none	0.0
AB1703_Plaque	Plaque	AB1703_Plaque.34					novel	52.31	moderate	1.39	low	100.0
AB1703_Plaque	Plaque	AB1703_Plaque.35					novel	59.14	moderate	1.82	low	0.0
AB1703_Plaque	Plaque	AB1703_Plaque.52					novel	61.25	moderate	0.85	low	0.0
AB1703_Forehead	Skin Forehead	AB1703_Forehead.42	s__Methanobrevibacter_A smithii	SPMP26_bin.8	98.8915	SPMP	known	95.33	near	0.0	none	0.0
AB1703_Forehead	Skin Forehead	AB1703_Forehead.10	s__VUNA01 sp002299625	FengQ_2015__SID31360__bin_3	97.7389	Pasolli_2019	known	64.83	moderate	0.0	none	0.0
AB1703_Forehead	Skin Forehead	AB1703_Forehead.11	s__Corynebacterium sp943913165	OhJ_2014__MET0211__bin_3	98.1421	Pasolli_2019	known	77.35	substantial	3.93	low	11.76
AB1703_Forehead	Skin Forehead	AB1703_Forehead.31	s__Escherichia coli	SPMP25_bin.85	99.0342	SPMP	known	70.63	substantial	1.79	low	42.11
AB1703_Forehead	Skin Forehead	AB1703_Forehead.6	s__Alistipes excrementigallinarum	MGYG000004544	99.1331	UHGG	known	96.7	near	1.2	low	0.0
AB1702_Throat	Throat	AB1702_Throat.11	s__Lachnoanaerobaculum orale	HMP_2012__SRS015209__bin_39	96.7777	Pasolli_2019	known	86.63	substantial	1.27	low	66.67
AB1702_Throat	Throat	AB1702_Throat.26	s__Granulicatella sp916049935	GCA_916049935.1	96.05	GTDB	known	66.38	moderate	2.17	low	20.0
AB1702_Throat	Throat	AB1702_Throat.3		HMP_2012__SRS014271__bin_65	97.6148	Pasolli_2019	known	57.16	moderate	1.41	low	16.67
AB1702_Throat	Throat	AB1702_Throat.8					novel	94.45	near	2.58	low	63.64
AB1702_Stool	Stool	AB1702_Stool.14	s__Enterocloster sp001517625	SPMP47_bin.14	99.2129	SPMP	known	65.71	moderate	1.01	low	66.67
AB1702_Stool	Stool	AB1702_Stool.2	s__Lawsonibacter asaccharolyticus	XieH_2016__YSZC12003_37138__bin_84	99.2322	Pasolli_2019	known	97.32	near	0.67	low	0.0
AB1702_Stool	Stool	AB1702_Stool.9	s__Collinsella sp900542165	GCA_900542165.1	95.16	GTDB	known	100.0	perfect	1.61	low	50.0
AB1702_Saliva	Saliva	AB1702_Saliva.26	s__Nanosyncoccus sp013332965	HMP_2012__SRS011115__bin_47	95.1316	Pasolli_2019	known	76.57	substantial	0.0	none	0.0
AB1702_Saliva	Saliva	AB1702_Saliva.18					novel	63.2	moderate	0.76	low	33.33
AB1702_Plaque	Plaque	AB1702_Plaque.24	s__Capnocytophaga sputigena	GCF_900446695.1	95.59	GTDB	known	62.95	moderate	1.84	low	16.67
AB1702_Plaque	Plaque	AB1702_Plaque.54	s__Anaeroglobus geminatus	CM_periimplantitis__SP_323SPI_T016__bin_7	98.5785	Pasolli_2019	known	84.55	substantial	1.02	low	25.0
AB1702_Plaque	Plaque	AB1702_Plaque.57					novel	60.26	moderate	0.85	low	0.0
AB1701_Stool	Stool	AB1701_Stool.10	s__Limivicinus sp003150355	GCA_003150355.1	97.61	GTDB	known	89.63	substantial	2.24	low	14.29
AB1701_Stool	Stool	AB1701_Stool.14	s__UBA738 sp003522945	MGYG000004137	97.8903	UHGG	known	90.08	near	0.67	low	0.0
AB1701_Stool	Stool	AB1701_Stool.23	s__Barnesiella intestinihominis	GCF_000296465.1	98.38	GTDB	known	71.51	substantial	2.17	low	0.0
AB1701_Stool	Stool	AB1701_Stool.28	s__Eisenbergiella sp900066775	XieH_2016__YSZC12003_37137__bin_61	98.4921	Pasolli_2019	known	74.69	substantial	1.82	low	16.67
AB1701_Stool	Stool	AB1701_Stool.33	s__Anaerotardibacter sp000436075	SPMP31_bin.177	97.5365	SPMP	known	82.78	substantial	1.88	low	33.33
AB1701_Stool	Stool	AB1701_Stool.5	s__Alistipes putredinis	SPMP66_bin.70	98.4427	SPMP	known	93.27	near	2.92	low	44.44
AB1701_Stool	Stool	AB1701_Stool.29					novel	51.05	moderate	0.4	low	0.0
AB1701_Plaque	Plaque	AB1701_Plaque.26	s__Neisseria bacilliformis	GCF_014055025.1	97.13	GTDB	known	67.82	moderate	2.03	low	0.0
AB1701_Plaque	Plaque	AB1701_Plaque.31	s__Rothia dentocariosa	MGYG000002999	97.416	UHGG	known	91.86	near	2.32	low	75.0
AB1701_Plaque	Plaque	AB1701_Plaque.33	s__Cryptobacterium curtum	GCF_000023845.1	98.3	GTDB	known	68.18	moderate	0.81	low	0.0
AB1701_Plaque	Plaque	AB1701_Plaque.9	s__Lancefieldella parvula	MGYG000002908	95.6893	UHGG	known	68.89	moderate	1.61	low	0.0
AB1701_Plaque	Plaque	AB1701_Plaque.12					novel	78.81	substantial	2.56	low	91.67
AB1701_Plaque	Plaque	AB1701_Plaque.23					novel	55.25	moderate	2.97	low	16.67
AB1701_Plaque	Plaque	AB1701_Plaque.36					novel	59.97	moderate	0.85	low	0.0
AB1700_Throat	Throat	AB1700_Throat.20	s__Alloprevotella tannerae_B	BritoIL_2016__W2_23_SA__bin_5	96.9085	Pasolli_2019	known	50.0	partial	0.0	none	0.0
AB1700_Throat	Throat	AB1700_Throat.21	s__Butyrivibrio sp015258065	GCA_015258065.1	97.79	GTDB	known	55.29	moderate	2.43	low	7.14
AB1700_Throat	Throat	AB1700_Throat.30	s__Selenomonas sputigena	GCF_000208405.1	95.64	GTDB	known	95.93	near	0.86	low	25.0
AB1700_Throat	Throat	AB1700_Throat.32	s__Alloprevotella sp905369775	Castro-NallarE_2015__ES_210_megahit__bin_4	97.0249	Pasolli_2019	known	72.03	substantial	0.37	low	0.0
AB1700_Stool	Stool	AB1700_Stool.18	s__RUG472 sp900545265	GCA_900545265.1	99.69	GTDB	known	97.82	near	2.42	low	0.0
AB1700_Stool	Stool	AB1700_Stool.2	s__Mediterraneibacter torques	SPMP46_bin.61	99.3131	SPMP	known	81.45	substantial	1.28	low	16.67
AB1700_Stool	Stool	AB1700_Stool.25	s__Limiplasma merdipullorum	MGYG000003875	98.4216	UHGG	known	67.99	moderate	0.09	low	0.0
AB1700_Stool	Stool	AB1700_Stool.5	s__Coprobacillus cateniformis	ZeeviD_2015__PNP_DietIntervention_45_megahit__bin_2	99.514	Pasolli_2019	known	97.17	near	0.0	none	0.0
AB1700_Stool	Stool	AB1700_Stool.6	s__UBA1394 sp900538575	MGYG000001756	99.9434	UHGG	known	96.98	near	0.0	none	0.0
AB1700_Stool	Stool	AB1700_Stool.23					novel	54.93	moderate	4.81	low	0.0
AB1700_Saliva	Saliva	AB1700_Saliva.20	s__Lautropia mirabilis	GCF_900637555.1	96.86	GTDB	known	51.8	moderate	2.01	low	0.0
AB1700_Saliva	Saliva	AB1700_Saliva.29	s__Bifidobacterium dentium	MGYG000001354	99.0209	UHGG	known	57.01	moderate	0.83	low	0.0
AB1700_Saliva	Saliva	AB1700_Saliva.45	s__Campylobacter_A concisus_T	GCF_003048375.1	95.82	GTDB	known	72.11	substantial	3.45	low	64.29
AB1700_Saliva	Saliva	AB1700_Saliva.7	s__Campylobacter_A rectus	GCF_004803795.1	96.91	GTDB	known	61.07	moderate	1.79	low	16.67
AB1700_Saliva	Saliva	AB1700_Saliva.34					novel	50.61	moderate	0.85	low	0.0
AB1700_Plaque	Plaque	AB1700_Plaque.16	s__Centipeda sp001717585	GCF_001717585.1	98.1	GTDB	known	80.78	substantial	2.76	low	38.1
AB1700_Plaque	Plaque	AB1700_Plaque.29	s__Slackia exigua	GCF_000162875.1	97.98	GTDB	known	59.32	moderate	1.07	low	0.0
AB1700_Plaque	Plaque	AB1700_Plaque.30	s__Treponema_C lecithinolyticum	GCA_000468055.1	97.71	GTDB	known	60.14	moderate	2.45	low	25.0
AB1700_Plaque	Plaque	AB1700_Plaque.43	s__Treponema_B denticola	GCF_000008185.1	96.72	GTDB	known	60.08	moderate	2.02	low	66.67
AB1700_Plaque	Plaque	AB1700_Plaque.48	s__Oribacterium sp000160135	GCF_000160135.1	98.27	GTDB	known	59.68	moderate	0.0	none	0.0
AB1700_Plaque	Plaque	AB1700_Plaque.34					novel	63.82	moderate	1.71	low	0.0
AB1700_Plaque	Plaque	AB1700_Plaque.54					novel	88.56	substantial	4.33	low	33.33
AB1700_Plaque	Plaque	AB1700_Plaque.8					novel	60.51	moderate	0.09	low	0.0
AB1699_Throat	Throat	AB1699_Throat.7	s__Desulfobulbus oralis	GCF_002952055.1	98.38	GTDB	known	61.17	moderate	1.46	low	0.0
AB1699_Throat	Throat	AB1699_Throat.28					novel	70.01	substantial	0.99	low	20.0
AB1699_Stool	Stool	AB1699_Stool.6		MGYG000004806	95.0137	UHGG	known	84.33	substantial	3.31	low	0.0
AB1699_Saliva	Saliva	AB1699_Saliva.10	s__Bulleidia sp015256775	GCA_015256775.1	95.87	GTDB	known	57.97	moderate	2.86	low	100.0
AB1699_Saliva	Saliva	AB1699_Saliva.18	s__Centipeda sp015265235	GCA_015265235.1	95.55	GTDB	known	68.31	moderate	0.69	low	40.0
AB1699_Saliva	Saliva	AB1699_Saliva.19	s__Stomatobaculum longum_A	HMP_2012__SRS049389__bin_7	97.5331	Pasolli_2019	known	64.9	moderate	0.0	none	0.0
AB1699_Plaque	Plaque	AB1699_Plaque.11	s__Corynebacterium matruchotii	HMP_2012__SRS015278__bin_26	97.7194	Pasolli_2019	known	69.72	moderate	1.11	low	25.0
AB1699_Plaque	Plaque	AB1699_Plaque.13	s__Eubacterium_B infirmum	GCA_900450455.1	98.05	GTDB	known	77.66	substantial	2.29	low	11.11
AB1699_Plaque	Plaque	AB1699_Plaque.14	s__Eikenella halliae	GCF_001648475.1	95.31	GTDB	known	64.97	moderate	3.04	low	52.94
AB1699_Plaque	Plaque	AB1699_Plaque.17	s__Campylobacter_B sp019423325	GCA_019423325.1	95.69	GTDB	known	64.28	moderate	1.18	low	80.0
AB1699_Plaque	Plaque	AB1699_Plaque.30	s__Bulleidia moorei	CM_periimplantitis__SP_387SPT_T016__bin_18	98.1776	Pasolli_2019	known	60.23	moderate	2.38	low	0.0
AB1699_Plaque	Plaque	AB1699_Plaque.38	s__Capnocytophaga granulosa	GCF_000411115.1	97.18	GTDB	known	52.76	moderate	1.43	low	25.0
AB1699_Plaque	Plaque	AB1699_Plaque.28					novel	53.25	moderate	0.0	none	0.0
AB1698_Throat	Throat	AB1698_Throat.3	s__F0428 sp003043955	HMP_2012__SRS014470__bin_82	98.7057	Pasolli_2019	known	66.11	moderate	2.32	low	40.0
AB1698_Throat	Throat	AB1698_Throat.4	s__Oribacterium sinus	HMP_2012__SRS011086__bin_16	95.5373	Pasolli_2019	known	94.25	near	2.35	low	33.33
AB1698_Plaque	Plaque	AB1698_Plaque.16	s__Treponema_C maltophilum	GCF_000413055.1	97.4	GTDB	known	52.86	moderate	0.19	low	100.0
AB1698_Plaque	Plaque	AB1698_Plaque.17	s__Porphyromonas endodontalis	CM_periimplantitis__SP_281SPI_T016__bin_16	97.0577	Pasolli_2019	known	78.8	substantial	1.94	low	9.09
AB1698_Plaque	Plaque	AB1698_Plaque.31	s__CAJPQU01 sp905372875	CM_periimplantitis__SP_344SPT_T016__bin_54	96.3677	Pasolli_2019	known	57.37	moderate	2.22	low	25.0
AB1698_Plaque	Plaque	AB1698_Plaque.36	s__Anaeroglobus geminatus	MGYG000001762	98.6428	UHGG	known	72.64	substantial	1.08	low	16.67
AB1698_Plaque	Plaque	AB1698_Plaque.21					novel	62.96	moderate	0.85	low	0.0
AB1694_Throat	Throat	AB1694_Throat.1	s__Stomatobaculum sp916439095	GCA_916439095.1	96.19	GTDB	known	56.1	moderate	0.0	none	0.0
AB1694_Throat	Throat	AB1694_Throat.24	s__Leptotrichia wadei_A	HMP_2012__SRS018791__bin_48	98.0673	Pasolli_2019	known	53.52	moderate	0.0	none	0.0
AB1694_Stool	Stool	AB1694_Stool.15	s__Anaerotardibacter sp000435675	XieH_2016__YSZC12003_37754__bin_18	97.2632	Pasolli_2019	known	97.47	near	0.52	low	0.0
AB1694_Stool	Stool	AB1694_Stool.27	s__Anaerostipes hadrus	SPMP74_bin.56	98.5881	SPMP	known	57.57	moderate	0.67	low	0.0
AB1694_Stool	Stool	AB1694_Stool.32	s__Faecivicinus sp900553265	SPMP102_bin.143	98.6468	SPMP	known	91.33	near	3.38	low	0.0
AB1694_Stool	Stool	AB1694_Stool.35	s__Romboutsia timonensis	SPMP25_bin.36	98.881	SPMP	known	72.34	substantial	0.0	none	0.0
AB1694_Stool	Stool	AB1694_Stool.36	s__CAG-217 sp000436335	SPMP48_bin.1	97.7122	SPMP	known	97.32	near	0.0	none	0.0
AB1694_Stool	Stool	AB1694_Stool.5	s__UBA1417 sp003531055	GCA_021029595.1	98.84	GTDB	known	65.71	moderate	1.03	low	33.33
AB1692_Throat	Throat	AB1692_Throat.18	s__Campylobacter_A concisus_C	GCF_003048615.2	96.14	GTDB	known	98.4	near	0.86	low	33.33
AB1692_Throat	Throat	AB1692_Throat.5	s__Bulleidia sp015256775	MGYG000004591	97.1381	UHGG	known	65.79	moderate	2.54	low	50.0
AB1692_Throat	Throat	AB1692_Throat.30					novel	61.54	moderate	4.7	low	75.0
AB1692_Stool	Stool	AB1692_Stool.1	s__Coprococcus_A catus_A	XieH_2016__YSZC12003_35712__bin_43	98.4744	Pasolli_2019	known	73.67	substantial	2.01	low	0.0
AB1692_Stool	Stool	AB1692_Stool.19	s__Agathobaculum butyriciproducens	GCA_003096535.1	98.33	GTDB	known	83.68	substantial	0.73	low	7.14
AB1692_Stool	Stool	AB1692_Stool.21	s__Ruminococcus_E sp905215855	GCA_905215855.1	97.71	GTDB	known	98.66	near	0.67	low	0.0
AB1692_Stool	Stool	AB1692_Stool.44	s__Parasutterella gallistercoris	GCA_000980495.1	99.4	GTDB	known	100.0	perfect	0.0	none	0.0
AB1692_Stool	Stool	AB1692_Stool.47	s__Alistipes merdipullorum	Bengtsson-PalmeJ_2015__TRAVELRES45__bin_71	97.8898	Pasolli_2019	known	91.5	near	1.92	low	40.0
AB1692_Stool	Stool	AB1692_Stool.7	s__Congzhengia minquanensis	GCF_014384785.1	98.25	GTDB	known	90.56	near	0.81	low	0.0
AB1692_Stool	Stool	AB1692_Stool.9					novel	69.64	moderate	2.93	low	0.0
AB1692_Saliva	Saliva	AB1692_Saliva.11	s__Haemophilus_D sp900755445	GCF_014931275.1	95.74	GTDB	known	79.31	substantial	3.76	low	0.0
AB1692_Plaque	Plaque	AB1692_Plaque.21	s__Capnocytophaga leadbetteri	GCF_003054025.1	95.62	GTDB	known	56.66	moderate	2.86	low	50.0
AB1692_Plaque	Plaque	AB1692_Plaque.32					novel	53.58	moderate	0.55	low	50.0
AB1686_Throat	Throat	AB1686_Throat.38	s__Campylobacter_A rectus	GCF_004803795.1	96.24	GTDB	known	51.19	moderate	0.99	low	0.0
AB1686_Throat	Throat	AB1686_Throat.7	s__Actinomyces graevenitzii	MGYG000002941	97.1229	UHGG	known	53.24	moderate	1.75	low	100.0
AB1686_Stool	Stool	AB1686_Stool.23	s__Parolsenella catena	GCF_003966955.1	98.18	GTDB	known	99.19	near	0.81	low	0.0
AB1686_Stool	Stool	AB1686_Stool.31	s__UMGS973 sp900547295	GCA_900547295.1	98.53	GTDB	known	57.28	moderate	1.84	low	25.0
AB1686_Stool	Stool	AB1686_Stool.41	s__Ructibacterium sp900550775	FengQ_2015__SID530119__bin_42	99.2878	Pasolli_2019	known	96.42	near	0.0	none	0.0
AB1686_Stool	Stool	AB1686_Stool.42	s__Desulfovibrio sp900319575	SPMP32_bin.6	98.588	SPMP	known	90.57	near	1.97	low	0.0
AB1686_Stool	Stool	AB1686_Stool.7	s__Anaerotardibacter sp000435675	MGYG000004083	98.3576	UHGG	known	61.29	moderate	0.81	low	100.0
AB1686_Saliva	Saliva	AB1686_Saliva.19	s__F0428 sp003043955	HMP_2012__SRS014470__bin_82	98.7498	Pasolli_2019	known	56.05	moderate	0.0	none	0.0
AB1686_Saliva	Saliva	AB1686_Saliva.3	s__Centipeda sp015265235	GCA_015265235.1	96.84	GTDB	known	72.75	substantial	1.68	low	50.0
AB1686_Saliva	Saliva	AB1686_Saliva.8	s__Anaeroglobus micronuciformis	MGYG000004289	97.9523	UHGG	known	67.3	moderate	0.9	low	0.0
AB1686_Plaque	Plaque	AB1686_Plaque.21	s__Porphyromonas endodontalis	GCF_000174815.1	95.82	GTDB	known	58.45	moderate	0.02	low	0.0
AB1686_Forehead	Skin Forehead	AB1686_Forehead.17	s__Veillonella parvula_A	BackhedF_2015__SID238_4M__bin_4	97.966	Pasolli_2019	known	65.88	moderate	0.97	low	16.67
AB1686_Forehead	Skin Forehead	AB1686_Forehead.21	s__Neisseria sicca_A	GCF_003044565.1	95.62	GTDB	known	96.4	near	0.34	low	100.0
AB1686_Forehead	Skin Forehead	AB1686_Forehead.3	s__Olsenella_F sp001189515	GCF_001189515.2	97.97	GTDB	known	67.56	moderate	0.4	low	0.0
AB1686_Forehead	Skin Forehead	AB1686_Forehead.7	s__Kocuria rhizophila	MGYG000002537	98.235	UHGG	known	60.92	moderate	1.64	low	0.0
AB1685_Throat	Throat	AB1685_Throat.11	s__Veillonella rogosae	MGYG000003190	96.9314	UHGG	known	98.6	near	0.6	low	100.0
AB1685_Throat	Throat	AB1685_Throat.13	s__Neisseria subflava_A	GCA_019334725.1	95.92	GTDB	known	70.98	substantial	1.43	low	28.57
AB1685_Throat	Throat	AB1685_Throat.17	s__Pauljensenia odontolytica_B	GCF_002847525.1	97.4	GTDB	known	97.35	near	2.88	low	40.0
AB1685_Stool	Stool	AB1685_Stool.22	s__Anaerotardibacter sp000435675	SPMP35_bin.73	98.5451	SPMP	known	62.9	moderate	0.0	none	0.0
AB1685_Stool	Stool	AB1685_Stool.24	s__Ruthenibacterium merdipullorum	MGYG000002155	98.8388	UHGG	known	58.85	moderate	0.0	none	0.0
AB1685_SkinArm	Skin Arm	AB1685_SkinArm.17	s__Haemophilus_D sp019423025	GCA_019423025.1	95.05	GTDB	known	63.22	moderate	1.45	low	44.44
AB1685_SkinArm	Skin Arm	AB1685_SkinArm.18	s__Dialister sp000434475	GCA_000434475.1	96.15	GTDB	known	65.15	moderate	0.32	low	0.0
AB1685_Saliva	Saliva	AB1685_Saliva.20	s__Mogibacterium timidum	GCF_000525775.1	99.3	GTDB	known	64.3	moderate	0.35	low	0.0
AB1685_Plaque	Plaque	AB1685_Plaque.23	s__Aggregatibacter aphrophilus	GCF_900636915.1	95.61	GTDB	known	79.3	substantial	2.24	low	26.32
AB1685_Plaque	Plaque	AB1685_Plaque.51	s__Eikenella exigua	GCF_008805035.1	96.12	GTDB	known	56.97	moderate	3.45	low	50.0
AB1685_Plaque	Plaque	AB1685_Plaque.7	s__Hornefia minuta	GCA_003433295.1	98.62	GTDB	known	74.34	substantial	3.4	low	7.69
AB1685_Plaque	Plaque	AB1685_Plaque.46					novel	98.52	near	0.63	low	0.0
AB1684_Throat	Throat	AB1684_Throat.36	s__Campylobacter_A concisus_A	GCF_000466685.1	96.24	GTDB	known	72.33	substantial	3.84	low	30.43
AB1684_Throat	Throat	AB1684_Throat.40	s__Akkermansia sp001580195	GCF_018847895.1	99.56	GTDB	known	75.04	substantial	0.68	low	100.0
AB1684_Throat	Throat	AB1684_Throat.6	s__Bacteroides uniformis	SPMP12_bin.59	99.2078	SPMP	known	59.81	moderate	3.38	low	13.33
AB1684_Stool	Stool	AB1684_Stool.18	s__Gemmiger sp900540775	LoombaR_2017__SID0005_aaf__bin_31	97.9816	Pasolli_2019	known	66.13	moderate	2.04	low	25.0
AB1684_Stool	Stool	AB1684_Stool.2	s__Ruminiclostridium_E siraeum	SPMP81_bin.41	97.7759	SPMP	known	57.76	moderate	0.0	none	0.0
AB1684_Stool	Stool	AB1684_Stool.38	s__Sodaliphilus sp004557565	GCA_004557565.1	97.9	GTDB	known	71.24	substantial	0.75	low	0.0
AB1684_SkinArm	Skin Arm	AB1684_SkinArm.3	s__Haemophilus_D sp900755445	GCF_014931275.1	96.04	GTDB	known	59.25	moderate	4.44	low	28.12
AB1684_SkinArm	Skin Arm	AB1684_SkinArm.6	s__Neisseria subflava_B	GCA_003044645.1	95.74	GTDB	known	74.92	substantial	2.6	low	80.0
AB1684_Saliva	Saliva	AB1684_Saliva.14	s__Oribacterium sinus	GCF_014202695.1	95.5	GTDB	known	57.68	moderate	0.66	low	33.33
AB1684_Saliva	Saliva	AB1684_Saliva.29	s__Granulicatella sp001058355	GCA_001058355.1	95.45	GTDB	known	55.56	moderate	1.41	low	57.14
AB1684_Saliva	Saliva	AB1684_Saliva.7	s__Lancefieldella sp000564995	GCA_000564995.1	96.15	GTDB	known	62.16	moderate	0.81	low	0.0
AB1684_Saliva	Saliva	AB1684_Saliva.9	s__Centipeda sp015265235	GCA_015265235.1	95.81	GTDB	known	68.7	moderate	2.04	low	40.0
AB1684_Saliva	Saliva	AB1684_Saliva.31					novel	72.41	substantial	0.0	none	0.0
AB1684_Forehead	Skin Forehead	AB1684_Forehead.12	s__Pauljensenia sp000466265	CM_cf__CF_TNFC046IS_t1M15__bin_5	98.3944	Pasolli_2019	known	74.0	substantial	2.68	low	27.27
AB1684_Forehead	Skin Forehead	AB1684_Forehead.4					novel	98.29	near	0.0	none	0.0
AB1683_Throat	Throat	AB1683_Throat.12	s__Prevotella melaninogenica	GCF_000144405.1	96.97	GTDB	known	53.16	moderate	0.51	low	50.0
AB1681_Throat	Throat	AB1681_Throat.2	s__Arachnia propionica	GCF_900637725.1	98.75	GTDB	known	67.78	moderate	3.58	low	12.5
AB1681_Throat	Throat	AB1681_Throat.20	s__Campylobacter_B sp900539505	GCA_900539505.1	95.25	GTDB	known	66.11	moderate	1.11	low	60.0
AB1681_Throat	Throat	AB1681_Throat.24	s__CAJPQU01 sp905372875	GCA_905372875.1	97.23	GTDB	known	55.89	moderate	1.72	low	0.0
AB1681_Throat	Throat	AB1681_Throat.40	s__Oribacterium sinus	GCF_014202695.1	95.92	GTDB	known	72.52	substantial	2.23	low	50.0
AB1681_Throat	Throat	AB1681_Throat.9	s__Anaeroglobus massiliensis	BackhedF_2015__SID565_4M__bin_4	98.8502	Pasolli_2019	known	84.44	substantial	1.4	low	28.57
AB1681_Plaque	Plaque	AB1681_Plaque.16	s__Shuttleworthia satelles	GCF_000160115.1	97.61	GTDB	known	51.92	moderate	0.04	low	0.0
AB1681_Plaque	Plaque	AB1681_Plaque.23	s__Slackia exigua	GCF_000162875.1	97.87	GTDB	known	60.31	moderate	2.69	low	0.0
AB1681_Plaque	Plaque	AB1681_Plaque.35	s__Prevotella denticola	GCF_900454835.1	98.4	GTDB	known	70.2	substantial	1.22	low	40.0
AB1681_Plaque	Plaque	AB1681_Plaque.9	s__Stomatobaculum longum	GCA_000242235.1	97.58	GTDB	known	56.61	moderate	0.0	none	0.0
AB1681_Plaque	Plaque	AB1681_Plaque.19		HMP_2012__SRS063932__bin_49	96.7121	Pasolli_2019	known	67.52	moderate	0.54	low	0.0
AB1680_Stool	Stool	AB1680_Stool.9	s__Bifidobacterium adolescentis	SPMP93_bin.71	98.5681	SPMP	known	72.73	substantial	1.7	low	8.33
AB1680_Saliva	Saliva	AB1680_Saliva.21	s__Peptostreptococcus stomatis	MGYG000004565	98.404	UHGG	known	68.86	moderate	1.05	low	50.0
AB1680_Saliva	Saliva	AB1680_Saliva.26	s__Filifactor alocis	GCF_000163895.2	98.04	GTDB	known	58.11	moderate	1.07	low	40.0
AB1680_Saliva	Saliva	AB1680_Saliva.5	s__Catonella massiliensis	GCF_016651435.1	96.04	GTDB	known	69.71	moderate	2.01	low	0.0
AB1680_Plaque	Plaque	AB1680_Plaque.23	s__Flexilinea sp001717545	CM_periimplantitis__SP_305SPI_T016__bin_20	98.8688	Pasolli_2019	known	58.72	moderate	1.82	low	0.0
AB1680_Plaque	Plaque	AB1680_Plaque.37	s__Prevotella conceptionensis	HMP_2012__SRS013950__bin_37	96.1396	Pasolli_2019	known	76.99	substantial	1.02	low	0.0
AB1680_Plaque	Plaque	AB1680_Plaque.53	s__Stomatobaculum longum	GCA_000242235.1	97.72	GTDB	known	97.12	near	0.63	low	0.0
AB1680_Plaque	Plaque	AB1680_Plaque.54	s__Treponema_D buccale	GCF_024181585.1	96.48	GTDB	known	52.74	moderate	0.93	low	100.0
AB1680_Plaque	Plaque	AB1680_Plaque.24					novel	60.4	moderate	1.71	low	50.0
AB1678_Throat	Throat	AB1678_Throat.23	s__Oribacterium sinus	GCF_014202695.1	96.42	GTDB	known	56.94	moderate	0.36	low	33.33
AB1678_Throat	Throat	AB1678_Throat.26	s__Lancefieldella sp000564995	GCA_000564995.1	95.62	GTDB	known	73.68	substantial	0.48	low	100.0
AB1678_Throat	Throat	AB1678_Throat.33	s__Actinomyces israelii	GCF_000711965.1	99.29	GTDB	known	79.95	substantial	4.86	low	43.75
AB1678_Throat	Throat	AB1678_Throat.5	s__Lancefieldella rimae	CM_periimplantitis__SP_323SPI_T016__bin_23	97.0885	Pasolli_2019	known	80.65	substantial	0.67	low	0.0
AB1678_Throat	Throat	AB1678_Throat.11		HMP_2012__SRS014271__bin_65	97.8056	Pasolli_2019	known	63.17	moderate	2.09	low	0.0
AB1678_Saliva	Saliva	AB1678_Saliva.25	s__Oribacterium sinus	GCF_014202695.1	96.29	GTDB	known	59.02	moderate	1.27	low	50.0
AB1678_Saliva	Saliva	AB1678_Saliva.30	s__Bulleidia sp927911475	GCA_927911475.1	96.91	GTDB	known	52.89	moderate	0.0	none	0.0
AB1678_Plaque	Plaque	AB1678_Plaque.11	s__Aggregatibacter kilianii	HMP_2012__SRS019077__bin_41	97.4549	Pasolli_2019	known	83.38	substantial	4.0	low	75.86
AB1678_Plaque	Plaque	AB1678_Plaque.15	s__CAJPQU01 sp905373705	GCA_905373705.1	95.69	GTDB	known	99.16	near	0.0	none	0.0
AB1678_Plaque	Plaque	AB1678_Plaque.37	s__Flexilinea sp001717545	CM_periimplantitis__SP_305SPI_T016__bin_20	98.7716	Pasolli_2019	known	81.31	substantial	3.64	low	0.0
AB1678_Plaque	Plaque	AB1678_Plaque.39	s__Hornefia minuta	GCA_003433295.1	98.46	GTDB	known	96.81	near	0.35	low	0.0
AB1678_Plaque	Plaque	AB1678_Plaque.40	s__Veillonella parvula_A	GCF_902810435.1	96.46	GTDB	known	50.67	moderate	0.15	low	0.0
AB1678_Plaque	Plaque	AB1678_Plaque.47	s__Olsenella uli	CM_periimplantitis__SP_143SPI_T016__bin_9	99.217	Pasolli_2019	known	99.77	near	0.27	low	0.0
AB1678_Plaque	Plaque	AB1678_Plaque.13					novel	74.45	substantial	0.0	none	0.0
AB1676_Stool	Stool	AB1676_Stool.13	s__Onthomonas sp900752305	GCA_900752305.1	97.93	GTDB	known	98.32	near	0.0	none	0.0
AB1676_Stool	Stool	AB1676_Stool.20	s__Pauljensenia sp000278725	CM_cf__CF_TNFC003SA_t1M15__bin_7	97.7195	Pasolli_2019	known	55.86	moderate	2.74	low	14.29
AB1675_Throat	Throat	AB1675_Throat.36	s__Capnocytophaga leadbetteri	GCF_003054025.1	95.4	GTDB	known	76.27	substantial	0.48	low	0.0
AB1675_Throat	Throat	AB1675_Throat.12					novel	56.21	moderate	0.85	low	100.0
AB1675_Stool	Stool	AB1675_Stool.5	s__Dysosmobacter welbionis	SPMP84_bin.18	99.4181	SPMP	known	62.2	moderate	3.13	low	0.0
AB1675_Saliva	Saliva	AB1675_Saliva.10	s__Bulleidia sp015256775	GCA_015256775.1	96.9	GTDB	known	52.54	moderate	0.48	low	0.0
AB1675_Saliva	Saliva	AB1675_Saliva.4	s__Actinomyces oris_A	GCF_001553935.1	96.77	GTDB	known	72.08	substantial	3.65	low	62.5
AB1675_Saliva	Saliva	AB1675_Saliva.11					novel	53.04	moderate	1.71	low	25.0
AB1675_Plaque	Plaque	AB1675_Plaque.18	s__Bacteroides_D periocalifornicus	GCA_001421095.1	98.45	GTDB	known	68.2	moderate	0.48	low	0.0
AB1675_Plaque	Plaque	AB1675_Plaque.9		MGYG000004713	97.3255	UHGG	known	84.63	substantial	0.71	low	0.0
AB1673_Throat	Throat	AB1673_Throat.11	s__Neisseria mucosa_A	HMP_2012__SRS011152__bin_43	96.3717	Pasolli_2019	known	57.45	moderate	0.94	low	22.22
AB1673_Stool	Stool	AB1673_Stool.11	s__Lentihominibacter sp900066305	MGYG000000040	98.2901	UHGG	known	92.62	near	1.42	low	0.0
AB1673_Stool	Stool	AB1673_Stool.14	s__Anaeromassilibacillus stercoravium	LoombaR_2017__SID1050_bax__bin_11	98.1142	Pasolli_2019	known	77.2	substantial	3.92	low	0.0
AB1673_Stool	Stool	AB1673_Stool.15	s__Lentihominibacter faecis	MGYG000004016	98.114	UHGG	known	77.89	substantial	3.07	low	20.0
AB1673_Stool	Stool	AB1673_Stool.16	s__Clostridium_AP scindens	SPMP87_bin.52	99.3757	SPMP	known	93.76	near	1.17	low	50.0
AB1673_Stool	Stool	AB1673_Stool.25	s__Zhenpiania hominis	GCF_014333425.1	98.36	GTDB	known	89.01	substantial	0.71	low	0.0
AB1673_Stool	Stool	AB1673_Stool.27	s__Ruthenibacterium lactatiformans	SPMP55_bin.2	99.0545	SPMP	known	95.24	near	0.0	none	0.0
AB1673_Stool	Stool	AB1673_Stool.28	s__Blautia_A hydrogenotrophica	GCF_000157975.1	99.88	GTDB	known	84.18	substantial	1.58	low	0.0
AB1673_Stool	Stool	AB1673_Stool.29	s__Hungatella effluvii	HeQ_2017__RSZAXPI003077-109__bin_16	96.8781	Pasolli_2019	known	93.02	near	2.16	low	28.57
AB1673_Stool	Stool	AB1673_Stool.8	s__Butyricimonas virosa	GCA_025148635.1	98.69	GTDB	known	96.22	near	0.0	none	0.0
AB1672_Throat	Throat	AB1672_Throat.7	s__Porphyromonas pasteri	GCF_014647755.1	95.91	GTDB	known	62.0	moderate	0.63	low	0.0
AB1672_Throat	Throat	AB1672_Throat.4					novel	74.34	substantial	0.31	low	50.0
AB1672_SkinArm	Skin Arm	AB1672_SkinArm.2	s__Kocuria rhizophila	GCF_003667225.1	97.93	GTDB	known	73.62	substantial	0.99	low	25.0
AB1672_Plaque	Plaque	AB1672_Plaque.10	s__Olsenella_F sp001189515	GCF_001189515.2	96.93	GTDB	known	63.63	moderate	4.31	low	8.33
AB1672_Plaque	Plaque	AB1672_Plaque.9	s__F0058 sp000163695	GCA_000163695.1	96.91	GTDB	known	58.24	moderate	0.81	low	0.0
AB1672_Forehead	Skin Forehead	AB1672_Forehead.11	s__Neisseria subflava_B	GCA_003044645.1	96.21	GTDB	known	55.38	moderate	1.68	low	45.45
AB1672_Forehead	Skin Forehead	AB1672_Forehead.6	s__Cutibacterium acnes	HMP_2012__SRS013261__bin_6	99.7705	Pasolli_2019	known	57.87	moderate	1.97	low	0.0
AB1671_Throat	Throat	AB1671_Throat.11	s__Aggregatibacter sp000466335	GCF_017798005.1	95.35	GTDB	known	89.76	substantial	2.09	low	23.08
AB1671_Stool	Stool	AB1671_Stool.15	s__Methanobrevibacter_A smithii_A	XieH_2016__YSZC12003_35515__bin_27	99.0663	Pasolli_2019	known	83.47	substantial	0.0	none	0.0
AB1671_Stool	Stool	AB1671_Stool.31	s__Parabacteroides distasonis	SPMP91_bin.20	98.1169	SPMP	known	94.02	near	1.09	low	0.0
AB1671_Stool	Stool	AB1671_Stool.7	s__Fusicatenibacter saccharivorans	GCF_015557635.1	98.33	GTDB	known	95.37	near	3.27	low	0.0
AB1671_Stool	Stool	AB1671_Stool.9	s__Desulfovibrio sp900556755	GCF_012843875.1	98.45	GTDB	known	62.84	moderate	4.46	low	10.0
AB1671_SkinArm	Skin Arm	AB1671_SkinArm.3	s__Kocuria rhizophila	GCF_003667225.1	98.05	GTDB	known	77.99	substantial	1.04	low	66.67
AB1671_SkinArm	Skin Arm	AB1671_SkinArm.1					novel	91.33	near	1.87	low	40.0
AB1671_Saliva	Saliva	AB1671_Saliva.11	s__Rothia dentocariosa	GCF_000164695.2	96.84	GTDB	known	66.95	moderate	0.0	none	0.0
AB1671_Saliva	Saliva	AB1671_Saliva.18	s__Lancefieldella rimae	GCF_000174015.1	95.53	GTDB	known	64.67	moderate	2.42	low	0.0
AB1671_Saliva	Saliva	AB1671_Saliva.19	s__Bulleidia sp015256775	GCA_015256775.1	95.99	GTDB	known	66.21	moderate	2.31	low	66.67
AB1671_Saliva	Saliva	AB1671_Saliva.33	s__Rothia aeria	MGYG000003000	97.2899	UHGG	known	50.16	moderate	3.45	low	66.67
AB1671_Plaque	Plaque	AB1671_Plaque.7	s__Prevotella oralis	GCF_000185145.2	96.52	GTDB	known	50.52	moderate	3.45	low	50.0
AB1671_Plaque	Plaque	AB1671_Plaque.19					novel	56.65	moderate	1.71	low	33.33
AB1671_Forehead	Skin Forehead	AB1671_Forehead.4	s__Staphylococcus pettenkoferi	OhJ_2014__MET0252__bin_1	96.177	Pasolli_2019	known	57.17	moderate	1.66	low	50.0
AB1670_Throat	Throat	AB1670_Throat.14	s__Lancefieldella sp000564995	GCA_000564995.1	96.29	GTDB	known	76.05	substantial	3.07	low	22.22
AB1670_Throat	Throat	AB1670_Throat.18	s__Arachnia sp905372155	HMP_2012__SRS017139__bin_28	98.4051	Pasolli_2019	known	72.61	substantial	0.79	low	0.0
AB1670_Stool	Stool	AB1670_Stool.15	s__Streptococcus parasanguinis_E	GCF_943193075.1	95.93	GTDB	known	53.76	moderate	1.72	low	100.0
AB1670_Stool	Stool	AB1670_Stool.32	s__Barnesiella intestinihominis	MGYG000000144	99.8605	UHGG	known	51.88	moderate	0.82	low	20.0
AB1670_Saliva	Saliva	AB1670_Saliva.13	s__Olsenella_F sp001189515	GCF_001189515.2	97.71	GTDB	known	69.89	moderate	1.21	low	16.67
AB1670_Saliva	Saliva	AB1670_Saliva.5	s__Arachnia sp905372155	HMP_2012__SRS017139__bin_28	98.6664	Pasolli_2019	known	94.85	near	0.87	low	66.67
AB1670_Saliva	Saliva	AB1670_Saliva.9	s__Lautropia mirabilis	GCF_900637555.1	96.82	GTDB	known	75.84	substantial	1.6	low	20.0
AB1670_Saliva	Saliva	AB1670_Saliva.16					novel	96.03	near	0.31	low	33.33
AB1670_Plaque	Plaque	AB1670_Plaque.28	s__Prevotella pleuritidis	HMP_2012__SRS017227__bin_41	98.8477	Pasolli_2019	known	98.99	near	0.05	low	100.0
AB1670_Plaque	Plaque	AB1670_Plaque.30	s__Prevotella koreensis	CM_periimplantitis__SP_287SPT_T016__bin_35	98.034	Pasolli_2019	known	81.09	substantial	0.74	low	0.0
AB1670_Plaque	Plaque	AB1670_Plaque.33	s__Bulleidia moorei	MGYG000000173	98.3316	UHGG	known	54.87	moderate	1.43	low	0.0
AB1670_Plaque	Plaque	AB1670_Plaque.34	s__Centipeda sp001683335	GCF_001683335.1	96.86	GTDB	known	96.78	near	2.46	low	35.29
AB1670_Plaque	Plaque	AB1670_Plaque.53	s__Streptococcus anginosus_C	MGYG000002347	99.7706	UHGG	known	84.71	substantial	0.0	none	0.0
AB1670_Plaque	Plaque	AB1670_Plaque.57	s__Prevotella multiformis	GCF_000191065.1	98.36	GTDB	known	97.49	near	2.61	low	33.33
AB1670_Plaque	Plaque	AB1670_Plaque.16					novel	63.82	moderate	0.85	low	0.0
AB1670_Plaque	Plaque	AB1670_Plaque.31					novel	62.96	moderate	0.0	none	0.0
AB1669_Throat	Throat	AB1669_Throat.14	s__Campylobacter_A concisus_C	GCF_003048615.2	96.34	GTDB	known	60.79	moderate	0.74	low	50.0
AB1669_Throat	Throat	AB1669_Throat.7	s__Lancefieldella sp000564995	MGYG000003373	96.0643	UHGG	known	79.92	substantial	0.99	low	33.33
AB1669_Stool	Stool	AB1669_Stool.3	s__Mediterraneibacter norwichensis	MGYG000004609	98.1261	UHGG	known	86.78	substantial	4.29	low	10.0
AB1669_Stool	Stool	AB1669_Stool.31	s__Oxalobacter formigenes_D	GCA_019424645.1	97.41	GTDB	known	97.36	near	1.27	low	60.0
AB1669_Stool	Stool	AB1669_Stool.33	s__Evtepia gabavorous	SPMP29_bin.3	99.9089	SPMP	known	98.32	near	0.67	low	0.0
AB1669_Stool	Stool	AB1669_Stool.35	s__Phascolarctobacterium faecium	SPMP48_bin.14	99.9238	SPMP	known	99.98	near	1.5	low	0.0
AB1669_Stool	Stool	AB1669_Stool.37	s__Streptococcus thermophilus	MGYG000004345	99.2505	UHGG	known	73.95	substantial	2.21	low	66.67
AB1668_Throat	Throat	AB1668_Throat.16	s__Rothia aeria	CM_periimplantitis__SP_162SPI_T016__bin_30	97.5146	Pasolli_2019	known	97.52	near	0.0	none	0.0
AB1668_Throat	Throat	AB1668_Throat.4	s__Neisseria subflava	GCF_005221305.1	96.1	GTDB	known	98.12	near	0.9	low	40.0
AB1667_SkinArm	Skin Arm	AB1667_SkinArm.9	s__Akkermansia muciniphila	SPMP40_bin.129	98.7128	SPMP	known	57.16	moderate	0.0	none	0.0
AB1665_Stool	Stool	AB1665_Stool.12	s__Collinsella sp902362275	HMP_2012__SRS017521__bin_56	97.6188	Pasolli_2019	known	100.0	perfect	3.88	low	10.0
AB1665_Stool	Stool	AB1665_Stool.14	s__Limosilactobacillus reuteri	GCF_000016825.1	99.74	GTDB	known	95.31	near	0.82	low	50.0
AB1665_SkinArm	Skin Arm	AB1665_SkinArm.2	s__Serratia_J liquefaciens	GCF_000422085.1	98.81	GTDB	known	85.13	substantial	2.26	low	0.0
AB1665_Forehead	Skin Forehead	AB1665_Forehead.5	s__Rothia mucilaginosa	GCF_000175615.1	96.18	GTDB	known	79.03	substantial	4.44	low	90.0
AB1664_Saliva	Saliva	AB1664_Saliva.4	s__Prevotella melaninogenica	GCF_000144405.1	96.73	GTDB	known	57.13	moderate	1.4	low	0.0
AB1664_Plaque	Plaque	AB1664_Plaque.1	s__Treponema_D socranskii	GCF_000468115.1	97.91	GTDB	known	76.45	substantial	3.05	low	87.5
AB1664_Plaque	Plaque	AB1664_Plaque.48	s__Prevotella conceptionensis	HMP_2012__SRS013950__bin_37	96.2005	Pasolli_2019	known	75.33	substantial	1.41	low	22.22
AB1664_Plaque	Plaque	AB1664_Plaque.20		HMP_2012__SRS063215__bin_4	95.378	Pasolli_2019	known	61.25	moderate	0.0	none	0.0
AB1664_Plaque	Plaque	AB1664_Plaque.21					novel	62.96	moderate	0.85	low	0.0
AB1664_Plaque	Plaque	AB1664_Plaque.7					novel	74.81	substantial	3.76	low	33.33
AB1663_Throat	Throat	AB1663_Throat.4	s__Oribacterium sp015258095	HMP_2012__SRS018791__bin_25	96.7907	Pasolli_2019	known	53.7	moderate	0.96	low	50.0
AB1663_Stool	Stool	AB1663_Stool.10	s__Fimivicinus sp900544375	Bengtsson-PalmeJ_2015__TRAVELRES53_megahit__bin_42	99.4608	Pasolli_2019	known	97.99	near	1.34	low	0.0
AB1663_Stool	Stool	AB1663_Stool.19	s__Bilophila sp900550745	LiJ_2017__H1M412837__bin_49	98.965	Pasolli_2019	known	87.66	substantial	0.59	low	12.5
AB1663_Stool	Stool	AB1663_Stool.29	s__Streptococcus salivarius	SPMP62_bin.43	97.1733	SPMP	known	77.26	substantial	1.28	low	70.0
AB1663_Stool	Stool	AB1663_Stool.9	s__Parasutterella gallistercoris	GCA_000980495.1	99.07	GTDB	known	62.84	moderate	2.2	low	15.38
AB1663_SkinArm	Skin Arm	AB1663_SkinArm.15	s__Lancefieldella sp000564995	MGYG000003373	96.1401	UHGG	known	82.12	substantial	0.81	low	100.0
AB1663_SkinArm	Skin Arm	AB1663_SkinArm.4	s__Eubacterium_B sulci	GCA_001189495.1	96.96	GTDB	known	55.17	moderate	0.26	low	50.0
AB1663_SkinArm	Skin Arm	AB1663_SkinArm.5	s__Janibacter hoylei	GCF_000297495.1	98.2	GTDB	known	65.25	moderate	0.54	low	0.0
AB1663_Saliva	Saliva	AB1663_Saliva.27	s__Lachnoanaerobaculum orale	GCF_003862485.1	95.21	GTDB	known	60.96	moderate	0.64	low	100.0
AB1663_Saliva	Saliva	AB1663_Saliva.3	s__Alloprevotella tannerae	CM_periimplantitis__SP_287SPT_T016__bin_27	96.9799	Pasolli_2019	known	53.76	moderate	0.46	low	0.0
AB1663_Saliva	Saliva	AB1663_Saliva.30	s__Lancefieldella rimae	GCF_000174015.1	95.45	GTDB	known	63.67	moderate	0.81	low	100.0
AB1663_Plaque	Plaque	AB1663_Plaque.30	s__Treponema_D buccale	HMP_2012__SRS013950__bin_6	97.3566	Pasolli_2019	known	82.0	substantial	2.35	low	33.33
AB1663_Plaque	Plaque	AB1663_Plaque.36	s__Corynebacterium matruchotii	HMP_2012__SRS015278__bin_26	97.7969	Pasolli_2019	known	67.83	moderate	0.81	low	0.0
AB1663_Plaque	Plaque	AB1663_Plaque.38	s__Eubacterium_N saphenum	CM_periimplantitis__SP_184SPT_T016__bin_9	97.2046	Pasolli_2019	known	74.82	substantial	0.71	low	0.0
AB1663_Plaque	Plaque	AB1663_Plaque.49	s__CAJPNN01 sp905372035	GCA_905372035.1	99.02	GTDB	known	87.94	substantial	0.35	low	0.0
AB1663_Plaque	Plaque	AB1663_Plaque.12					novel	64.67	moderate	1.71	low	0.0
AB1663_Plaque	Plaque	AB1663_Plaque.47					novel	56.66	moderate	0.0	none	0.0
AB1663_Eye	Eye	AB1663_Eye.1	s__Streptococcus sp013394695	GCF_013394695.1	97.0	GTDB	known	97.21	near	3.67	low	23.81
AB1662_Throat	Throat	AB1662_Throat.24	s__Mobiluncus sp916438445	GCA_916438445.1	98.73	GTDB	known	71.58	substantial	1.89	low	25.0
AB1662_Throat	Throat	AB1662_Throat.32	s__Granulicatella sp001071995	GCF_001071995.1	96.2	GTDB	known	56.19	moderate	3.05	low	31.82
AB1662_Stool	Stool	AB1662_Stool.31	s__Desulfovibrio sp900556755	GCF_012843875.1	98.41	GTDB	known	68.59	moderate	2.37	low	25.0
AB1662_Stool	Stool	AB1662_Stool.6	s__Marvinbryantia formatexigens	MGYG000001698	99.7795	UHGG	known	65.19	moderate	4.96	low	33.33
AB1662_Stool	Stool	AB1662_Stool.8	s__Bifidobacterium bifidum	SPMP69_bin.1	99.1007	SPMP	known	99.08	near	0.15	low	0.0
AB1662_Saliva	Saliva	AB1662_Saliva.5	s__Porphyromonas endodontalis	CM_periimplantitis__SP_281SPI_T016__bin_16	97.1467	Pasolli_2019	known	55.64	moderate	0.0	none	0.0
AB1662_Plaque	Plaque	AB1662_Plaque.11	s__Lancefieldella rimae	CM_periimplantitis__SP_323SPI_T016__bin_23	96.5639	Pasolli_2019	known	76.59	substantial	2.41	low	14.29
AB1662_Plaque	Plaque	AB1662_Plaque.49	s__Treponema_D socranskii	GCF_000468115.1	95.78	GTDB	known	51.23	moderate	0.7	low	0.0
AB1662_Plaque	Plaque	AB1662_Plaque.41		HMP_2012__SRS022149__bin_31	96.217	Pasolli_2019	known	89.82	substantial	2.57	low	16.67
AB1661_Throat	Throat	AB1661_Throat.27	s__Haemophilus_D parainfluenzae_K	GCF_003252795.1	95.9	GTDB	known	54.06	moderate	1.79	low	72.73
AB1661_Throat	Throat	AB1661_Throat.35	s__Lancefieldella rimae	MGYG000001214	96.763	UHGG	known	74.84	substantial	1.61	low	0.0
AB1661_Throat	Throat	AB1661_Throat.4	s__Lachnoanaerobaculum orale	GCF_003862485.1	96.48	GTDB	known	66.45	moderate	1.65	low	50.0
AB1661_Saliva	Saliva	AB1661_Saliva.15	s__Bulleidia sp900554555	HMP_2012__SRS019607__bin_10	97.8444	Pasolli_2019	known	74.76	substantial	2.7	low	0.0
AB1661_Saliva	Saliva	AB1661_Saliva.3	s__Lancefieldella sp000564995	FerrettiP_2018__CA_C10035MS2597SA_t0M15__bin_19	95.7141	Pasolli_2019	known	88.31	substantial	0.81	low	100.0
AB1661_Saliva	Saliva	AB1661_Saliva.14					novel	79.66	substantial	3.83	low	53.85
AB1661_Plaque	Plaque	AB1661_Plaque.13	s__Porphyromonas endodontalis	CM_periimplantitis__SP_281SPI_T016__bin_16	97.003	Pasolli_2019	known	77.68	substantial	2.22	low	0.0
AB1661_Plaque	Plaque	AB1661_Plaque.28	s__Porphyromonas pasteri	GCF_014647755.1	95.75	GTDB	known	56.62	moderate	1.94	low	37.5
AB1661_Plaque	Plaque	AB1661_Plaque.6	s__Selenomonas sp905373085	GCA_905373085.1	96.49	GTDB	known	57.52	moderate	0.4	low	50.0
AB1661_Plaque	Plaque	AB1661_Plaque.2					novel	68.74	moderate	3.51	low	50.0
AB1661_Plaque	Plaque	AB1661_Plaque.35					novel	97.98	near	1.17	low	22.22
AB1661_Plaque	Plaque	AB1661_Plaque.7					novel	71.55	substantial	0.0	none	0.0
AB1660_Throat	Throat	AB1660_Throat.13	s__Granulicatella sp900551535	CM_cf__CF_TNFC023IS_t3M15__bin_3	96.3205	Pasolli_2019	known	89.12	substantial	2.87	low	27.27
AB1660_Throat	Throat	AB1660_Throat.20	s__Limosilactobacillus vaginalis	GCF_000159435.1	96.25	GTDB	known	56.71	moderate	0.82	low	0.0
AB1660_Throat	Throat	AB1660_Throat.17					novel	54.24	moderate	0.17	low	0.0
AB1660_Saliva	Saliva	AB1660_Saliva.1	s__Prevotella histicola	CM_cf__CF_TNFC051SA_t1M16__bin_9	97.6031	Pasolli_2019	known	82.21	substantial	1.68	low	16.67
AB1660_Saliva	Saliva	AB1660_Saliva.8	s__Pauljensenia sp000411415	CM_cf__CF_TNFC034SA_t1M16__bin_10	96.5058	Pasolli_2019	known	78.87	substantial	2.67	low	52.38
AB1660_Saliva	Saliva	AB1660_Saliva.2					novel	65.72	moderate	2.77	low	75.0
AB1660_Plaque	Plaque	AB1660_Plaque.35	s__Lancefieldella rimae	MGYG000001214	96.8099	UHGG	known	95.56	near	1.41	low	50.0
AB1660_Plaque	Plaque	AB1660_Plaque.40	s__Veillonella denticariosi	GCF_002959855.1	96.81	GTDB	known	96.18	near	0.0	none	0.0
AB1660_Plaque	Plaque	AB1660_Plaque.42	s__Lancefieldella sp000564995	GCA_000564995.1	95.63	GTDB	known	67.99	moderate	0.0	none	0.0
AB1660_Plaque	Plaque	AB1660_Plaque.46	s__Treponema_D socranskii	GCF_000468115.1	98.09	GTDB	known	75.17	substantial	1.92	low	14.29
AB1660_Plaque	Plaque	AB1660_Plaque.36		HMP_2012__SRS013170__bin_31	96.5367	Pasolli_2019	known	100.0	perfect	0.0	none	0.0
AB1660_Plaque	Plaque	AB1660_Plaque.57		HMP_2012__SRS015989__bin_26	95.4718	Pasolli_2019	known	69.92	moderate	1.75	low	16.67
AB1660_Plaque	Plaque	AB1660_Plaque.23					novel	63.82	moderate	0.0	none	0.0
AB1660_Plaque	Plaque	AB1660_Plaque.47					novel	83.38	substantial	0.86	low	33.33
AB1659_Forehead	Skin Forehead	AB1659_Forehead.6	s__Microbacterium lacticum	GCF_006716815.1	98.54	GTDB	known	59.65	moderate	1.75	low	100.0
AB1659_Eye	Eye	AB1659_Eye.1	s__Porphyromonas pasteri	GCF_014647755.1	96.32	GTDB	known	64.02	moderate	0.79	low	66.67
AB1659_Eye	Eye	AB1659_Eye.6	s__Haemophilus_D sp900755445	GCF_014931275.1	96.33	GTDB	known	63.95	moderate	3.69	low	28.21
AB1658_Throat	Throat	AB1658_Throat.21	s__Olsenella_F sp001189515	HMP_2012__SRS055378__bin_67	98.1714	Pasolli_2019	known	54.51	moderate	0.16	low	0.0
AB1658_Throat	Throat	AB1658_Throat.26	s__Kingella_A denitrificans	HMP_2012__SRS015803__bin_40	96.2604	Pasolli_2019	known	97.58	near	0.11	low	0.0
AB1658_SkinArm	Skin Arm	AB1658_SkinArm.3	s__Corynebacterium mucifaciens	GCF_012396315.1	95.84	GTDB	known	97.47	near	0.28	low	0.0
AB1658_SkinArm	Skin Arm	AB1658_SkinArm.6	s__Bifidobacterium adolescentis	MGYG000002395	98.374	UHGG	known	51.14	moderate	0.61	low	0.0
AB1658_Saliva	Saliva	AB1658_Saliva.11	s__Olsenella_F sp001189515	HMP_2012__SRS055378__bin_67	97.6425	Pasolli_2019	known	69.2	moderate	0.4	low	0.0
AB1658_Plaque	Plaque	AB1658_Plaque.23	s__Oribacterium sp000160135	GCF_000160135.1	98.07	GTDB	known	77.35	substantial	0.53	low	0.0
AB1658_Plaque	Plaque	AB1658_Plaque.24	s__Scardovia wiggsiae	GCF_000269605.1	97.02	GTDB	known	64.71	moderate	1.23	low	20.0
AB1658_Plaque	Plaque	AB1658_Plaque.6	s__Bacteroides_D sp013333835	HMP_2012__SRS014107__bin_4	97.288	Pasolli_2019	known	82.09	substantial	0.73	low	0.0
AB1658_Forehead	Skin Forehead	AB1658_Forehead.8	s__QFNR01 sp943913135	GCA_943913135.1	99.94	GTDB	known	95.47	near	0.0	none	0.0
AB1658_Eye	Eye	AB1658_Eye.10	s__Ellagibacter isourolithinifaciens	SPMP43_bin.92	96.6621	SPMP	known	71.56	substantial	2.13	low	18.18
AB1658_Eye	Eye	AB1658_Eye.2	s__Haemophilus_D parainfluenzae_K	MGYG000002634	97.7579	UHGG	known	56.59	moderate	1.08	low	33.33
AB1658_Eye	Eye	AB1658_Eye.27	s__Gemmiger qucibialis	GCA_004000625.1	96.99	GTDB	known	60.44	moderate	3.57	low	0.0
AB1657_Stool	Stool	AB1657_Stool.13	s__Lactobacillus johnsonii	MGYG000000008	98.1502	UHGG	known	66.91	moderate	0.25	low	50.0
AB1657_Stool	Stool	AB1657_Stool.3	s__Anaerotardibacter sp900556585	ZellerG_2014__CCIS10793554ST-4-0__bin_26	98.8507	Pasolli_2019	known	70.1	substantial	0.0	none	0.0
AB1657_Stool	Stool	AB1657_Stool.4	s__Onthomonas sp003150485	GCA_003150485.1	99.4	GTDB	known	64.24	moderate	2.01	low	0.0
AB1657_SkinArm	Skin Arm	AB1657_SkinArm.12	s__Blautia_A wexlerae	MGYG000001338	98.5735	UHGG	known	67.72	moderate	4.97	low	28.57
AB1657_SkinArm	Skin Arm	AB1657_SkinArm.7	s__Corynebacterium tuberculostearicum_C	GCF_000175635.1	97.08	GTDB	known	51.59	moderate	2.42	low	21.43
AB1657_Saliva	Saliva	AB1657_Saliva.17	s__Pauljensenia pyogenes_A	GCF_001070855.1	97.16	GTDB	known	67.68	moderate	1.25	low	11.11
AB1657_Plaque	Plaque	AB1657_Plaque.31	s__Tannerella sp002890585	GCA_002890585.1	96.23	GTDB	known	55.69	moderate	0.0	none	0.0
AB1657_Plaque	Plaque	AB1657_Plaque.41	s__Treponema_D buccale	GCF_024181585.1	97.3	GTDB	known	65.52	moderate	4.69	low	50.0
AB1657_Plaque	Plaque	AB1657_Plaque.5	s__Nanosynbacter sp905373795	GCA_905373795.1	98.16	GTDB	known	63.68	moderate	2.56	low	0.0
AB1657_Plaque	Plaque	AB1657_Plaque.14					novel	54.12	moderate	0.57	low	100.0
AB1657_Plaque	Plaque	AB1657_Plaque.49					novel	89.04	substantial	1.1	low	66.67
AB1657_Forehead	Skin Forehead	AB1657_Forehead.3	s__Rothia mucilaginosa	GCF_000175615.1	95.8	GTDB	known	53.16	moderate	0.0	none	0.0
AB1657_Eye	Eye	AB1657_Eye.4	s__Fusobacterium vincentii	GCA_000182945.1	96.5	GTDB	known	50.93	moderate	2.25	low	0.0
AB1656_SkinArm	Skin Arm	AB1656_SkinArm.5	s__Actinomyces graevenitzii	GCF_000239695.1	96.68	GTDB	known	53.36	moderate	1.07	low	33.33
AB1656_SkinArm	Skin Arm	AB1656_SkinArm.8	s__Neisseria subflava_B	GCA_003044645.1	96.09	GTDB	known	57.97	moderate	1.17	low	45.45
AB1656_Plaque	Plaque	AB1656_Plaque.10	s__CAJPQU01 sp905373705	GCA_905373705.1	95.43	GTDB	known	68.59	moderate	3.99	low	30.77
AB1656_Plaque	Plaque	AB1656_Plaque.26	s__Porphyromonas endodontalis	CM_periimplantitis__SP_281SPI_T016__bin_16	96.9068	Pasolli_2019	known	99.61	near	0.0	none	0.0
AB1656_Plaque	Plaque	AB1656_Plaque.28	s__Bacteroides_D periocalifornicus	GCA_001421095.1	95.81	GTDB	known	71.34	substantial	0.0	none	0.0
AB1656_Plaque	Plaque	AB1656_Plaque.45	s__Prevotella conceptionensis	GCF_000312305.1	96.48	GTDB	known	58.15	moderate	1.5	low	44.44
AB1656_Plaque	Plaque	AB1656_Plaque.14					novel	54.05	moderate	2.59	low	50.0
AB1656_Plaque	Plaque	AB1656_Plaque.19					novel	84.21	substantial	4.74	low	23.08
AB1656_Plaque	Plaque	AB1656_Plaque.25					novel	66.68	moderate	3.17	low	0.0
AB1656_Forehead	Skin Forehead	AB1656_Forehead.14	s__Janibacter hoylei	GCF_000297495.1	97.78	GTDB	known	62.13	moderate	2.49	low	0.0
AB1656_Forehead	Skin Forehead	AB1656_Forehead.2	s__Collinsella sp900552345	MGYG000001188	95.3951	UHGG	known	100.0	perfect	0.81	low	0.0
AB1656_Eye	Eye	AB1656_Eye.8	s__Corynebacterium sp943914355	GCA_943914355.1	98.35	GTDB	known	99.34	near	1.28	low	50.0
AB1654_Throat	Throat	AB1654_Throat.9	s__Granulicatella sp900551535	CM_cf__CF_TNFC023IS_t3M15__bin_3	96.7733	Pasolli_2019	known	66.17	moderate	0.8	low	25.0
AB1654_Throat	Throat	AB1654_Throat.14					novel	65.82	moderate	2.78	low	25.0
AB1654_Stool	Stool	AB1654_Stool.15	s__Veillonella_A sp900545795	GCA_900545795.1	99.59	GTDB	known	80.33	substantial	0.6	low	100.0
AB1654_Stool	Stool	AB1654_Stool.17	s__Collinsella stercoris	LoombaR_2017__SID1049_baw__bin_16	98.0531	Pasolli_2019	known	100.0	perfect	2.42	low	100.0
AB1654_Stool	Stool	AB1654_Stool.19	s__CAG-274 sp900545305	SPMP15_bin.31	99.2352	SPMP	known	66.6	moderate	0.67	low	0.0
AB1654_Stool	Stool	AB1654_Stool.5	s__Comamonas tsuruhatensis	GCF_001571325.1	98.53	GTDB	known	99.3	near	0.46	low	100.0
AB1654_Saliva	Saliva	AB1654_Saliva.5	s__Actinomyces graevenitzii	GCF_000239695.1	96.81	GTDB	known	71.38	substantial	0.83	low	25.0
AB1654_Plaque	Plaque	AB1654_Plaque.35	s__Nanoperiomorbus sp905373275	GCA_905373275.1	95.38	GTDB	known	62.96	moderate	0.85	low	0.0
AB1654_Forehead	Skin Forehead	AB1654_Forehead.6	s__Moraxella_A cinereus	ChngKR_2016__WBU018__bin_6	96.6975	Pasolli_2019	known	99.71	near	0.0	none	0.0
AB1654_Forehead	Skin Forehead	AB1654_Forehead.8	s__Rothia mucilaginosa	HMP_2012__SRS015154__bin_4	98.0458	Pasolli_2019	known	80.89	substantial	1.22	low	66.67
AB1652_Forehead	Skin Forehead	AB1652_Forehead.8	s__Haemophilus_D sp001815355	MGYG000002634	95.2999	UHGG	known	99.89	near	0.0	none	0.0
AB1648_Throat	Throat	AB1648_Throat.17	s__Neisseria mucosa_A	GCF_003044445.1	96.27	GTDB	known	54.25	moderate	0.82	low	60.0
AB1648_Throat	Throat	AB1648_Throat.5	s__Campylobacter_A concisus_C	GCF_003048615.2	96.0	GTDB	known	80.3	substantial	1.74	low	66.67
AB1648_Throat	Throat	AB1648_Throat.7		HMP_2012__SRS024277__bin_57	97.4665	Pasolli_2019	known	64.96	moderate	0.0	none	0.0
AB1648_Stool	Stool	AB1648_Stool.13	s__Eubacterium_R sp900539425	Bengtsson-PalmeJ_2015__TRAVELRES21__bin_95	98.6463	Pasolli_2019	known	97.32	near	0.0	none	0.0
AB1648_Saliva	Saliva	AB1648_Saliva.3	s__Porphyromonas endodontalis	CM_periimplantitis__SP_281SPI_T016__bin_16	96.6775	Pasolli_2019	known	63.24	moderate	1.72	low	0.0
AB1648_Plaque	Plaque	AB1648_Plaque.25	s__Treponema_C sp905372025	GCA_905372025.1	98.17	GTDB	known	82.73	substantial	3.97	low	78.57
AB1648_Plaque	Plaque	AB1648_Plaque.44	s__Eubacterium_N saphenum	CM_periimplantitis__SP_184SPT_T016__bin_9	97.1695	Pasolli_2019	known	88.42	substantial	0.71	low	0.0
AB1648_Plaque	Plaque	AB1648_Plaque.10					novel	52.87	moderate	1.22	low	0.0
AB1648_Plaque	Plaque	AB1648_Plaque.9					novel	65.36	moderate	3.76	low	7.14
AB1648_Eye	Eye	AB1648_Eye.15	s__Ruminococcus_E bromii_B	SPMP89_bin.34	98.4325	SPMP	known	73.2	substantial	0.67	low	0.0
AB1648_Eye	Eye	AB1648_Eye.24	s__Alistipes onderdonkii	SPMP89_bin.69	99.3673	SPMP	known	69.71	moderate	1.04	low	0.0
AB1646_Saliva	Saliva	AB1646_Saliva.2	s__Lachnoanaerobaculum orale	GCF_003862485.1	96.05	GTDB	known	65.97	moderate	1.33	low	33.33
AB1646_Saliva	Saliva	AB1646_Saliva.20	s__Anaeroglobus micronuciformis	GCF_000165735.1	98.17	GTDB	known	58.48	moderate	0.4	low	16.67
AB1646_Saliva	Saliva	AB1646_Saliva.29	s__Campylobacter_A concisus_T	GCF_003048375.1	96.0	GTDB	known	52.52	moderate	1.85	low	85.71
AB1646_Saliva	Saliva	AB1646_Saliva.6	s__Lancefieldella sp000564995	MGYG000003373	95.8301	UHGG	known	95.43	near	0.27	low	100.0
AB1646_Plaque	Plaque	AB1646_Plaque.14	s__Eikenella corrodens	GCF_900187105.1	96.84	GTDB	known	57.05	moderate	1.72	low	0.0
AB1646_Plaque	Plaque	AB1646_Plaque.15	s__Corynebacterium matruchotii	GCF_011612265.2	97.25	GTDB	known	74.74	substantial	3.55	low	38.89
AB1646_Plaque	Plaque	AB1646_Plaque.34	s__Nanosynbacter featherlites	GCF_005697565.1	96.47	GTDB	known	62.5	moderate	0.0	none	0.0
AB1646_Plaque	Plaque	AB1646_Plaque.50					novel	95.87	near	0.0	none	0.0
AB1645_Stool	Stool	AB1645_Stool.12	s__Bifidobacterium adolescentis	SPMP86_bin.6	98.773	SPMP	known	51.03	moderate	1.29	low	25.0
AB1645_Stool	Stool	AB1645_Stool.13	s__Vescimonas sp000435555	GCA_000435555.1	98.13	GTDB	known	70.53	substantial	3.95	low	0.0
AB1645_Stool	Stool	AB1645_Stool.15	s__UBA737 sp900549755	Bengtsson-PalmeJ_2015__TRAVELRES9__bin_63	97.714	Pasolli_2019	known	84.47	substantial	0.67	low	0.0
AB1645_Stool	Stool	AB1645_Stool.17	s__Eubacterium_R sp000436835	SPMP29_bin.6	99.8315	SPMP	known	98.66	near	0.0	none	0.0
AB1645_Stool	Stool	AB1645_Stool.3	s__Alloprevotella sp000431275	LiJ_2014__O2_UC35-1__bin_26	98.8043	Pasolli_2019	known	67.24	moderate	0.0	none	0.0
AB1645_Stool	Stool	AB1645_Stool.7	s__Agathobacter faecis	GCF_001406815.1	98.5	GTDB	known	96.41	near	2.0	low	0.0
AB1645_Saliva	Saliva	AB1645_Saliva.19	s__Stomatobaculum longum_A	GCA_905370385.1	97.87	GTDB	known	98.73	near	0.95	low	50.0
AB1645_Saliva	Saliva	AB1645_Saliva.28	s__Prevotella intermedia	MGYG000004629	96.9956	UHGG	known	61.21	moderate	1.72	low	100.0
AB1645_Saliva	Saliva	AB1645_Saliva.4	s__Oribacterium sinus	GCF_014202695.1	95.14	GTDB	known	69.61	moderate	1.1	low	50.0
AB1645_Saliva	Saliva	AB1645_Saliva.9	s__Campylobacter_A concisus_T	GCF_003048375.1	95.44	GTDB	known	72.07	substantial	2.05	low	37.5
AB1643_Forehead	Skin Forehead	AB1643_Forehead.3	s__Pauljensenia sp902373545	CM_cf__CF_TNFC002SA_t1M15__bin_12	97.5067	Pasolli_2019	known	78.4	substantial	3.24	low	0.0
AB1643_Diseased	Skin Diseased	AB1643_Diseased.3	s__Streptococcus salivarius	GCF_000785515.1	96.16	GTDB	known	59.39	moderate	3.92	low	20.59
AB1639_Stool	Stool	AB1639_Stool.22	s__CAG-103 sp900543625	CosteaPI_2017__SID713A023-11-0-0__bin_14	95.3578	Pasolli_2019	known	95.64	near	1.85	low	75.0
AB1639_Stool	Stool	AB1639_Stool.24	s__Ventricola sp900542395	LiSS_2016__FAT_008-22-84-0__bin_15	98.1721	Pasolli_2019	known	94.46	near	1.08	low	50.0
AB1639_Stool	Stool	AB1639_Stool.26	s__F23-B02 sp001916715	Bengtsson-PalmeJ_2015__TRAVELRES9__bin_129	97.6309	Pasolli_2019	known	56.54	moderate	0.0	none	0.0
AB1639_Stool	Stool	AB1639_Stool.3	s__Desulfovibrio fairfieldensis	SPMP55_bin.12	96.9883	SPMP	known	94.08	near	3.05	low	7.69
AB1639_Stool	Stool	AB1639_Stool.39	s__Oxalobacter sp934270705	GCA_934270705.1	98.59	GTDB	known	62.13	moderate	0.16	low	0.0
AB1639_Saliva	Saliva	AB1639_Saliva.4	s__Kingella_B oralis	GCF_014054985.1	95.9	GTDB	known	70.97	substantial	1.13	low	33.33
AB1639_Plaque	Plaque	AB1639_Plaque.11	s__Arachnia propionica	GCF_900637725.1	98.37	GTDB	known	55.91	moderate	1.65	low	50.0
AB1639_Plaque	Plaque	AB1639_Plaque.30	s__Rothia dentocariosa	HMP_2012__SRS013252__bin_19	97.7348	Pasolli_2019	known	93.44	near	2.1	low	83.33
AB1639_Plaque	Plaque	AB1639_Plaque.34	s__Stomatobaculum longum	GCA_000242235.1	97.63	GTDB	known	72.79	substantial	1.74	low	20.0
AB1639_Plaque	Plaque	AB1639_Plaque.10					novel	58.33	moderate	0.16	low	100.0
AB1638_Throat	Throat	AB1638_Throat.18	s__Prevotella histicola	GCF_000613925.1	97.5	GTDB	known	57.49	moderate	2.03	low	36.84
AB1638_Throat	Throat	AB1638_Throat.2	s__Pauljensenia pyogenes_A	GCF_001070855.1	96.55	GTDB	known	57.2	moderate	2.29	low	50.0
AB1638_Throat	Throat	AB1638_Throat.5	s__Actinomyces oris	GCF_006546825.1	95.75	GTDB	known	55.2	moderate	1.58	low	0.0
AB1638_Stool	Stool	AB1638_Stool.33	s__Methanarcanum hacksteinii	GCA_006954405.1	98.96	GTDB	known	97.18	near	0.0	none	0.0
AB1638_Stool	Stool	AB1638_Stool.10	s__Cloacibacillus evryensis	MGYG000001389	98.8039	UHGG	known	94.67	near	2.59	low	0.0
AB1638_Stool	Stool	AB1638_Stool.12	s__Faecalibacterium prausnitzii_A	GCF_023347235.1	96.73	GTDB	known	65.63	moderate	2.18	low	16.67
AB1638_Stool	Stool	AB1638_Stool.14	s__Alistipes communis	SPMP04_bin.100	99.0955	SPMP	known	89.42	substantial	0.0	none	0.0
AB1638_Stool	Stool	AB1638_Stool.25	s__Odoribacter splanchnicus	Bengtsson-PalmeJ_2015__TRAVELRES40__bin_109	99.5494	Pasolli_2019	known	62.62	moderate	1.46	low	0.0
AB1638_Stool	Stool	AB1638_Stool.31	s__F23-B02 sp002472405	MGYG000001919	97.8674	UHGG	known	84.7	substantial	0.67	low	0.0
AB1638_Stool	Stool	AB1638_Stool.46	s__CAG-873 sp001701165	MGYG000001938	99.1564	UHGG	known	93.2	near	0.0	none	0.0
AB1638_Stool	Stool	AB1638_Stool.47	s__CAG-238 sp900551415	CosteaPI_2017__SID713A013-11-0-0__bin_1	98.1402	Pasolli_2019	known	57.85	moderate	3.31	low	14.29
AB1638_Stool	Stool	AB1638_Stool.48	s__PeH17 sp000435055	SPMP30_bin.8	98.4105	SPMP	known	84.17	substantial	2.82	low	0.0
AB1638_Stool	Stool	AB1638_Stool.8	s__Negativibacillus sp000435195	MGYG000001057	98.0646	UHGG	known	59.32	moderate	4.05	low	62.5
AB1638_SkinArm	Skin Arm	AB1638_SkinArm.1	s__Alistipes excrementigallinarum	MGYG000004544	99.0616	UHGG	known	72.68	substantial	2.88	low	12.5
AB1638_SkinArm	Skin Arm	AB1638_SkinArm.5	s__Collinsella sp900542085	GCA_900542085.1	95.47	GTDB	known	54.85	moderate	1.43	low	50.0
AB1638_SkinArm	Skin Arm	AB1638_SkinArm.3					novel	53.52	moderate	3.39	low	0.0
AB1638_Plaque	Plaque	AB1638_Plaque.25	s__Eubacterium_N saphenum	CM_periimplantitis__SP_184SPT_T016__bin_9	97.1652	Pasolli_2019	known	87.0	substantial	0.71	low	0.0
AB1638_Plaque	Plaque	AB1638_Plaque.50					novel	69.89	moderate	0.79	low	50.0
AB1637_Throat	Throat	AB1637_Throat.20	s__Anaeroglobus micronuciformis	CM_cf__CF_TNFC002SA_t1M15__bin_33	98.1199	Pasolli_2019	known	65.12	moderate	1.19	low	0.0
AB1637_Throat	Throat	AB1637_Throat.3	s__Rothia dentocariosa	HMP_2012__SRS013252__bin_19	96.9476	Pasolli_2019	known	55.35	moderate	1.32	low	50.0
AB1637_Stool	Stool	AB1637_Stool.16	s__Choladousia sp902363135	MGYG000000092	98.5222	UHGG	known	88.35	substantial	0.63	low	0.0
AB1637_Stool	Stool	AB1637_Stool.18	s__Evtepia excrementipullorum	MGYG000004163	98.0718	UHGG	known	64.63	moderate	0.0	none	0.0
AB1637_Stool	Stool	AB1637_Stool.19	s__UBA1417 sp003531055	CosteaPI_2017__SID713B040-11-90-0__bin_35	98.2107	Pasolli_2019	known	77.28	substantial	0.67	low	0.0
AB1637_Stool	Stool	AB1637_Stool.4	s__Pauljensenia sp902373545	GCA_902373545.1	97.73	GTDB	known	100.0	perfect	0.57	low	0.0
AB1637_Stool	Stool	AB1637_Stool.7	s__Bilophila wadsworthia	GCF_000701705.1	99.14	GTDB	known	86.33	substantial	0.09	low	50.0
AB1637_Stool	Stool	AB1637_Stool.8	s__Adlercreutzia equolifaciens	GCF_000478885.1	96.81	GTDB	known	96.77	near	1.61	low	100.0
AB1637_Saliva	Saliva	AB1637_Saliva.11	s__Pauljensenia sp000308055	GCF_000308055.1	95.42	GTDB	known	78.02	substantial	1.78	low	0.0
AB1637_Saliva	Saliva	AB1637_Saliva.2	s__Anaeroglobus micronuciformis	CM_cf__CF_TNFC002SA_t1M15__bin_33	97.892	Pasolli_2019	known	71.41	substantial	0.61	low	6.67
AB1637_Saliva	Saliva	AB1637_Saliva.20	s__Tannerella forsythia	GCF_001006485.1	98.99	GTDB	known	68.35	moderate	1.7	low	0.0
AB1637_Plaque	Plaque	AB1637_Plaque.15	s__Bulleidia extructa	GCF_000177375.1	99.02	GTDB	known	96.19	near	0.0	none	0.0
AB1637_Plaque	Plaque	AB1637_Plaque.31	s__Treponema_D socranskii	GCF_000468115.1	97.75	GTDB	known	56.81	moderate	1.93	low	33.33
AB1637_Plaque	Plaque	AB1637_Plaque.41	s__Alloprevotella tannerae	MGYG000004291	97.0441	UHGG	known	51.72	moderate	0.0	none	0.0
AB1637_Plaque	Plaque	AB1637_Plaque.45	s__Cardiobacterium sp916618745	GCF_916618745.1	99.76	GTDB	known	98.15	near	0.0	none	0.0
AB1636_Throat	Throat	AB1636_Throat.16	s__Catonella massiliensis	GCF_016651435.1	95.8	GTDB	known	83.07	substantial	3.49	low	16.67
AB1636_Throat	Throat	AB1636_Throat.35	s__Campylobacter_A concisus_T	GCF_003048375.1	95.77	GTDB	known	82.95	substantial	2.32	low	71.43
AB1636_Throat	Throat	AB1636_Throat.22		HMP_2012__SRS023926__bin_65	99.278	Pasolli_2019	known	93.12	near	0.25	low	0.0
AB1636_Throat	Throat	AB1636_Throat.21					novel	91.74	near	2.47	low	11.11
AB1636_Stool	Stool	AB1636_Stool.15	s__Megasphaera sp002319965	MGYG000002994	98.3619	UHGG	known	99.4	near	0.0	none	0.0
AB1636_Stool	Stool	AB1636_Stool.20	s__Alloprevotella sp900539625	GCA_900539625.1	97.21	GTDB	known	69.61	moderate	0.87	low	100.0
AB1636_Stool	Stool	AB1636_Stool.23	s__Parasutterella excrementihominis	MGYG000001294	98.9705	UHGG	known	73.97	substantial	3.06	low	0.0
AB1636_Stool	Stool	AB1636_Stool.28	s__Faecalibacillus intestinalis	MGYG000000045	97.9298	UHGG	known	82.77	substantial	0.71	low	50.0
AB1636_Stool	Stool	AB1636_Stool.31	s__Escherichia coli	SPMP21_bin.65	99.1683	SPMP	known	52.42	moderate	0.57	low	25.0
AB1636_Stool	Stool	AB1636_Stool.29		MGYG000004480	95.2892	UHGG	known	100.0	perfect	3.0	low	33.33
AB1636_Saliva	Saliva	AB1636_Saliva.6	s__Haemophilus_D sp900756155	GCA_900756155.1	95.77	GTDB	known	75.48	substantial	1.95	low	43.48
AB1636_Plaque	Plaque	AB1636_Plaque.10	s__Prevotella conceptionensis	GCF_000312305.1	95.39	GTDB	known	76.01	substantial	2.72	low	15.38
AB1636_Plaque	Plaque	AB1636_Plaque.32	s__Pseudoramibacter alactolyticus	GCF_000185505.1	97.22	GTDB	known	76.76	substantial	0.0	none	0.0
AB1636_Plaque	Plaque	AB1636_Plaque.36					novel	61.25	moderate	3.42	low	50.0
AB1635_Throat	Throat	AB1635_Throat.10	s__Neisseria sp000186165	GCF_013267835.1	96.25	GTDB	known	54.81	moderate	0.7	low	0.0
AB1635_Throat	Throat	AB1635_Throat.17	s__Lachnoanaerobaculum orale	GCF_003862485.1	96.41	GTDB	known	63.62	moderate	0.32	low	100.0
AB1635_Throat	Throat	AB1635_Throat.22	s__Sphingomonas sp004341505	GCF_004341505.2	95.13	GTDB	known	79.48	substantial	0.94	low	0.0
AB1635_Throat	Throat	AB1635_Throat.32	s__UBA7748 sp003862175	GCF_018128285.1	98.56	GTDB	known	71.7	substantial	2.1	low	0.0
AB1635_Throat	Throat	AB1635_Throat.24		HMP_2012__SRS019127__bin_5	96.7923	Pasolli_2019	known	59.8	moderate	0.85	low	0.0
AB1635_Throat	Throat	AB1635_Throat.35					novel	62.08	moderate	3.02	low	71.43
AB1635_Stool	Stool	AB1635_Stool.16	s__Collinsella sp902461085	MGYG000002755	95.1586	UHGG	known	95.97	near	0.6	low	0.0
AB1635_Stool	Stool	AB1635_Stool.21	s__Scatomorpha sp900545405	FengQ_2015__SID530373__bin_31	98.3284	Pasolli_2019	known	94.32	near	0.27	low	0.0
AB1635_Stool	Stool	AB1635_Stool.25	s__Ruminococcus_D bicirculans	SPMP99_bin.89	97.8596	SPMP	known	59.89	moderate	1.03	low	0.0
AB1635_Stool	Stool	AB1635_Stool.30	s__Alistipes finegoldii	GCF_000265365.1	98.97	GTDB	known	89.16	substantial	0.0	none	0.0
AB1635_Stool	Stool	AB1635_Stool.36	s__Akkermansia sp001580195	KarlssonFH_2013__S439__bin_23	99.4728	Pasolli_2019	known	97.96	near	0.0	none	0.0
AB1635_Saliva	Saliva	AB1635_Saliva.20	s__Centipeda sp015265235	GCA_015265235.1	97.02	GTDB	known	97.59	near	0.05	low	0.0
AB1635_Saliva	Saliva	AB1635_Saliva.6	s__Oribacterium sinus	GCF_014202695.1	95.66	GTDB	known	62.25	moderate	2.23	low	50.0
AB1635_Plaque	Plaque	AB1635_Plaque.10	s__Veillonella parvula_A	BackhedF_2015__SID238_4M__bin_4	96.8681	Pasolli_2019	known	96.45	near	3.02	low	33.33
AB1635_Plaque	Plaque	AB1635_Plaque.12	s__Bifidobacterium dentium	MGYG000001354	99.9304	UHGG	known	100.0	perfect	0.45	low	100.0
AB1635_Plaque	Plaque	AB1635_Plaque.19	s__Oribacterium sp000160135	GCF_000160135.1	97.18	GTDB	known	62.68	moderate	0.64	low	0.0
AB1635_Plaque	Plaque	AB1635_Plaque.39	s__Treponema_C maltophilum	GCF_000413055.1	97.01	GTDB	known	55.04	moderate	1.48	low	30.0
AB1635_Plaque	Plaque	AB1635_Plaque.44	s__Bulleidia moorei	GCF_000425005.1	98.01	GTDB	known	50.32	moderate	1.43	low	0.0
AB1635_Plaque	Plaque	AB1635_Plaque.48	s__Prevotella pleuritidis	HMP_2012__SRS017227__bin_41	98.853	Pasolli_2019	known	54.37	moderate	1.56	low	43.75
AB1635_Plaque	Plaque	AB1635_Plaque.35					novel	62.19	moderate	1.71	low	0.0
AB1634_Throat	Throat	AB1634_Throat.5	s__Campylobacter_A concisus_A	GCF_000466685.1	95.73	GTDB	known	60.54	moderate	1.3	low	75.0
AB1634_Throat	Throat	AB1634_Throat.9	s__Pauljensenia pyogenes_A	GCF_001070855.1	95.54	GTDB	known	90.86	near	1.66	low	0.0
AB1633_Throat	Throat	AB1633_Throat.16	s__Oribacterium asaccharolyticum	GCF_000238075.1	97.49	GTDB	known	99.36	near	0.64	low	50.0
AB1633_Throat	Throat	AB1633_Throat.18	s__Prevotella salivae	HMP_2012__SRS065278__bin_6	97.6697	Pasolli_2019	known	61.53	moderate	0.42	low	0.0
AB1633_Throat	Throat	AB1633_Throat.22	s__Actinomyces graevenitzii	GCF_000239695.1	96.83	GTDB	known	64.44	moderate	1.22	low	0.0
AB1633_Throat	Throat	AB1633_Throat.9	s__Eikenella halliae	GCF_001648475.1	95.46	GTDB	known	55.69	moderate	1.51	low	22.22
AB1633_Saliva	Saliva	AB1633_Saliva.19	s__Lancefieldella sp000564995	MGYG000003373	96.0231	UHGG	known	86.49	substantial	0.54	low	100.0
AB1633_Saliva	Saliva	AB1633_Saliva.6	s__Veillonella sp900550455	MGYG000003329	97.0431	UHGG	known	63.27	moderate	0.1	low	0.0
AB1632_Throat	Throat	AB1632_Throat.18					novel	61.54	moderate	0.0	none	0.0
AB1632_Stool	Stool	AB1632_Stool.19	s__Gemmiger qucibialis	SPMP46_bin.47	98.5914	SPMP	known	99.32	near	0.68	low	0.0
AB1632_Saliva	Saliva	AB1632_Saliva.13	s__Actinomyces oris	GCF_006546825.1	97.31	GTDB	known	80.23	substantial	2.03	low	30.0
AB1632_Plaque	Plaque	AB1632_Plaque.10	s__Oribacterium sp000160135	GCF_000160135.1	98.1	GTDB	known	69.66	moderate	1.33	low	33.33
AB1632_Plaque	Plaque	AB1632_Plaque.42	s__Hornefia minuta	GCA_003433295.1	98.4	GTDB	known	73.94	substantial	0.0	none	0.0
AB1632_Plaque	Plaque	AB1632_Plaque.41					novel	61.74	moderate	3.38	low	20.0
AB1628_Throat	Throat	AB1628_Throat.15	s__Stomatobaculum longum	MGYG000003001	97.4438	UHGG	known	89.08	substantial	1.27	low	50.0
AB1628_Saliva	Saliva	AB1628_Saliva.8	s__Kingella_B oralis	GCF_014054985.1	97.09	GTDB	known	60.52	moderate	1.49	low	55.56
AB1628_Plaque	Plaque	AB1628_Plaque.16	s__Capnocytophaga gingivalis	HMP_2012__SRS023538__bin_8	97.3991	Pasolli_2019	known	61.56	moderate	2.87	low	57.14
AB1627_Throat	Throat	AB1627_Throat.12	s__Actinomyces graevenitzii	MGYG000002941	97.5423	UHGG	known	54.92	moderate	0.47	low	0.0
AB1627_Throat	Throat	AB1627_Throat.19	s__Pauljensenia sp000308055	GCF_000308055.1	95.68	GTDB	known	64.03	moderate	1.72	low	100.0
AB1627_Stool	Stool	AB1627_Stool.13	s__Anaerotardibacter sp000436075	GCA_000436075.1	97.02	GTDB	known	63.03	moderate	3.61	low	10.0
AB1627_Saliva	Saliva	AB1627_Saliva.7	s__Neisseria sp000186165	CM_cf__CF_TNFC039IS_t1M15__bin_16	96.2612	Pasolli_2019	known	85.62	substantial	1.47	low	62.5
AB1627_Plaque	Plaque	AB1627_Plaque.14	s__Rothia aeria	GCA_002355935.1	97.52	GTDB	known	66.21	moderate	1.21	low	33.33
AB1627_Plaque	Plaque	AB1627_Plaque.26	s__F0058 sp000163695	CM_periimplantitis__SP_125SPI_T016__bin_4	97.3291	Pasolli_2019	known	87.38	substantial	0.81	low	0.0
AB1627_Plaque	Plaque	AB1627_Plaque.28	s__Kingella_B oralis	GCF_014054985.1	97.28	GTDB	known	76.5	substantial	2.06	low	47.37
AB1627_Plaque	Plaque	AB1627_Plaque.30	s__Oribacterium sp000160135	GCF_000160135.1	97.89	GTDB	known	86.37	substantial	0.96	low	50.0
AB1627_Plaque	Plaque	AB1627_Plaque.32	s__Dialister invisus	MGYG000004158	98.8123	UHGG	known	62.07	moderate	0.0	none	0.0
AB1627_Plaque	Plaque	AB1627_Plaque.45	s__Lancefieldella parvula	GCF_000024225.1	96.24	GTDB	known	92.02	near	0.0	none	0.0
AB1627_Plaque	Plaque	AB1627_Plaque.24		CM_periimplantitis__SP_323SPI_T016__bin_23	95.9471	Pasolli_2019	known	83.13	substantial	3.09	low	20.0
AB1627_Plaque	Plaque	AB1627_Plaque.4		HMP_2012__SRS017227__bin_44	98.7166	Pasolli_2019	known	90.41	near	0.78	low	0.0
AB1627_Plaque	Plaque	AB1627_Plaque.11					novel	61.25	moderate	0.0	none	0.0
AB1627_Forehead	Skin Forehead	AB1627_Forehead.12	s__Rothia mucilaginosa	GCF_000175615.1	96.65	GTDB	known	85.78	substantial	2.5	low	20.0
AB1627_Forehead	Skin Forehead	AB1627_Forehead.10					novel	69.28	moderate	1.64	low	28.57
AB1624_Diseased	Skin Diseased	AB1624_Diseased.10	s__Porphyromonas_A sp900120395	GCA_900120395.1	97.32	GTDB	known	57.49	moderate	0.0	none	0.0
AB1624_Diseased	Skin Diseased	AB1624_Diseased.23	s__Olegusella massiliensis	MGYG000001545	98.3204	UHGG	known	93.15	near	0.2	low	0.0
AB1624_Diseased	Skin Diseased	AB1624_Diseased.25	s__Corynebacterium aurimucosum_E	MGYG000003380	96.81	UHGG	known	90.71	near	3.42	low	53.33
AB1624_Diseased	Skin Diseased	AB1624_Diseased.27	s__Jonquetella anthropi	MGYG000003722	99.4741	UHGG	known	100.0	perfect	0.0	none	0.0
AB1624_Diseased	Skin Diseased	AB1624_Diseased.3	s__Slackia exigua	MGYG000002910	99.3372	UHGG	known	84.24	substantial	2.8	low	7.69
AB1624_Diseased	Skin Diseased	AB1624_Diseased.35	s__Peptostreptococcus stomatis	GCF_000147675.1	98.31	GTDB	known	51.11	moderate	0.07	low	0.0
AB1624_Diseased	Skin Diseased	AB1624_Diseased.36	s__Stomatobaculum naviforme	MGYG000003786	99.6224	UHGG	known	99.16	near	0.63	low	0.0
AB1624_Diseased	Skin Diseased	AB1624_Diseased.43	s__Ezakiella sp900540185	VincentC_2016__MM041_1_megahit__bin_1	96.543	Pasolli_2019	known	95.34	near	0.0	none	0.0
AB1624_Diseased	Skin Diseased	AB1624_Diseased.9	s__Campylobacter_B ureolyticus	MGYG000002543	95.8982	UHGG	known	79.43	substantial	0.55	low	0.0
AB1624_Diseased	Skin Diseased	AB1624_Diseased.1		MGYG000003788	98.5854	UHGG	known	100.0	perfect	0.0	none	0.0
AB1624_Diseased	Skin Diseased	AB1624_Diseased.16					novel	99.05	near	0.95	low	0.0
AB1624_Diseased	Skin Diseased	AB1624_Diseased.19					novel	97.9	near	0.0	none	0.0
AB1624_Diseased	Skin Diseased	AB1624_Diseased.20					novel	82.63	substantial	2.36	low	40.0
AB1624_Diseased	Skin Diseased	AB1624_Diseased.31					novel	84.37	substantial	1.49	low	0.0
AB1624_Diseased	Skin Diseased	AB1624_Diseased.34					novel	52.87	moderate	2.36	low	0.0
AB1624_Diseased	Skin Diseased	AB1624_Diseased.37					novel	51.16	moderate	0.87	low	0.0
AB1623_Diseased	Skin Diseased	AB1623_Diseased.10	s__Peptoniphilus_C sp943913915	GCA_943913915.1	97.32	GTDB	known	97.84	near	0.0	none	0.0
AB1623_Diseased	Skin Diseased	AB1623_Diseased.4	s__Micrococcus luteus	GCF_000023205.1	97.94	GTDB	known	72.91	substantial	2.14	low	41.67
AB1623_Diseased	Skin Diseased	AB1623_Diseased.9	s__Corynebacterium pseudotuberculosis	GCF_002155265.1	99.94	GTDB	known	99.56	near	0.15	low	100.0
AB1622_Forehead	Skin Forehead	AB1622_Forehead.1	s__Staphylococcus saccharolyticus	GCF_900458815.1	98.06	GTDB	known	93.4	near	2.13	low	28.57
AB1621_SkinArm	Skin Arm	AB1621_SkinArm.4	s__Rothia dentocariosa	HMP_2012__SRS013252__bin_19	97.4801	Pasolli_2019	known	62.25	moderate	1.21	low	66.67
AB1621_Forehead	Skin Forehead	AB1621_Forehead.1	s__Neisseria perflava	MGYG000003388	97.7675	UHGG	known	64.78	moderate	1.13	low	83.33
AB1620_Diseased	Skin Diseased	AB1620_Diseased.1	s__Porphyromonas_A sp001808555	GCF_001808555.1	97.05	GTDB	known	86.63	substantial	1.59	low	14.29
AB1620_Diseased	Skin Diseased	AB1620_Diseased.18	s__Prevotella colorans	GCF_003096815.1	98.4	GTDB	known	98.47	near	0.34	low	0.0
AB1620_Diseased	Skin Diseased	AB1620_Diseased.21	s__Campylobacter_B hominis	VincentC_2016__MM020_3_megahit__bin_1	97.9847	Pasolli_2019	known	99.51	near	1.6	low	40.0
AB1620_Diseased	Skin Diseased	AB1620_Diseased.24	s__Peptostreptococcus sp000758885	GCF_000758885.1	99.14	GTDB	known	97.9	near	0.0	none	0.0
AB1620_Diseased	Skin Diseased	AB1620_Diseased.29	s__Ezakiella coagulans	MGYG000003740	97.7875	UHGG	known	68.24	moderate	0.0	none	0.0
AB1620_Diseased	Skin Diseased	AB1620_Diseased.35	s__Porphyromonas_A somerae	LiJ_2014__V1_FI17__bin_55	97.4041	Pasolli_2019	known	79.3	substantial	0.39	low	0.0
AB1620_Diseased	Skin Diseased	AB1620_Diseased.36	s__Pyramidobacter piscolens	GCF_000177335.1	99.24	GTDB	known	100.0	perfect	0.0	none	0.0
AB1620_Diseased	Skin Diseased	AB1620_Diseased.8	s__Peptococcus niger	GCF_900101835.1	96.78	GTDB	known	71.1	substantial	0.68	low	0.0
AB1620_Diseased	Skin Diseased	AB1620_Diseased.17					novel	68.36	moderate	0.0	none	0.0
AB1620_Diseased	Skin Diseased	AB1620_Diseased.5					novel	72.86	substantial	1.42	low	50.0
AB1620_Diseased	Skin Diseased	AB1620_Diseased.7					novel	85.78	substantial	2.59	low	16.67
AB1616_Diseased	Skin Diseased	AB1616_Diseased.12	s__Bifidobacterium adolescentis	SPMP23_bin.57	98.5357	SPMP	known	82.27	substantial	1.09	low	20.0
AB1616_Diseased	Skin Diseased	AB1616_Diseased.13	s__Staphylococcus pettenkoferi	OhJ_2014__MET0252__bin_1	96.7198	Pasolli_2019	known	98.9	near	1.8	low	0.0
AB1615_SkinArm	Skin Arm	AB1615_SkinArm.2	s__Staphylococcus saprophyticus	GCF_000010125.1	99.5	GTDB	known	93.89	near	2.41	low	0.0
AB1615_Diseased	Skin Diseased	AB1615_Diseased.10	s__Berryella sp900604965	GCF_900604965.1	99.23	GTDB	known	99.19	near	0.81	low	100.0
AB1615_Diseased	Skin Diseased	AB1615_Diseased.16	s__Gleimia europaea_B	GCA_000411155.1	98.57	GTDB	known	81.48	substantial	2.98	low	0.0
AB1615_Diseased	Skin Diseased	AB1615_Diseased.20	s__Porphyromonas_A sp001808555	VincentC_2016__MM080_megahit__bin_11	96.2459	Pasolli_2019	known	95.53	near	0.63	low	0.0
AB1615_Diseased	Skin Diseased	AB1615_Diseased.25	s__Actinotignum sanguinis	GCF_003957255.1	96.61	GTDB	known	67.0	moderate	0.0	none	0.0
AB1615_Diseased	Skin Diseased	AB1615_Diseased.34	s__CAJPTP01 sp905373555	MGYG000003735	98.339	UHGG	known	93.49	near	0.26	low	0.0
AB1615_Diseased	Skin Diseased	AB1615_Diseased.35	s__Corynebacterium sp001767255	GCF_001767255.1	97.48	GTDB	known	75.76	substantial	0.0	none	0.0
AB1615_Diseased	Skin Diseased	AB1615_Diseased.40	s__CAJPSE01 sp905373185	GCA_905373185.1	96.36	GTDB	known	63.42	moderate	3.54	low	33.33
AB1615_Diseased	Skin Diseased	AB1615_Diseased.42	s__Peptoniphilus_C coxii	GCF_001553115.1	97.59	GTDB	known	98.25	near	0.0	none	0.0
AB1615_Diseased	Skin Diseased	AB1615_Diseased.43	s__Urinicoccus massiliensis	GCF_900120405.1	97.47	GTDB	known	59.09	moderate	0.0	none	0.0
AB1615_Diseased	Skin Diseased	AB1615_Diseased.47	s__Slackia exigua	MGYG000002910	99.1417	UHGG	known	56.92	moderate	1.01	low	50.0
AB1615_Diseased	Skin Diseased	AB1615_Diseased.28		FengQ_2015__SID31878__bin_68	97.056	Pasolli_2019	known	69.24	moderate	1.17	low	57.14
AB1615_Diseased	Skin Diseased	AB1615_Diseased.39		MGYG000003776	96.7656	UHGG	known	83.7	substantial	0.71	low	100.0
AB1615_Diseased	Skin Diseased	AB1615_Diseased.11					novel	98.19	near	1.22	low	0.0
AB1615_Diseased	Skin Diseased	AB1615_Diseased.31					novel	99.95	near	3.02	low	30.0
AB1615_Diseased	Skin Diseased	AB1615_Diseased.50					novel	92.78	near	0.64	low	0.0
AB1614_SkinArm	Skin Arm	AB1614_SkinArm.2	s__Streptococcus thermophilus	MGYG000004345	99.4755	UHGG	known	52.18	moderate	0.72	low	33.33
AB1614_Forehead	Skin Forehead	AB1614_Forehead.4	s__Streptococcus pyogenes	GCF_002055535.1	98.54	GTDB	known	60.84	moderate	0.74	low	11.11
AB1614_Diseased	Skin Diseased	AB1614_Diseased.4	s__Atopobium deltae	GCF_001552785.1	99.23	GTDB	known	99.6	near	0.0	none	0.0
AB1614_Diseased	Skin Diseased	AB1614_Diseased.5	s__Streptococcus pyogenes	GCF_002055535.1	98.64	GTDB	known	76.01	substantial	0.77	low	0.0
AB1614_Diseased	Skin Diseased	AB1614_Diseased.7	s__Staphylococcus aureus	MGYG000002337	97.6375	UHGG	known	99.51	near	0.08	low	0.0
AB1614_Diseased	Skin Diseased	AB1614_Diseased.9	s__Pauljensenia turicensis	GCF_000296505.1	98.83	GTDB	known	100.0	perfect	1.3	low	0.0
AB1604_Throat	Throat	AB1604_Throat.11	s__Bifidobacterium dentium	LiJ_2014__V1_CD7-0-PN__bin_21	99.7781	Pasolli_2019	known	85.86	substantial	1.25	low	14.29
AB1604_Throat	Throat	AB1604_Throat.25	s__Lancefieldella rimae	GCF_000174015.1	96.46	GTDB	known	52.65	moderate	0.0	none	0.0
AB1604_Throat	Throat	AB1604_Throat.5	s__Scardovia inopinata	GCF_001042695.1	98.91	GTDB	known	75.3	substantial	1.01	low	0.0
AB1604_Throat	Throat	AB1604_Throat.8	s__Mogibacterium diversum	GCF_002998925.1	96.99	GTDB	known	58.14	moderate	2.2	low	25.0
AB1604_Saliva	Saliva	AB1604_Saliva.8	s__Limosilactobacillus vaginalis	GCF_000159435.1	98.88	GTDB	known	98.91	near	0.54	low	0.0
AB1593_Throat	Throat	AB1593_Throat.11	s__Anaeroglobus micronuciformis	GCF_000165735.1	97.67	GTDB	known	55.99	moderate	0.76	low	0.0
AB1593_Throat	Throat	AB1593_Throat.16	s__Rothia dentocariosa	GCF_000164695.2	95.84	GTDB	known	57.92	moderate	1.32	low	50.0
AB1593_Throat	Throat	AB1593_Throat.36	s__Selenomonas sputigena	GCF_000208405.1	95.79	GTDB	known	89.0	substantial	3.32	low	37.5
AB1593_SkinArm	Skin Arm	AB1593_SkinArm.11	s__Actinomyces graevenitzii	MGYG000002941	97.187	UHGG	known	56.17	moderate	0.8	low	25.0
AB1593_SkinArm	Skin Arm	AB1593_SkinArm.13	s__Actinotignum urinale	GCA_000420445.1	99.01	GTDB	known	67.54	moderate	0.0	none	0.0
AB1593_SkinArm	Skin Arm	AB1593_SkinArm.1		HMP_2012__SRS019028__bin_14	95.6543	Pasolli_2019	known	65.81	moderate	0.0	none	0.0
AB1593_SkinArm	Skin Arm	AB1593_SkinArm.8					novel	98.34	near	1.32	low	0.0
AB1593_Saliva	Saliva	AB1593_Saliva.17	s__Porphyromonas pasteri	GCF_014647755.1	96.16	GTDB	known	66.2	moderate	0.0	none	0.0
AB1593_Saliva	Saliva	AB1593_Saliva.22	s__Centipeda felix	GCF_900186465.1	96.66	GTDB	known	61.44	moderate	4.86	low	59.52
AB1593_Saliva	Saliva	AB1593_Saliva.36					novel	55.04	moderate	0.0	none	0.0
AB1593_Saliva	Saliva	AB1593_Saliva.38					novel	50.07	moderate	4.63	low	60.0
AB1588_Saliva	Saliva	AB1588_Saliva.2	s__Pauljensenia sp018375675	GCA_018375675.1	97.77	GTDB	known	98.93	near	1.11	low	33.33
AB1588_Saliva	Saliva	AB1588_Saliva.8	s__Actinomyces oris_A	GCF_001553935.1	96.66	GTDB	known	85.17	substantial	2.93	low	44.44
AB1588_Saliva	Saliva	AB1588_Saliva.16					novel	70.32	substantial	0.85	low	42.86
AB1588_Saliva	Saliva	AB1588_Saliva.6					novel	51.04	moderate	3.07	low	40.0
AB1588_Plaque	Plaque	AB1588_Plaque.1	s__Lachnoanaerobaculum saburreum	GCF_000185385.1	97.78	GTDB	known	51.62	moderate	0.08	low	50.0
AB1588_Plaque	Plaque	AB1588_Plaque.22	s__Eikenella halliae	GCF_001648475.1	95.49	GTDB	known	72.43	substantial	1.21	low	22.22
AB1588_Eye	Eye	AB1588_Eye.13	s__Escherichia coli	SPMP13_bin.62	98.264	SPMP	known	56.15	moderate	0.37	low	50.0
AB1587_Throat	Throat	AB1587_Throat.1	s__Bulleidia sp927911475	HMP_2012__SRS021496__bin_65	98.35	Pasolli_2019	known	100.0	perfect	0.95	low	0.0
AB1587_Throat	Throat	AB1587_Throat.5	s__Stomatobaculum longum	MGYG000003001	96.9587	UHGG	known	60.4	moderate	0.75	low	0.0
AB1587_Saliva	Saliva	AB1587_Saliva.15	s__Rothia dentocariosa	HMP_2012__SRS013252__bin_19	97.2572	Pasolli_2019	known	56.87	moderate	0.22	low	100.0
AB1587_Saliva	Saliva	AB1587_Saliva.4	s__Bulleidia sp927911475	HMP_2012__SRS021496__bin_65	98.2723	Pasolli_2019	known	62.71	moderate	2.29	low	0.0
AB1587_Saliva	Saliva	AB1587_Saliva.7	s__Gemella sanguinis	HMP_2012__SRS047210__bin_28	97.5018	Pasolli_2019	known	76.72	substantial	4.81	low	9.09
AB1587_Plaque	Plaque	AB1587_Plaque.5	s__Pauljensenia sp000308055	GCF_000308055.1	95.86	GTDB	known	57.46	moderate	1.09	low	0.0
AB1498_Stool	Stool	AB1498_Stool.17	s__Escherichia coli	GCF_003697165.2	98.97	GTDB	known	84.2	substantial	0.55	low	30.0
AB1498_Stool	Stool	AB1498_Stool.37	s__Adlercreutzia hattorii	GCF_011405655.1	95.14	GTDB	known	55.13	moderate	3.71	low	11.11
AB1498_Stool	Stool	AB1498_Stool.4	s__Congzhengia minquanensis	MGYG000000820	99.3979	UHGG	known	60.58	moderate	0.67	low	0.0
AB1498_Stool	Stool	AB1498_Stool.45	s__Pseudobutyricicoccus lothianensis	GCA_904419295.1	99.21	GTDB	known	77.92	substantial	1.48	low	66.67
AB1498_Stool	Stool	AB1498_Stool.49	s__Slackia_A piriformis	SPMP86_bin.55	95.6437	SPMP	known	93.55	near	1.32	low	0.0
AB1498_Stool	Stool	AB1498_Stool.58	s__Agathobaculum sp003481705	SPMP82_bin.22	98.5782	SPMP	known	55.17	moderate	0.0	none	0.0
AB1498_Saliva	Saliva	AB1498_Saliva.1	s__Campylobacter_A concisus_C	GCF_003048615.2	96.03	GTDB	known	55.66	moderate	0.76	low	75.0
AB1498_Saliva	Saliva	AB1498_Saliva.15	s__Centipeda sp015265235	GCA_015265235.1	96.31	GTDB	known	57.08	moderate	1.14	low	100.0
AB1498_Saliva	Saliva	AB1498_Saliva.21	s__Granulicatella adiacens_A	GCA_018364485.1	95.26	GTDB	known	58.73	moderate	4.49	low	23.08
AB1498_Plaque	Plaque	AB1498_Plaque.19	s__Prevotella oris	GCF_900637655.1	98.6	GTDB	known	99.32	near	0.0	none	0.0
AB1498_Plaque	Plaque	AB1498_Plaque.7	s__Fusobacterium animalis	NielsenHB_2014__V1_CD18_3__bin_16	97.513	Pasolli_2019	known	95.45	near	0.0	none	0.0
AB1498_Plaque	Plaque	AB1498_Plaque.8					novel	73.0	substantial	0.54	low	33.33
AB1498_Forehead	Skin Forehead	AB1498_Forehead.9	s__Ottowia sp018060485	GCA_018060485.1	98.66	GTDB	known	90.75	near	0.33	low	33.33
AB1498_Eye	Eye	AB1498_Eye.3	s__Xanthomonas_B massiliensis	MGYG000001534	98.1309	UHGG	known	58.68	moderate	2.3	low	0.0
AB1497_Saliva	Saliva	AB1497_Saliva.10	s__Bulleidia sp015256775	GCA_015256775.1	97.38	GTDB	known	55.0	moderate	1.03	low	0.0
AB1497_Saliva	Saliva	AB1497_Saliva.18	s__Porphyromonas pasteri	GCF_014647755.1	96.58	GTDB	known	65.91	moderate	1.36	low	66.67
AB1497_Saliva	Saliva	AB1497_Saliva.26	s__Nanosynbacter sp022828255	GCF_022828255.1	97.9	GTDB	known	64.96	moderate	0.85	low	0.0
AB1497_Saliva	Saliva	AB1497_Saliva.27	s__Pauljensenia sp000758755	HMP_2012__SRS019607__bin_6	97.1151	Pasolli_2019	known	55.17	moderate	1.72	low	0.0
AB1497_Saliva	Saliva	AB1497_Saliva.8	s__Stomatobaculum longum_A	HMP_2012__SRS049389__bin_7	97.6453	Pasolli_2019	known	59.13	moderate	1.27	low	0.0
AB1497_Plaque	Plaque	AB1497_Plaque.10	s__Lautropia mirabilis	CM_periimplantitis__SP_345SPT_T016__bin_6	97.0201	Pasolli_2019	known	50.84	moderate	1.12	low	40.0
AB1497_Plaque	Plaque	AB1497_Plaque.30	s__Scardovia wiggsiae	FerrettiP_2018__CA_C10031IS2541FE_t4M15__bin_9	96.9901	Pasolli_2019	known	96.57	near	0.06	low	0.0
AB1497_Plaque	Plaque	AB1497_Plaque.4	s__Neisseria elongata	GCF_900113545.1	95.97	GTDB	known	60.34	moderate	2.59	low	50.0
AB1495_Throat	Throat	AB1495_Throat.12	s__Jonquetella anthropi	GCF_000237805.1	99.32	GTDB	known	59.94	moderate	0.0	none	0.0
AB1495_Throat	Throat	AB1495_Throat.21	s__Eggerthia catenaformis	GCF_000340375.1	99.12	GTDB	known	62.74	moderate	0.09	low	0.0
AB1495_Throat	Throat	AB1495_Throat.24	s__Campylobacter_A concisus_T	GCF_003048375.1	96.17	GTDB	known	53.26	moderate	0.83	low	50.0
AB1495_Stool	Stool	AB1495_Stool.12	s__Parolsenella catena	SPMP45_bin.85	97.9449	SPMP	known	75.35	substantial	2.21	low	20.0
AB1495_Stool	Stool	AB1495_Stool.17	s__UBA11524 sp000437595	CosteaPI_2017__SID713B035-11-0-0__bin_37	97.3674	Pasolli_2019	known	59.35	moderate	2.7	low	33.33
AB1495_Stool	Stool	AB1495_Stool.33	s__Bilophila wadsworthia	SPMP06_bin.44	98.9498	SPMP	known	53.79	moderate	1.23	low	0.0
AB1495_Stool	Stool	AB1495_Stool.35	s__Sodaliphilus sp004557565	GCA_004557565.1	98.15	GTDB	known	65.69	moderate	0.34	low	0.0
AB1495_Saliva	Saliva	AB1495_Saliva.25	s__Lancefieldella sp000564995	MGYG000003373	95.9906	UHGG	known	90.95	near	3.23	low	100.0
AB1495_Saliva	Saliva	AB1495_Saliva.7	s__Pauljensenia sp000758755	HMP_2012__SRS019607__bin_6	96.2918	Pasolli_2019	known	78.94	substantial	2.8	low	55.56
AB1495_Plaque	Plaque	AB1495_Plaque.22	s__Fusobacterium animalis	NielsenHB_2014__V1_CD18_3__bin_16	97.4466	Pasolli_2019	known	66.74	moderate	0.38	low	0.0
AB1495_Plaque	Plaque	AB1495_Plaque.30	s__CAJPQU01 sp905373705	GCA_905373705.1	95.74	GTDB	known	93.78	near	4.42	low	60.87
AB1495_Eye	Eye	AB1495_Eye.1	s__Xanthomonas_B massiliensis	GCF_900018785.1	98.84	GTDB	known	55.46	moderate	1.73	low	38.46
AB1493_Throat	Throat	AB1493_Throat.14	s__Campylobacter_A concisus_C	GCF_003048615.2	96.6	GTDB	known	57.04	moderate	1.17	low	75.0
AB1493_Throat	Throat	AB1493_Throat.19	s__Granulicatella sp001071995	GCF_001071995.1	96.83	GTDB	known	59.73	moderate	2.06	low	42.86
AB1493_Stool	Stool	AB1493_Stool.13	s__UBA7173 sp900548705	Bengtsson-PalmeJ_2015__TRAVELRES12__bin_114	97.2746	Pasolli_2019	known	97.3	near	1.07	low	0.0
AB1493_Stool	Stool	AB1493_Stool.21	s__Dialister sp002320515	CosteaPI_2017__SID713A023-11-0-0__bin_37	97.5938	Pasolli_2019	known	100.0	perfect	0.63	low	100.0
AB1493_Stool	Stool	AB1493_Stool.25	s__Ventricola sp900542395	LiSS_2016__FAT_008-22-84-0__bin_15	98.0198	Pasolli_2019	known	80.95	substantial	1.48	low	40.0
AB1493_Stool	Stool	AB1493_Stool.31	s__Ruminococcus_E bromii	GCF_002834225.1	98.13	GTDB	known	97.99	near	1.01	low	0.0
AB1493_Stool	Stool	AB1493_Stool.39	s__Alistipes putredinis	SPMP40_bin.104	98.9351	SPMP	known	96.63	near	0.96	low	0.0
AB1493_Plaque	Plaque	AB1493_Plaque.27	s__Johnsonella ignava	GCF_000235445.1	98.95	GTDB	known	68.56	moderate	4.67	low	0.0
AB1493_Plaque	Plaque	AB1493_Plaque.3	s__Neisseria macacae	MGYG000001381	96.8814	UHGG	known	79.98	substantial	3.8	low	29.63
AB1493_Plaque	Plaque	AB1493_Plaque.33	s__Prevotella conceptionensis	GCF_000312305.1	95.76	GTDB	known	62.91	moderate	1.78	low	12.5
AB1493_Plaque	Plaque	AB1493_Plaque.8	s__Centipeda felix	GCF_900186465.1	97.88	GTDB	known	52.36	moderate	4.61	low	43.48
AB1493_Forehead	Skin Forehead	AB1493_Forehead.4	s__Xanthomonas_B massiliensis	MGYG000001534	98.7437	UHGG	known	50.4	moderate	0.7	low	0.0
AB1492_Throat	Throat	AB1492_Throat.4	s__Kingella_A denitrificans	GCF_000190695.1	95.96	GTDB	known	65.48	moderate	1.02	low	16.67
AB1492_Throat	Throat	AB1492_Throat.9	s__Actinomyces graevenitzii	MGYG000002941	97.2643	UHGG	known	57.66	moderate	0.47	low	0.0
AB1492_SkinArm	Skin Arm	AB1492_SkinArm.4	s__Micrococcus luteus	MGYG000000101	98.3928	UHGG	known	56.35	moderate	1.07	low	0.0
AB1492_SkinArm	Skin Arm	AB1492_SkinArm.5	s__Xanthomonas_B massiliensis	GCF_900018785.1	99.08	GTDB	known	91.48	near	1.28	low	14.29
AB1492_Saliva	Saliva	AB1492_Saliva.3	s__Neisseria subflava_D	GCA_024205705.1	96.02	GTDB	known	62.16	moderate	1.09	low	85.71
AB1492_Plaque	Plaque	AB1492_Plaque.6	s__Peptidiphaga gingivicola	GCF_001652275.1	98.41	GTDB	known	62.21	moderate	1.19	low	0.0
AB1492_Plaque	Plaque	AB1492_Plaque.1					novel	61.88	moderate	2.79	low	33.33
AB1491_Throat	Throat	AB1491_Throat.34					novel	74.95	substantial	3.01	low	8.33
AB1491_Saliva	Saliva	AB1491_Saliva.4	s__Lancefieldella sp000564995	MGYG000003373	96.2499	UHGG	known	82.01	substantial	0.81	low	0.0
AB1491_Plaque	Plaque	AB1491_Plaque.25	s__Campylobacter_A concisus_R	MGYG000001392	96.0333	UHGG	known	85.2	substantial	2.74	low	61.54
AB1491_Plaque	Plaque	AB1491_Plaque.31	s__Campylobacter_B gracilis	GCF_001190745.1	95.33	GTDB	known	77.51	substantial	1.82	low	46.15
AB1491_Forehead	Skin Forehead	AB1491_Forehead.7	s__Paracoccus aeridis	GCF_004923205.2	98.51	GTDB	known	55.18	moderate	0.15	low	0.0
AB1490_Stool	Stool	AB1490_Stool.16	s__Fimadaptatus sp900553645	MGYG000004044	97.6232	UHGG	known	76.98	substantial	0.7	low	0.0
AB1490_Stool	Stool	AB1490_Stool.33	s__F23-B02 sp001916715	GCA_001916715.1	98.59	GTDB	known	65.22	moderate	0.57	low	0.0
AB1490_Stool	Stool	AB1490_Stool.7	s__Slackia_A isoflavoniconvertens	CosteaPI_2017__SID713A052-11-90-0__bin_63	97.0854	Pasolli_2019	known	73.92	substantial	0.0	none	0.0
AB1490_Stool	Stool	AB1490_Stool.8	s__Dialister sp900557365	GCA_900557365.1	97.92	GTDB	known	61.3	moderate	0.47	low	100.0
AB1490_Stool	Stool	AB1490_Stool.9	s__Pauljensenia sp000278725	CM_cf__CF_TNFC003SA_t1M15__bin_7	97.9191	Pasolli_2019	known	67.76	moderate	1.37	low	50.0
AB1490_Stool	Stool	AB1490_Stool.44		MGYG000004085	98.4021	UHGG	known	52.68	moderate	0.67	low	0.0
AB1490_Saliva	Saliva	AB1490_Saliva.4	s__F0428 sp003043955	HMP_2012__SRS014470__bin_82	98.6482	Pasolli_2019	known	56.56	moderate	0.0	none	0.0
AB1490_Saliva	Saliva	AB1490_Saliva.7	s__Granulicatella sp001058355	GCA_001058355.1	95.04	GTDB	known	70.1	substantial	1.68	low	20.0
AB1490_Plaque	Plaque	AB1490_Plaque.11	s__Eikenella halliae	GCF_001648475.1	95.52	GTDB	known	51.88	moderate	1.72	low	0.0
AB1490_Plaque	Plaque	AB1490_Plaque.15	s__Eubacterium_B infirmum	GCA_900450455.1	98.01	GTDB	known	53.14	moderate	2.36	low	42.86
AB1490_Plaque	Plaque	AB1490_Plaque.18	s__Saccharimonas sp015257665	HMP_2012__SRS018157__bin_12	95.2012	Pasolli_2019	known	59.83	moderate	0.85	low	0.0
AB1490_Plaque	Plaque	AB1490_Plaque.43	s__Prevotella denticola	CM_periimplantitis__SP_143SPI_T016__bin_31	98.3438	Pasolli_2019	known	98.99	near	0.08	low	100.0
AB1490_Plaque	Plaque	AB1490_Plaque.47		HMP_2012__SRS017691__bin_12	95.1581	Pasolli_2019	known	63.11	moderate	0.0	none	0.0
AB1490_Plaque	Plaque	AB1490_Plaque.44					novel	62.96	moderate	1.71	low	0.0
AB1490_Forehead	Skin Forehead	AB1490_Forehead.2	s__Micrococcus luteus	MGYG000000101	98.6101	UHGG	known	73.37	substantial	0.51	low	0.0
AB1489_Throat	Throat	AB1489_Throat.9	s__Anaeroglobus micronuciformis	CM_cf__CF_TNFC002SA_t1M15__bin_33	97.7315	Pasolli_2019	known	63.03	moderate	0.0	none	0.0
AB1489_Throat	Throat	AB1489_Throat.4					novel	52.56	moderate	0.0	none	0.0
AB1489_Saliva	Saliva	AB1489_Saliva.10	s__Tannerella serpentiformis	GCF_003033925.1	96.74	GTDB	known	53.78	moderate	1.15	low	33.33
AB1489_Saliva	Saliva	AB1489_Saliva.11	s__Saccharimonas sp013333795	GCA_013333795.2	96.57	GTDB	known	55.13	moderate	0.0	none	0.0
AB1489_Saliva	Saliva	AB1489_Saliva.26	s__Stomatobaculum longum	MGYG000003001	97.1874	UHGG	known	66.95	moderate	4.22	low	55.56
AB1489_Saliva	Saliva	AB1489_Saliva.32	s__Pauljensenia pyogenes_A	GCF_001070855.1	97.58	GTDB	known	59.15	moderate	0.27	low	50.0
AB1489_Saliva	Saliva	AB1489_Saliva.37	s__Campylobacter_A concisus_T	GCF_003048375.1	95.41	GTDB	known	76.51	substantial	3.06	low	88.89
AB1489_Plaque	Plaque	AB1489_Plaque.2	s__CAJPQU01 sp905372875	GCA_905372875.1	98.18	GTDB	known	99.16	near	0.0	none	0.0
AB1489_Plaque	Plaque	AB1489_Plaque.38	s__Aggregatibacter sp000466335	HMP_2012__SRS043772__bin_22	95.5809	Pasolli_2019	known	99.66	near	1.98	low	15.38
AB1489_Plaque	Plaque	AB1489_Plaque.45	s__F0058 sp905372605	HMP_2012__SRS063932__bin_49	97.1067	Pasolli_2019	known	83.32	substantial	1.09	low	0.0
AB1489_Plaque	Plaque	AB1489_Plaque.5	s__Lancefieldella rimae	CM_periimplantitis__SP_323SPI_T016__bin_23	96.3355	Pasolli_2019	known	60.83	moderate	0.81	low	0.0
AB1489_Plaque	Plaque	AB1489_Plaque.57	s__Porphyromonas sp905372525	GCA_905372525.1	96.6	GTDB	known	94.41	near	0.0	none	0.0
AB1489_Plaque	Plaque	AB1489_Plaque.3					novel	59.54	moderate	1.71	low	0.0
AB1488_Forehead	Skin Forehead	AB1488_Forehead.6	s__Xanthomonas_B massiliensis	MGYG000001534	98.7645	UHGG	known	56.58	moderate	1.2	low	22.22
AB1486_Stool	Stool	AB1486_Stool.24	s__Streptococcus salivarius	GCF_000785515.1	97.06	GTDB	known	55.38	moderate	2.85	low	33.33
AB1486_Stool	Stool	AB1486_Stool.32	s__Parabacteroides distasonis	SPMP06_bin.64	98.5698	SPMP	known	63.98	moderate	0.96	low	0.0
AB1486_Stool	Stool	AB1486_Stool.35	s__UBA7173 sp900545955	Bengtsson-PalmeJ_2015__TRAVELRES45__bin_45	98.6663	Pasolli_2019	known	96.04	near	0.38	low	0.0
AB1486_Stool	Stool	AB1486_Stool.38	s__Bilophila wadsworthia	MGYG000001359	98.8967	UHGG	known	82.35	substantial	2.53	low	0.0
AB1486_Stool	Stool	AB1486_Stool.17		MGYG000004335	95.0479	UHGG	known	95.16	near	1.61	low	50.0
AB1486_Plaque	Plaque	AB1486_Plaque.33	s__Catonella morbi	GCF_000160035.2	96.97	GTDB	known	76.17	substantial	3.02	low	0.0
AB1486_Plaque	Plaque	AB1486_Plaque.4	s__Treponema_D buccale	GCF_024181585.1	98.28	GTDB	known	79.13	substantial	2.96	low	12.5
AB1486_Plaque	Plaque	AB1486_Plaque.27		CM_periimplantitis__SP_264SPI_T016__bin_10	96.7808	Pasolli_2019	known	100.0	perfect	0.0	none	0.0
AB1486_Plaque	Plaque	AB1486_Plaque.18					novel	95.19	near	0.37	low	0.0
AB1486_Eye	Eye	AB1486_Eye.1	s__Xanthomonas_B massiliensis	GCF_900018785.1	98.57	GTDB	known	51.14	moderate	1.55	low	0.0
AB1485_Throat	Throat	AB1485_Throat.15	s__Centipeda sp015265235	GCA_015265235.1	95.57	GTDB	known	71.13	substantial	0.58	low	0.0
AB1485_Throat	Throat	AB1485_Throat.2	s__Campylobacter_A concisus_A	GCF_000466685.1	96.46	GTDB	known	95.9	near	0.74	low	0.0
AB1485_Stool	Stool	AB1485_Stool.11	s__CAG-41 sp900066215	SPMP35_bin.13	98.3204	SPMP	known	67.54	moderate	0.34	low	0.0
AB1485_Stool	Stool	AB1485_Stool.18	s__CAG-103 sp000432375	CosteaPI_2017__SID713B026-11-90-0__bin_59	99.3749	Pasolli_2019	known	53.85	moderate	4.91	low	8.33
AB1485_Stool	Stool	AB1485_Stool.19	s__Rhodococcus kroppenstedtii	GCF_900111805.1	98.19	GTDB	known	76.34	substantial	1.87	low	37.5
AB1485_Stool	Stool	AB1485_Stool.20	s__Lachnospira sp003451515	GCF_003464165.1	97.28	GTDB	known	72.02	substantial	0.0	none	0.0
AB1485_Plaque	Plaque	AB1485_Plaque.24	s__Kingella_B oralis	GCF_014054985.1	96.48	GTDB	known	58.23	moderate	0.0	none	0.0
AB1485_Plaque	Plaque	AB1485_Plaque.19		CM_periimplantitis__SP_502SPT_T016__bin_4	97.4105	Pasolli_2019	known	65.43	moderate	0.93	low	0.0
AB1484_Throat	Throat	AB1484_Throat.13	s__Campylobacter_A concisus_C	MGYG000001392	96.2253	UHGG	known	77.75	substantial	2.09	low	85.71
AB1484_Throat	Throat	AB1484_Throat.27	s__F0428 sp003043955	HMP_2012__SRS014470__bin_82	98.7079	Pasolli_2019	known	96.52	near	0.0	none	0.0
AB1484_Throat	Throat	AB1484_Throat.8					novel	61.76	moderate	0.0	none	0.0
AB1484_Stool	Stool	AB1484_Stool.24	s__Phocaeicola vulgatus	SPMP11_bin.79	99.0031	SPMP	known	50.0	partial	0.0	none	0.0
AB1484_Stool	Stool	AB1484_Stool.5	s__Eubacterium_R sp000434995	GCA_000434995.1	99.31	GTDB	known	70.41	substantial	4.03	low	0.0
AB1484_SkinArm	Skin Arm	AB1484_SkinArm.6	s__Micrococcus luteus	MGYG000000101	98.4044	UHGG	known	73.75	substantial	1.53	low	50.0
AB1484_Saliva	Saliva	AB1484_Saliva.11	s__Actinomyces graevenitzii	MGYG000002941	96.7045	UHGG	known	53.79	moderate	0.52	low	50.0
AB1484_Saliva	Saliva	AB1484_Saliva.13	s__Abiotrophia sp001815865	GCF_001815865.1	97.01	GTDB	known	63.78	moderate	0.68	low	0.0
AB1484_Saliva	Saliva	AB1484_Saliva.18	s__Porphyromonas pasteri	HMP_2012__SRS016037__bin_31	96.3439	Pasolli_2019	known	97.14	near	0.31	low	100.0
AB1484_Saliva	Saliva	AB1484_Saliva.20	s__Haemophilus_D parainfluenzae_L	MGYG000001088	97.9992	UHGG	known	72.43	substantial	2.81	low	45.0
AB1484_Saliva	Saliva	AB1484_Saliva.3	s__Actinomyces oris_A	MGYG000002943	96.7956	UHGG	known	71.26	substantial	3.78	low	53.33
AB1484_Saliva	Saliva	AB1484_Saliva.22					novel	50.0	partial	0.0	none	0.0
AB1484_Plaque	Plaque	AB1484_Plaque.14	s__Oribacterium sp000160135	GCF_000160135.1	96.94	GTDB	known	86.62	substantial	0.1	low	0.0
AB1484_Eye	Eye	AB1484_Eye.3	s__Xanthomonas_B massiliensis	MGYG000001534	98.7225	UHGG	known	62.85	moderate	1.89	low	0.0
AB1483_Throat	Throat	AB1483_Throat.20	s__Bifidobacterium longum	SPMP94_bin.52	98.1373	SPMP	known	100.0	perfect	0.69	low	0.0
AB1483_Forehead	Skin Forehead	AB1483_Forehead.2	s__Xanthomonas_B massiliensis	MGYG000001534	99.0118	UHGG	known	78.88	substantial	1.96	low	18.75
AB1483_Forehead	Skin Forehead	AB1483_Forehead.5	s__Cutibacterium acnes	MGYG000000111	98.589	UHGG	known	78.15	substantial	0.99	low	100.0
AB1482_Saliva	Saliva	AB1482_Saliva.13	s__Bulleidia sp015256775	GCA_015256775.1	96.42	GTDB	known	65.32	moderate	1.43	low	50.0
AB1482_Saliva	Saliva	AB1482_Saliva.21	s__Lancefieldella sp000564995	FerrettiP_2018__CA_C10035MS2597SA_t0M15__bin_19	95.9357	Pasolli_2019	known	80.77	substantial	2.22	low	25.0
AB1482_Saliva	Saliva	AB1482_Saliva.22		SPMP39_bin.43	97.649	SPMP	known	94.39	near	1.9	low	75.0
AB1482_Forehead	Skin Forehead	AB1482_Forehead.1	s__Xanthomonas_B massiliensis	GCF_900018785.1	99.03	GTDB	known	74.21	substantial	1.27	low	11.11
AB1482_Eye	Eye	AB1482_Eye.1	s__Xanthomonas_B massiliensis	GCF_900018785.1	98.97	GTDB	known	67.48	moderate	1.72	low	7.69
AB1476_Plaque	Plaque	AB1476_Plaque.14	s__Neisseria bacilliformis	GCF_014055025.1	97.19	GTDB	known	99.38	near	0.23	low	0.0
AB1476_Plaque	Plaque	AB1476_Plaque.21	s__Dialister invisus	XieH_2016__YSZC12003_36795__bin_12	97.9381	Pasolli_2019	known	51.64	moderate	1.27	low	0.0
AB1476_Plaque	Plaque	AB1476_Plaque.24	s__Capnocytophaga ochracea	CM_periimplantitis__SP_283SPI_T016__bin_8	96.6714	Pasolli_2019	known	95.56	near	1.43	low	100.0
AB1476_Plaque	Plaque	AB1476_Plaque.16		CM_periimplantitis__SP_281SPI_T016__bin_24	95.2848	Pasolli_2019	known	69.2	moderate	2.11	low	60.0
AB1476_Plaque	Plaque	AB1476_Plaque.5					novel	53.76	moderate	1.72	low	0.0
AB1472_Throat	Throat	AB1472_Throat.21	s__Campylobacter_A concisus_R	MGYG000001392	96.3694	UHGG	known	78.46	substantial	2.13	low	55.56
AB1472_Throat	Throat	AB1472_Throat.30	s__Mogibacterium diversum	GCF_002998925.1	97.12	GTDB	known	67.38	moderate	1.18	low	66.67
AB1472_Throat	Throat	AB1472_Throat.7	s__Prevotella sp015256945	GCA_015256945.1	97.87	GTDB	known	54.19	moderate	0.82	low	25.0
AB1472_Throat	Throat	AB1472_Throat.27		FerrettiP_2018__CA_C10002MS2015SA_t0M15__bin_14	95.8152	Pasolli_2019	known	65.81	moderate	1.71	low	100.0
AB1472_Saliva	Saliva	AB1472_Saliva.14	s__Stomatobaculum longum	MGYG000003001	97.3637	UHGG	known	85.4	substantial	0.63	low	0.0
AB1472_Saliva	Saliva	AB1472_Saliva.21	s__Selenomonas sputigena	GCF_000208405.1	95.75	GTDB	known	50.47	moderate	4.17	low	26.09
AB1472_Saliva	Saliva	AB1472_Saliva.27	s__Peptostreptococcus sp900759325	MGYG000001234	98.0886	UHGG	known	50.62	moderate	0.35	low	0.0
AB1472_Saliva	Saliva	AB1472_Saliva.34	s__Abiotrophia sp001815865	GCF_001815865.1	96.7	GTDB	known	73.79	substantial	3.28	low	57.14
AB1472_Saliva	Saliva	AB1472_Saliva.6	s__Campylobacter_A concisus_R	MGYG000001392	95.9829	UHGG	known	92.29	near	0.99	low	50.0
AB1472_Plaque	Plaque	AB1472_Plaque.18		HMP_2012__SRS015278__bin_22	95.4306	Pasolli_2019	known	96.61	near	0.18	low	50.0
AB1472_Plaque	Plaque	AB1472_Plaque.7					novel	61.25	moderate	0.85	low	0.0
AB1471_Throat	Throat	AB1471_Throat.5	s__Lachnoanaerobaculum sp000287675	GCF_000287675.1	97.06	GTDB	known	80.06	substantial	0.32	low	100.0
AB1471_Throat	Throat	AB1471_Throat.6	s__Stomatobaculum sp916439095	GCA_916439095.1	95.98	GTDB	known	98.73	near	0.63	low	0.0
AB1471_SkinArm	Skin Arm	AB1471_SkinArm.1	s__Cutibacterium acnes	HMP_2012__SRS013261__bin_6	99.561	Pasolli_2019	known	69.38	moderate	3.5	low	0.0
AB1471_SkinArm	Skin Arm	AB1471_SkinArm.3	s__Pauljensenia bouchesdurhonensis	SPMP75_bin.24	97.5971	SPMP	known	60.74	moderate	1.58	low	16.67
AB1471_Saliva	Saliva	AB1471_Saliva.1	s__Oribacterium parvum	GCF_000238055.2	96.83	GTDB	known	82.29	substantial	1.27	low	0.0
AB1471_Saliva	Saliva	AB1471_Saliva.14					novel	57.71	moderate	1.12	low	100.0
AB1471_Plaque	Plaque	AB1471_Plaque.15	s__Nanogingivalis sp900555945	GCA_015256915.3	97.68	GTDB	known	69.85	moderate	1.12	low	100.0
AB1471_Plaque	Plaque	AB1471_Plaque.8	s__Prevotella oris	CM_periimplantitis__SP_162SPI_T016__bin_5	97.439	Pasolli_2019	known	62.16	moderate	3.42	low	17.65
AB1470_Saliva	Saliva	AB1470_Saliva.13					novel	55.24	moderate	0.63	low	0.0
AB1470_Plaque	Plaque	AB1470_Plaque.12	s__Veillonella rogosae	CM_cf__CF_TNFC022IS_t2M15__bin_16	96.9179	Pasolli_2019	known	74.06	substantial	0.65	low	0.0
AB1470_Plaque	Plaque	AB1470_Plaque.13	s__Treponema_D socranskii	GCF_000468115.1	97.82	GTDB	known	61.34	moderate	0.35	low	100.0
AB1470_Plaque	Plaque	AB1470_Plaque.18	s__Granulicatella sp001071995	GCF_001071995.1	95.13	GTDB	known	61.52	moderate	3.62	low	11.11
AB1470_Plaque	Plaque	AB1470_Plaque.19	s__Porphyromonas endodontalis	CM_periimplantitis__SP_281SPI_T016__bin_16	96.8962	Pasolli_2019	known	92.91	near	1.52	low	14.29
AB1470_Plaque	Plaque	AB1470_Plaque.23	s__Pauljensenia cardiffensis	GCF_016405145.1	97.43	GTDB	known	97.16	near	2.01	low	0.0
AB1470_Plaque	Plaque	AB1470_Plaque.31	s__Haemophilus_D sp019423025	HMP_2012__SRS019045__bin_41	95.7391	Pasolli_2019	known	79.42	substantial	1.01	low	11.11
AB1470_Plaque	Plaque	AB1470_Plaque.8	s__Campylobacter_A rectus	GCF_004803795.1	96.48	GTDB	known	51.4	moderate	0.37	low	100.0
AB1470_Plaque	Plaque	AB1470_Plaque.14					novel	52.01	moderate	3.45	low	50.0
AB1470_Forehead	Skin Forehead	AB1470_Forehead.2	s__Pauljensenia bouchesdurhonensis	SPMP65_bin.62	97.8565	SPMP	known	96.72	near	3.39	low	60.0
AB1470_Eye	Eye	AB1470_Eye.11		HMP_2012__SRS019219__bin_55	96.2575	Pasolli_2019	known	60.68	moderate	1.28	low	50.0
AB1467_Throat	Throat	AB1467_Throat.16	s__Pauljensenia marseillensis	GCF_900155605.1	95.65	GTDB	known	74.65	substantial	1.42	low	12.5
AB1467_Throat	Throat	AB1467_Throat.26	s__Actinomyces oris_A	GCF_001553935.1	96.26	GTDB	known	50.55	moderate	2.11	low	16.67
AB1467_Throat	Throat	AB1467_Throat.3	s__Campylobacter_A concisus_C	GCF_003048615.2	95.95	GTDB	known	59.18	moderate	0.74	low	75.0
AB1467_Throat	Throat	AB1467_Throat.4					novel	69.67	moderate	0.0	none	0.0
AB1467_Saliva	Saliva	AB1467_Saliva.1	s__Lautropia mirabilis	GCF_900637555.1	96.55	GTDB	known	64.63	moderate	0.1	low	0.0
AB1467_Saliva	Saliva	AB1467_Saliva.4	s__Haemophilus_D parainfluenzae_K	GCF_003252795.1	95.03	GTDB	known	78.34	substantial	4.43	low	76.47
AB1464_Throat	Throat	AB1464_Throat.2	s__Pauljensenia sp000758755	GCF_000758755.1	96.07	GTDB	known	50.63	moderate	1.03	low	50.0
AB1464_Throat	Throat	AB1464_Throat.25	s__Gemella sanguinis	MGYG000002986	97.2778	UHGG	known	59.66	moderate	0.0	none	0.0
AB1464_Stool	Stool	AB1464_Stool.18	s__Alistipes avistercoris	XieH_2016__YSZC12003_35707__bin_25	98.2877	Pasolli_2019	known	56.13	moderate	1.33	low	75.0
AB1464_Stool	Stool	AB1464_Stool.24	s__UMGS1519 sp900552585	GCA_900552585.1	98.18	GTDB	known	63.52	moderate	2.67	low	25.0
AB1464_Stool	Stool	AB1464_Stool.27	s__Limiplasma merdipullorum	MGYG000003875	98.2569	UHGG	known	63.01	moderate	4.9	low	0.0
AB1464_Stool	Stool	AB1464_Stool.3	s__UMGS1820 sp905201285	LeChatelierE_2013__MH0197__bin_40	98.3192	Pasolli_2019	known	61.79	moderate	0.67	low	0.0
AB1464_Stool	Stool	AB1464_Stool.32	s__Eubacterium_R sp900540235	SPMP52_bin.6	98.2116	SPMP	known	86.24	substantial	0.0	none	0.0
AB1464_Stool	Stool	AB1464_Stool.9	s__UBA11524 sp000437595	SPMP44_bin.120	97.0732	SPMP	known	85.53	substantial	1.52	low	0.0
AB1464_SkinArm	Skin Arm	AB1464_SkinArm.3	s__Neisseria flavescens_B	GCA_024205745.1	95.96	GTDB	known	53.06	moderate	1.72	low	0.0
AB1464_SkinArm	Skin Arm	AB1464_SkinArm.6	s__Lautropia dentalis	HMP_2012__SRS015470__bin_38	97.4403	Pasolli_2019	known	75.6	substantial	2.78	low	40.0
AB1464_Saliva	Saliva	AB1464_Saliva.10	s__Lancefieldella sp000564995	GCA_000564995.1	96.05	GTDB	known	74.35	substantial	1.73	low	33.33
AB1464_Saliva	Saliva	AB1464_Saliva.18	s__Anaeroglobus micronuciformis	MGYG000004289	98.0769	UHGG	known	63.79	moderate	0.97	low	0.0
AB1464_Saliva	Saliva	AB1464_Saliva.5					novel	63.05	moderate	1.55	low	41.67
AB1463_Throat	Throat	AB1463_Throat.1	s__Porphyromonas sp003640335	HMP_2012__SRS013946__bin_31	98.1087	Pasolli_2019	known	97.56	near	0.31	low	0.0
AB1463_Throat	Throat	AB1463_Throat.10	s__Nanogingivalis sp900556165	GCA_900556165.1	96.86	GTDB	known	63.74	moderate	0.0	none	0.0
AB1463_Throat	Throat	AB1463_Throat.12	s__Actinomyces oris_A	GCF_001553935.1	97.54	GTDB	known	99.53	near	0.99	low	66.67
AB1463_Throat	Throat	AB1463_Throat.23	s__Alloprevotella sp015259235	GCA_015259235.1	97.35	GTDB	known	79.06	substantial	2.35	low	22.22
AB1463_Throat	Throat	AB1463_Throat.4					novel	55.76	moderate	0.0	none	0.0
AB1463_Stool	Stool	AB1463_Stool.14	s__Enterocloster bolteae	SPMP65_bin.55	99.402	SPMP	known	81.69	substantial	1.1	low	100.0
AB1463_SkinArm	Skin Arm	AB1463_SkinArm.7	s__Neisseria perflava	MGYG000003388	96.9517	UHGG	known	84.58	substantial	2.23	low	100.0
AB1463_Plaque	Plaque	AB1463_Plaque.20	s__Oribacterium sp000160135	GCF_000160135.1	97.67	GTDB	known	63.88	moderate	0.0	none	0.0
AB1463_Plaque	Plaque	AB1463_Plaque.40	s__Kingella_B oralis	GCF_014054985.1	96.1	GTDB	known	80.26	substantial	3.98	low	42.31
AB1463_Plaque	Plaque	AB1463_Plaque.46	s__Campylobacter_B sp019423325	GCA_019423325.1	95.39	GTDB	known	63.32	moderate	2.29	low	50.0
AB1463_Plaque	Plaque	AB1463_Plaque.8	s__Prevotella sp013333935	GCA_013333935.1	97.38	GTDB	known	53.45	moderate	2.59	low	50.0
AB1463_Plaque	Plaque	AB1463_Plaque.42					novel	68.7	moderate	1.69	low	0.0
AB1463_Forehead	Skin Forehead	AB1463_Forehead.12	s__Rothia mucilaginosa	GCF_000175615.1	97.15	GTDB	known	77.17	substantial	0.89	low	100.0
AB1463_Forehead	Skin Forehead	AB1463_Forehead.17	s__Prevotella melaninogenica	GCF_000144405.1	96.98	GTDB	known	50.86	moderate	1.35	low	29.41
AB1462_Throat	Throat	AB1462_Throat.17	s__Alloprevotella sp015257125	GCA_015257125.1	96.73	GTDB	known	94.27	near	0.25	low	0.0
AB1462_Throat	Throat	AB1462_Throat.18					novel	59.4	moderate	0.0	none	0.0
AB1462_Plaque	Plaque	AB1462_Plaque.11	s__Tannerella forsythia	GCF_001006485.1	98.94	GTDB	known	54.06	moderate	1.38	low	0.0
AB1462_Plaque	Plaque	AB1462_Plaque.2	s__Rothia mucilaginosa	HMP_2012__SRS016529__bin_5	95.9245	Pasolli_2019	known	89.07	substantial	0.0	none	0.0
AB1462_Plaque	Plaque	AB1462_Plaque.54	s__Eikenella corrodens	GCF_900187105.1	96.62	GTDB	known	57.03	moderate	1.61	low	72.73
AB1462_Plaque	Plaque	AB1462_Plaque.12		HMP_2012__SRS013170__bin_19	96.2954	Pasolli_2019	known	93.99	near	1.18	low	0.0
AB1462_Plaque	Plaque	AB1462_Plaque.10					novel	50.44	moderate	1.29	low	28.57
AB1461_Throat	Throat	AB1461_Throat.19	s__Lancefieldella sp000564995	FerrettiP_2018__CA_C10035MS2597SA_t0M15__bin_19	95.9315	Pasolli_2019	known	89.65	substantial	1.61	low	100.0
AB1461_Throat	Throat	AB1461_Throat.33	s__Neisseria flavescens_B	GCA_024205745.1	95.61	GTDB	known	99.47	near	0.0	none	0.0
AB1461_Throat	Throat	AB1461_Throat.4		HMP_2012__SRS014271__bin_65	97.7531	Pasolli_2019	known	60.23	moderate	1.41	low	20.0
AB1461_Saliva	Saliva	AB1461_Saliva.19	s__Butyrivibrio sp015258065	GCA_015258065.1	97.46	GTDB	known	62.7	moderate	2.07	low	20.0
AB1461_Saliva	Saliva	AB1461_Saliva.20	s__Capnocytophaga granulosa	GCF_000411115.1	96.4	GTDB	known	63.62	moderate	0.03	low	0.0
AB1461_Saliva	Saliva	AB1461_Saliva.27	s__Haemophilus_D sp001815355	GCF_001815355.1	97.57	GTDB	known	85.29	substantial	4.69	low	79.41
AB1461_Saliva	Saliva	AB1461_Saliva.4	s__Campylobacter_A concisus_C	MGYG000001392	95.7355	UHGG	known	83.85	substantial	2.71	low	25.0
AB1461_Saliva	Saliva	AB1461_Saliva.17					novel	75.47	substantial	2.3	low	50.0
AB1461_Plaque	Plaque	AB1461_Plaque.13	s__Kingella_B oralis	GCF_014054985.1	96.04	GTDB	known	74.89	substantial	0.56	low	66.67
AB1461_Plaque	Plaque	AB1461_Plaque.8					novel	87.27	substantial	3.64	low	0.0
AB1460_Throat	Throat	AB1460_Throat.11					novel	53.23	moderate	0.81	low	0.0
AB1460_Throat	Throat	AB1460_Throat.25					novel	86.06	substantial	1.37	low	40.0
AB1460_Stool	Stool	AB1460_Stool.4	s__Gemmiger formicilis	MGYG000000084	97.8111	UHGG	known	78.24	substantial	2.04	low	0.0
AB1460_Stool	Stool	AB1460_Stool.14		MGYG000004806	96.1034	UHGG	known	100.0	perfect	0.81	low	0.0
AB1460_Saliva	Saliva	AB1460_Saliva.12	s__Capnocytophaga gingivalis	GCF_000174755.1	97.12	GTDB	known	64.72	moderate	0.49	low	0.0
AB1460_Saliva	Saliva	AB1460_Saliva.15	s__Granulicatella sp001058355	GCA_001058355.1	95.48	GTDB	known	71.72	substantial	0.66	low	50.0
AB1460_Saliva	Saliva	AB1460_Saliva.7	s__Bulleidia sp015256455	CM_cf__CF_TNFC022IS_t1M15__bin_9	97.0447	Pasolli_2019	known	71.88	substantial	0.95	low	50.0
AB1460_Plaque	Plaque	AB1460_Plaque.36	s__Granulicatella adiacens	GCA_025150565.1	96.28	GTDB	known	55.17	moderate	3.92	low	20.0
AB1460_Plaque	Plaque	AB1460_Plaque.6	s__Veillonella parvula_A	MGYG000001349	96.9908	UHGG	known	100.0	perfect	0.0	none	0.0
AB1460_Forehead	Skin Forehead	AB1460_Forehead.1	s__Rothia mucilaginosa	HMP_2012__SRS016529__bin_5	96.5717	Pasolli_2019	known	81.61	substantial	0.0	none	0.0
AB1458_Throat	Throat	AB1458_Throat.21	s__Lachnoanaerobaculum orale	HMP_2012__SRS024081__bin_65	95.2406	Pasolli_2019	known	92.69	near	1.06	low	100.0
AB1458_Throat	Throat	AB1458_Throat.4	s__Campylobacter_A concisus_R	MGYG000001392	95.9694	UHGG	known	95.19	near	0.81	low	100.0
AB1458_Throat	Throat	AB1458_Throat.5	s__Corynebacterium argentoratense	GCF_000590555.1	98.72	GTDB	known	99.17	near	0.0	none	0.0
AB1458_Stool	Stool	AB1458_Stool.3	s__Enterocloster sp000431375	SPMP93_bin.90	99.6106	SPMP	known	63.16	moderate	1.75	low	50.0
AB1458_Saliva	Saliva	AB1458_Saliva.18	s__VGLK01 sp905372785	GCA_905372785.1	96.87	GTDB	known	59.88	moderate	0.0	none	0.0
AB1458_Saliva	Saliva	AB1458_Saliva.9	s__Oribacterium sinus	GCF_014202695.1	96.57	GTDB	known	68.38	moderate	2.25	low	40.0
AB1458_Plaque	Plaque	AB1458_Plaque.19	s__Campylobacter_B sp905373215	GCA_905373215.1	95.69	GTDB	known	67.5	moderate	3.15	low	69.23
AB1457_Throat	Throat	AB1457_Throat.13	s__Neisseria flavescens_B	HMP_2012__SRS042910__bin_47	96.0805	Pasolli_2019	known	96.99	near	2.82	low	100.0
AB1457_Throat	Throat	AB1457_Throat.4	s__Nanosynbacter sp022828325	GCF_022828325.1	96.06	GTDB	known	51.78	moderate	1.71	low	50.0
AB1457_Throat	Throat	AB1457_Throat.7					novel	50.0	partial	1.72	low	100.0
AB1457_Stool	Stool	AB1457_Stool.1	s__Anaerotardibacter sp000435675	MGYG000004083	98.0658	UHGG	known	74.01	substantial	0.81	low	100.0
AB1457_Stool	Stool	AB1457_Stool.13	s__Eubacterium_R sp900539775	GCA_900539775.1	99.7	GTDB	known	96.64	near	0.0	none	0.0
AB1457_Stool	Stool	AB1457_Stool.9	s__Faecalibacillus intestinalis	MGYG000000045	98.5477	UHGG	known	67.14	moderate	2.3	low	60.0
AB1457_Forehead	Skin Forehead	AB1457_Forehead.2	s__Staphylococcus capitis	GCF_002902325.1	99.84	GTDB	known	90.86	near	0.6	low	50.0
AB1455_Stool	Stool	AB1455_Stool.3	s__Collinsella aerofaciens_G	MGYG000004777	96.1467	UHGG	known	98.39	near	0.81	low	0.0
AB1455_Stool	Stool	AB1455_Stool.9	s__Leuconostoc lactis	SPMP97_bin.17	98.292	SPMP	known	90.24	near	2.52	low	23.53
AB1455_Stool	Stool	AB1455_Stool.10					novel	53.75	moderate	1.19	low	0.0
AB1455_Saliva	Saliva	AB1455_Saliva.8	s__Actinomyces oris	GCF_006546825.1	95.35	GTDB	known	55.46	moderate	4.98	low	50.0
AB1454_Throat	Throat	AB1454_Throat.11	s__Oribacterium sinus	GCF_014202695.1	95.63	GTDB	known	53.11	moderate	0.16	low	0.0
AB1454_Throat	Throat	AB1454_Throat.15	s__Campylobacter_A concisus_T	GCF_003048375.1	95.05	GTDB	known	53.83	moderate	0.59	low	20.0
AB1454_Throat	Throat	AB1454_Throat.7	s__Haemophilus_D sp019423025	GCA_019423025.1	95.51	GTDB	known	76.33	substantial	3.74	low	88.89
AB1454_Throat	Throat	AB1454_Throat.12					novel	55.7	moderate	1.22	low	0.0
AB1454_Stool	Stool	AB1454_Stool.1	s__Streptococcus thermophilus	MGYG000004345	98.9917	UHGG	known	59.94	moderate	4.8	low	62.86
AB1454_Stool	Stool	AB1454_Stool.13	s__Tidjanibacter inops	FengQ_2015__SID532796__bin_10	99.0372	Pasolli_2019	known	54.32	moderate	0.96	low	0.0
AB1454_Stool	Stool	AB1454_Stool.19	s__Anaerotignum sp001304995	GCA_001304995.1	99.15	GTDB	known	64.47	moderate	1.68	low	33.33
AB1454_Stool	Stool	AB1454_Stool.34	s__Agathobaculum butyriciproducens	SPMP39_bin.52	97.541	SPMP	known	68.82	moderate	4.02	low	0.0
AB1454_Stool	Stool	AB1454_Stool.6	s__Copromonas sp000435795	SPMP50_bin.40	98.4243	SPMP	known	52.61	moderate	0.69	low	0.0
AB1454_SkinArm	Skin Arm	AB1454_SkinArm.1	s__Gemmiger qucibialis	SPMP43_bin.18	98.6763	SPMP	known	65.75	moderate	1.42	low	33.33
AB1454_Saliva	Saliva	AB1454_Saliva.1	s__Haemophilus_D sp001815355	GCF_001815355.1	95.31	GTDB	known	64.98	moderate	1.46	low	8.33
AB1454_Saliva	Saliva	AB1454_Saliva.3	s__Rothia dentocariosa	HMP_2012__SRS013252__bin_19	97.3405	Pasolli_2019	known	51.02	moderate	0.0	none	0.0
AB1454_Saliva	Saliva	AB1454_Saliva.6					novel	63.85	moderate	0.85	low	0.0
AB1454_Forehead	Skin Forehead	AB1454_Forehead.1	s__Gemmiger qucibialis	SPMP46_bin.47	98.4672	SPMP	known	82.43	substantial	0.34	low	0.0
AB1454_Forehead	Skin Forehead	AB1454_Forehead.5	s__Rothia mucilaginosa	HMP_2012__SRS016529__bin_5	96.4391	Pasolli_2019	known	64.68	moderate	2.36	low	15.38
AB1452_Stool	Stool	AB1452_Stool.10	s__Megamonas funiformis	SPMP02_bin.71	98.8468	SPMP	known	72.52	substantial	2.58	low	25.0
AB1452_Stool	Stool	AB1452_Stool.11	s__UBA1417 sp900549945	KosticAD_2015__PRJNA231909_3112363__bin_26	98.9985	Pasolli_2019	known	87.63	substantial	1.35	low	16.67
AB1452_Stool	Stool	AB1452_Stool.2	s__Slackia_A piriformis	FengQ_2015__SID31129__bin_39	98.3196	Pasolli_2019	known	98.24	near	2.42	low	25.0
AB1452_Stool	Stool	AB1452_Stool.26	s__Copromonas sp900066535	GCF_003435375.1	96.08	GTDB	known	60.8	moderate	0.64	low	50.0
AB1452_Stool	Stool	AB1452_Stool.31	s__Lachnospira eligens_A	GCF_009680455.1	98.65	GTDB	known	62.8	moderate	0.0	none	0.0
AB1452_Stool	Stool	AB1452_Stool.32	s__Anaerobutyricum faecale	GCF_002161065.1	98.8	GTDB	known	83.22	substantial	1.34	low	0.0
AB1452_Stool	Stool	AB1452_Stool.36	s__Faecalicoccus pleomorphus	GCF_000420345.1	98.06	GTDB	known	87.47	substantial	3.21	low	0.0
AB1452_Saliva	Saliva	AB1452_Saliva.15	s__Nanosynbacter sp022819365	GCF_022819365.1	95.4	GTDB	known	62.39	moderate	0.85	low	100.0
AB1452_Saliva	Saliva	AB1452_Saliva.19	s__Bulleidia sp927911475	HMP_2012__SRS021496__bin_65	97.7979	Pasolli_2019	known	74.24	substantial	0.95	low	50.0
AB1452_Saliva	Saliva	AB1452_Saliva.11		CM_cf__CF_TNFC040IS_t3M15__bin_2	97.1628	Pasolli_2019	known	92.86	near	0.0	none	0.0
AB1452_Plaque	Plaque	AB1452_Plaque.1	s__Arachnia propionica	GCF_900637725.1	97.39	GTDB	known	60.59	moderate	0.0	none	0.0
AB1452_Plaque	Plaque	AB1452_Plaque.2	s__Tannerella forsythia	GCF_001006485.1	98.91	GTDB	known	66.69	moderate	3.65	low	0.0
AB1452_Plaque	Plaque	AB1452_Plaque.20		HMP_2012__SRS011152__bin_19	98.226	Pasolli_2019	known	55.47	moderate	3.28	low	58.33
AB1452_Plaque	Plaque	AB1452_Plaque.24					novel	63.23	moderate	4.93	low	40.0
AB1451_Throat	Throat	AB1451_Throat.13	s__Lancefieldella sp000564995	MGYG000003373	96.4391	UHGG	known	63.79	moderate	0.0	none	0.0
AB1451_Throat	Throat	AB1451_Throat.15	s__Pauljensenia sp000758755	GCF_000758755.1	97.52	GTDB	known	75.55	substantial	1.93	low	83.33
AB1451_Stool	Stool	AB1451_Stool.1	s__Limivivens sp900543575	GCA_018223435.1	98.72	GTDB	known	95.57	near	0.21	low	0.0
AB1451_Stool	Stool	AB1451_Stool.21	s__Collinsella sp900545445	MGYG000002020	97.2424	UHGG	known	100.0	perfect	0.81	low	0.0
AB1451_Saliva	Saliva	AB1451_Saliva.14					novel	65.81	moderate	0.0	none	0.0
AB1451_Plaque	Plaque	AB1451_Plaque.13	s__Johnsonella ignava	GCF_000235445.1	99.19	GTDB	known	73.56	substantial	1.91	low	25.0
AB1450_Saliva	Saliva	AB1450_Saliva.6	s__Nanosynbacter sp022828365	GCF_022828365.1	95.07	GTDB	known	53.7	moderate	0.0	none	0.0
AB1450_Saliva	Saliva	AB1450_Saliva.8	s__Nanogingivalis sp900556165	GCA_900556165.1	95.14	GTDB	known	62.45	moderate	0.86	low	100.0
AB1450_Saliva	Saliva	AB1450_Saliva.7					novel	65.4	moderate	4.54	low	62.5
AB1450_Plaque	Plaque	AB1450_Plaque.10	s__Dialister invisus	XieH_2016__YSZC12003_36795__bin_12	98.1163	Pasolli_2019	known	54.6	moderate	0.73	low	66.67
AB1450_Plaque	Plaque	AB1450_Plaque.12	s__Eikenella corrodens	GCF_900187105.1	95.18	GTDB	known	70.17	substantial	4.52	low	29.41
AB1450_Plaque	Plaque	AB1450_Plaque.3	s__Abiotrophia sp001815865	GCF_001815865.1	96.73	GTDB	known	66.41	moderate	2.17	low	100.0
AB1450_Plaque	Plaque	AB1450_Plaque.1					novel	63.82	moderate	0.85	low	0.0
AB1450_Forehead	Skin Forehead	AB1450_Forehead.3	s__Janibacter hoylei	GCF_000297495.1	98.3	GTDB	known	99.82	near	0.0	none	0.0
AB1449_Throat	Throat	AB1449_Throat.5	s__Lancefieldella sp000564995	GCA_000564995.1	95.78	GTDB	known	56.9	moderate	0.86	low	0.0
AB1449_Throat	Throat	AB1449_Throat.8	s__Bulleidia sp015256775	GCA_015256775.1	96.48	GTDB	known	61.37	moderate	2.86	low	66.67
AB1449_Stool	Stool	AB1449_Stool.1	s__Phocaeicola dorei	SPMP42_bin.28	99.9265	SPMP	known	67.24	moderate	0.0	none	0.0
AB1449_Stool	Stool	AB1449_Stool.18	s__Ventricola sp900542395	LiSS_2016__FAT_008-22-84-0__bin_15	98.2193	Pasolli_2019	known	75.87	substantial	2.46	low	6.25
AB1449_Stool	Stool	AB1449_Stool.25	s__Onthomonas sp900545815	GCA_900545815.1	98.43	GTDB	known	65.14	moderate	0.93	low	0.0
AB1449_Plaque	Plaque	AB1449_Plaque.11	s__Lancefieldella rimae	GCF_000174015.1	96.97	GTDB	known	65.36	moderate	0.32	low	50.0
AB1449_Plaque	Plaque	AB1449_Plaque.14	s__Rothia sp024294905	GCF_024294905.1	97.8	GTDB	known	92.22	near	0.67	low	0.0
AB1449_Plaque	Plaque	AB1449_Plaque.23	s__Selenomonas sputigena	GCF_000208405.1	95.63	GTDB	known	70.46	substantial	2.69	low	35.29
AB1449_Plaque	Plaque	AB1449_Plaque.25	s__Prevotella oris	GCF_900637655.1	98.6	GTDB	known	73.39	substantial	4.68	low	10.0
AB1449_Plaque	Plaque	AB1449_Plaque.32	s__Kingella_A denitrificans	HMP_2012__SRS015803__bin_40	96.5302	Pasolli_2019	known	65.33	moderate	3.92	low	24.14
AB1448_Stool	Stool	AB1448_Stool.13	s__Evtepia gabavorous	SPMP16_bin.1	99.8735	SPMP	known	57.16	moderate	0.13	low	0.0
AB1448_Stool	Stool	AB1448_Stool.18	s__Parabacteroides merdae	SPMP39_bin.37	99.283	SPMP	known	78.89	substantial	0.64	low	20.0
AB1448_Stool	Stool	AB1448_Stool.19	s__Klebsiella ornithinolytica	GCF_001598295.1	99.62	GTDB	known	53.95	moderate	0.0	none	0.0
AB1448_Stool	Stool	AB1448_Stool.26	s__Zhenpiania hominis	GCF_014333425.1	98.39	GTDB	known	63.08	moderate	2.13	low	25.0
AB1448_Stool	Stool	AB1448_Stool.9	s__UBA1417 sp003531055	SPMP101_bin.60	98.3639	SPMP	known	75.72	substantial	1.34	low	0.0
AB1448_Saliva	Saliva	AB1448_Saliva.3	s__Centipeda sp015265235	GCA_015265235.1	96.77	GTDB	known	57.77	moderate	0.57	low	0.0
AB1446_Throat	Throat	AB1446_Throat.13	s__Lachnoanaerobaculum orale	HMP_2012__SRS015209__bin_39	96.4271	Pasolli_2019	known	74.72	substantial	0.64	low	100.0
AB1446_Throat	Throat	AB1446_Throat.23	s__Janibacter hoylei	GCF_000297495.1	97.52	GTDB	known	53.98	moderate	2.67	low	0.0
AB1446_Saliva	Saliva	AB1446_Saliva.7	s__Centipeda sp015265235	GCA_015265235.1	96.53	GTDB	known	92.19	near	2.02	low	55.56
AB1446_Saliva	Saliva	AB1446_Saliva.8		HMP_2012__SRS024277__bin_57	96.2354	Pasolli_2019	known	51.38	moderate	3.85	low	80.0
AB1446_Plaque	Plaque	AB1446_Plaque.38	s__Stomatobaculum longum	GCA_000242235.1	98.21	GTDB	known	69.35	moderate	1.34	low	75.0
AB1446_Plaque	Plaque	AB1446_Plaque.9	s__Abiotrophia defectiva	GCF_000160075.2	95.83	GTDB	known	56.74	moderate	0.18	low	100.0
AB1440_Throat	Throat	AB1440_Throat.23	s__Hornefia nodata	CM_periimplantitis__SP_305SPI_T016__bin_13	98.3873	Pasolli_2019	known	67.87	moderate	0.0	none	0.0
AB1440_Throat	Throat	AB1440_Throat.24	s__Nanosynbacter sp900557595	GCF_022819345.1	95.05	GTDB	known	52.01	moderate	3.45	low	100.0
AB1440_Throat	Throat	AB1440_Throat.29	s__Tannerella forsythia	CM_periimplantitis__SP_502SPI_T016__bin_5	98.3916	Pasolli_2019	known	58.54	moderate	2.31	low	0.0
AB1440_Throat	Throat	AB1440_Throat.4	s__Stomatobaculum longum_A	HMP_2012__SRS049389__bin_7	96.9932	Pasolli_2019	known	68.05	moderate	1.9	low	0.0
AB1440_Throat	Throat	AB1440_Throat.7	s__Desulfobulbus oralis	GCF_002952055.1	98.08	GTDB	known	66.66	moderate	0.86	low	25.0
AB1440_Throat	Throat	AB1440_Throat.46		MGYG000001214	95.9295	UHGG	known	61.13	moderate	1.72	low	100.0
AB1440_Throat	Throat	AB1440_Throat.41					novel	70.69	substantial	1.9	low	0.0
AB1440_Throat	Throat	AB1440_Throat.54					novel	58.69	moderate	2.56	low	0.0
AB1440_SkinArm	Skin Arm	AB1440_SkinArm.3	s__Haemophilus_D parainfluenzae	GCF_000191405.1	95.96	GTDB	known	54.8	moderate	0.62	low	42.86
AB1440_SkinArm	Skin Arm	AB1440_SkinArm.14					novel	61.37	moderate	1.21	low	0.0
AB1440_Saliva	Saliva	AB1440_Saliva.15	s__Centipeda sp015265235	HMP_2012__SRS078182__bin_99	96.3146	Pasolli_2019	known	82.41	substantial	1.29	low	78.57
AB1440_Saliva	Saliva	AB1440_Saliva.27	s__Nanosynbacter sp022828255	GCF_022828255.1	95.11	GTDB	known	50.91	moderate	0.91	low	100.0
AB1440_Saliva	Saliva	AB1440_Saliva.29	s__Lancefieldella rimae	GCF_000174015.1	96.07	GTDB	known	63.28	moderate	2.42	low	0.0
AB1440_Saliva	Saliva	AB1440_Saliva.36	s__Pauljensenia sp000758755	GCF_000758755.1	95.78	GTDB	known	55.15	moderate	1.8	low	25.0
AB1440_Saliva	Saliva	AB1440_Saliva.9		HMP_2012__SRS063932__bin_49	96.8908	Pasolli_2019	known	77.71	substantial	0.54	low	0.0
AB1439_Eye	Eye	AB1439_Eye.3	s__Rothia mucilaginosa	GCF_000175615.1	96.41	GTDB	known	74.22	substantial	1.56	low	40.0
AB1439_Eye	Eye	AB1439_Eye.4					novel	64.34	moderate	1.05	low	0.0
AB1438_SkinArm	Skin Arm	AB1438_SkinArm.4	s__Rothia mucilaginosa	GCF_000175615.1	96.9	GTDB	known	59.28	moderate	0.0	none	0.0
AB1438_Forehead	Skin Forehead	AB1438_Forehead.4	s__Janibacter hoylei	GCF_000297495.1	97.8	GTDB	known	83.49	substantial	2.24	low	0.0
AB1437_Throat	Throat	AB1437_Throat.23					novel	52.21	moderate	0.85	low	0.0
AB1437_Saliva	Saliva	AB1437_Saliva.5					novel	62.25	moderate	0.0	none	0.0
AB1436_Throat	Throat	AB1436_Throat.12	s__Actinomyces naeslundii	GCF_001956585.1	96.18	GTDB	known	51.84	moderate	4.37	low	40.0
AB1436_Throat	Throat	AB1436_Throat.14	s__Neisseria perflava_A	GCA_002847985.1	98.06	GTDB	known	53.94	moderate	0.95	low	0.0
AB1436_Throat	Throat	AB1436_Throat.16	s__Mogibacterium diversum	GCF_002998925.1	97.34	GTDB	known	99.29	near	0.0	none	0.0
AB1436_Saliva	Saliva	AB1436_Saliva.20	s__Bulleidia sp015256775	MGYG000004591	97.115	UHGG	known	99.86	near	0.0	none	0.0
AB1436_Plaque	Plaque	AB1436_Plaque.9					novel	69.99	moderate	1.58	low	83.33
AB1435_Throat	Throat	AB1435_Throat.20	s__Lachnoanaerobaculum orale	GCF_003862485.1	96.56	GTDB	known	56.12	moderate	2.12	low	16.67
AB1435_Throat	Throat	AB1435_Throat.3	s__Campylobacter_A concisus_T	GCF_003048375.1	95.79	GTDB	known	76.14	substantial	2.04	low	71.43
AB1435_Throat	Throat	AB1435_Throat.8	s__Actinomyces sp915063485	MGYG000002941	97.506	UHGG	known	100.0	perfect	0.47	low	0.0
AB1435_SkinArm	Skin Arm	AB1435_SkinArm.8	s__Ruminococcus_E bromii_B	SPMP91_bin.12	98.2567	SPMP	known	89.89	substantial	1.23	low	33.33
AB1435_SkinArm	Skin Arm	AB1435_SkinArm.9	s__Gemmiger qucibialis	SPMP12_bin.45	98.6624	SPMP	known	69.38	moderate	0.09	low	50.0
AB1434_Throat	Throat	AB1434_Throat.16	s__Propionibacterium acidifaciens	GCF_000426605.1	99.22	GTDB	known	69.91	moderate	1.32	low	0.0
AB1434_Throat	Throat	AB1434_Throat.5	s__Lancefieldella sp000564995	GCA_000564995.1	95.91	GTDB	known	73.09	substantial	0.0	none	0.0
AB1434_Saliva	Saliva	AB1434_Saliva.24	s__Peptostreptococcus sp900759325	MGYG000001234	98.2825	UHGG	known	73.9	substantial	0.0	none	0.0
AB1434_Saliva	Saliva	AB1434_Saliva.27	s__Rothia dentocariosa	GCF_000164695.2	96.3	GTDB	known	50.53	moderate	1.32	low	50.0
AB1433_Throat	Throat	AB1433_Throat.26	s__Campylobacter_A concisus_C	GCF_003048615.2	96.06	GTDB	known	82.23	substantial	1.98	low	37.5
AB1433_Forehead	Skin Forehead	AB1433_Forehead.2	s__Corynebacterium tuberculostearicum_C	GCF_000175635.1	96.57	GTDB	known	68.04	moderate	0.89	low	20.0
AB1432_Throat	Throat	AB1432_Throat.26	s__Tannerella serpentiformis	GCF_003033925.1	96.73	GTDB	known	97.64	near	0.25	low	0.0
AB1432_Throat	Throat	AB1432_Throat.5	s__Dialister invisus	XieH_2016__YSZC12003_36795__bin_12	97.7327	Pasolli_2019	known	79.32	substantial	0.63	low	100.0
AB1432_Throat	Throat	AB1432_Throat.11					novel	86.01	substantial	1.7	low	11.11
AB1432_SkinArm	Skin Arm	AB1432_SkinArm.3	s__Collinsella sp900543515	MGYG000001092	95.8616	UHGG	known	73.28	substantial	2.04	low	0.0
AB1432_SkinArm	Skin Arm	AB1432_SkinArm.4	s__Gemmiger formicilis	SPMP38_bin.86	98.2606	SPMP	known	66.81	moderate	0.34	low	100.0
AB1432_SkinArm	Skin Arm	AB1432_SkinArm.7	s__Rothia mucilaginosa	GCF_000175615.1	95.87	GTDB	known	59.83	moderate	2.18	low	33.33
AB1432_SkinArm	Skin Arm	AB1432_SkinArm.8	s__Bifidobacterium adolescentis	SPMP23_bin.57	98.8429	SPMP	known	62.81	moderate	2.63	low	100.0
AB1432_Saliva	Saliva	AB1432_Saliva.22	s__Pauljensenia sp000758755	GCF_000758755.1	96.18	GTDB	known	53.8	moderate	3.47	low	50.0
AB1432_Saliva	Saliva	AB1432_Saliva.26	s__Granulicatella sp001071995	HMP_2012__SRS024441__bin_22	96.2441	Pasolli_2019	known	73.82	substantial	1.48	low	4.0
AB1432_Saliva	Saliva	AB1432_Saliva.3	s__Lautropia mirabilis	GCF_900637555.1	96.62	GTDB	known	66.62	moderate	0.72	low	50.0
AB1432_Saliva	Saliva	AB1432_Saliva.16					novel	55.93	moderate	3.37	low	50.0
AB1432_Forehead	Skin Forehead	AB1432_Forehead.9	s__Gemmiger formicilis	SPMP06_bin.100	98.4678	SPMP	known	80.09	substantial	1.59	low	0.0
AB1431_Throat	Throat	AB1431_Throat.14	s__Peptostreptococcus sp900759325	MGYG000001234	98.5019	UHGG	known	85.83	substantial	0.0	none	0.0
AB1431_Throat	Throat	AB1431_Throat.7	s__Pauljensenia marseillensis	HMP_2012__SRS016225__bin_15	96.8685	Pasolli_2019	known	67.05	moderate	0.51	low	0.0
AB1431_Throat	Throat	AB1431_Throat.28		HMP_2012__SRS023926__bin_65	97.6371	Pasolli_2019	known	58.38	moderate	0.61	low	25.0
AB1431_Stool	Stool	AB1431_Stool.1	s__Schneewindia gallinarum	GCA_904420175.1	98.86	GTDB	known	83.85	substantial	2.68	low	0.0
AB1431_Stool	Stool	AB1431_Stool.11	s__Scatomorpha intestinigallinarum	MGYG000002152	98.9623	UHGG	known	65.54	moderate	4.51	low	50.0
AB1431_Stool	Stool	AB1431_Stool.16	s__Akkermansia muciniphila	SPMP11_bin.5	98.892	SPMP	known	85.11	substantial	0.0	none	0.0
AB1431_Stool	Stool	AB1431_Stool.2	s__Vescimonas sp001916855	SPMP99_bin.54	99.0478	SPMP	known	94.3	near	1.34	low	0.0
AB1431_Stool	Stool	AB1431_Stool.24	s__Massilistercora timonensis	GCF_900312975.1	96.55	GTDB	known	51.8	moderate	0.88	low	50.0
AB1431_Stool	Stool	AB1431_Stool.25	s__Avispirillum faecium	GCA_904396155.1	98.33	GTDB	known	85.18	substantial	1.68	low	0.0
AB1431_Stool	Stool	AB1431_Stool.32	s__Geddesella stercoravicola	MGYG000004033	98.1668	UHGG	known	53.98	moderate	0.67	low	0.0
AB1431_Stool	Stool	AB1431_Stool.36	s__Fimisoma avicola	LeChatelierE_2013__MH0433__bin_54	98.7263	Pasolli_2019	known	85.42	substantial	1.54	low	25.0
AB1431_Stool	Stool	AB1431_Stool.7	s__Eubacterium_G sp000432355	XieH_2016__YSZC12003_36667__bin_50	99.1341	Pasolli_2019	known	89.6	substantial	0.67	low	0.0
AB1431_Stool	Stool	AB1431_Stool.30		MGYG000004198	98.8726	UHGG	known	61.13	moderate	2.13	low	0.0
AB1431_Saliva	Saliva	AB1431_Saliva.23	s__Prevotella melaninogenica	GCF_000144405.1	97.1	GTDB	known	55.74	moderate	2.98	low	9.52
AB1431_Saliva	Saliva	AB1431_Saliva.4	s__Lancefieldella sp916438965	GCA_916438965.1	97.12	GTDB	known	86.29	substantial	0.81	low	100.0
AB1430_Stool	Stool	AB1430_Stool.10	s__Scatocola faecipullorum	Bengtsson-PalmeJ_2015__TRAVELRES18__bin_107	99.1756	Pasolli_2019	known	65.22	moderate	0.0	none	0.0
AB1430_Stool	Stool	AB1430_Stool.27	s__Copromonas sp000435795	CosteaPI_2017__SID713A012-11-0-0__bin_47	99.8704	Pasolli_2019	known	96.86	near	0.0	none	0.0
AB1430_Stool	Stool	AB1430_Stool.29	s__Gemmiger formicilis	LiJ_2017__nHM511615__bin_27	96.8164	Pasolli_2019	known	58.01	moderate	4.82	low	0.0
AB1430_Stool	Stool	AB1430_Stool.4	s__Scatomorpha pullicola	GCA_900543085.1	98.23	GTDB	known	66.56	moderate	0.67	low	0.0
AB1430_Saliva	Saliva	AB1430_Saliva.1	s__Oribacterium sinus	GCF_014202695.1	96.85	GTDB	known	56.81	moderate	3.79	low	33.33
AB1430_Saliva	Saliva	AB1430_Saliva.17	s__Campylobacter_A concisus_T	GCF_003048375.1	96.29	GTDB	known	70.43	substantial	1.46	low	71.43
AB1430_Saliva	Saliva	AB1430_Saliva.22	s__Haemophilus_D sp900755445	GCF_014931275.1	95.81	GTDB	known	68.1	moderate	3.86	low	0.0
AB1430_Plaque	Plaque	AB1430_Plaque.26	s__Eikenella corrodens	GCF_900187105.1	96.75	GTDB	known	56.29	moderate	0.85	low	33.33
AB1430_Plaque	Plaque	AB1430_Plaque.54	s__Prevotella conceptionensis	GCF_000312305.1	96.31	GTDB	known	60.48	moderate	1.82	low	47.06
AB1430_Plaque	Plaque	AB1430_Plaque.41					novel	63.82	moderate	1.71	low	0.0
AB1430_Plaque	Plaque	AB1430_Plaque.53					novel	74.06	substantial	0.47	low	0.0
AB1428_Throat	Throat	AB1428_Throat.2	s__Campylobacter_A concisus_T	GCF_003048375.1	96.32	GTDB	known	69.32	moderate	1.17	low	40.0
AB1428_Throat	Throat	AB1428_Throat.23	s__Centipeda sp015265235	GCA_015265235.1	95.75	GTDB	known	69.16	moderate	1.17	low	50.0
AB1428_Stool	Stool	AB1428_Stool.11	s__Ruthenibacterium lactatiformans	MGYG000003682	99.1103	UHGG	known	54.41	moderate	2.04	low	0.0
AB1428_Stool	Stool	AB1428_Stool.4	s__Fusicatenibacter saccharivorans	SPMP20_bin.64	98.7194	SPMP	known	52.63	moderate	0.0	none	0.0
AB1428_Saliva	Saliva	AB1428_Saliva.22	s__Lautropia mirabilis	CM_periimplantitis__SP_345SPT_T016__bin_6	96.7938	Pasolli_2019	known	53.56	moderate	0.65	low	0.0
AB1428_Saliva	Saliva	AB1428_Saliva.25	s__Corynebacterium durum	GCF_013410305.1	98.36	GTDB	known	50.39	moderate	1.05	low	33.33
AB1428_Saliva	Saliva	AB1428_Saliva.3	s__Anaeroglobus micronuciformis	GCF_000165735.1	98.16	GTDB	known	67.45	moderate	0.27	low	0.0
AB1428_Plaque	Plaque	AB1428_Plaque.11	s__Scardovia wiggsiae	FerrettiP_2018__CA_C10031IS2541FE_t4M15__bin_9	97.0691	Pasolli_2019	known	76.38	substantial	1.37	low	22.22
AB1428_Plaque	Plaque	AB1428_Plaque.18	s__Dialister invisus	MGYG000004158	98.7046	UHGG	known	70.69	substantial	0.0	none	0.0
AB1428_Plaque	Plaque	AB1428_Plaque.28	s__Campylobacter_A concisus_Q	MGYG000003330	99.29	UHGG	known	61.64	moderate	0.96	low	0.0
AB1428_Plaque	Plaque	AB1428_Plaque.38	s__Oribacterium sp000160135	GCF_000160135.1	97.03	GTDB	known	77.69	substantial	1.23	low	0.0
AB1428_Plaque	Plaque	AB1428_Plaque.12		CM_periimplantitis__SP_143SPI_T016__bin_14	97.0637	Pasolli_2019	known	58.18	moderate	0.71	low	0.0
AB1427_Stool	Stool	AB1427_Stool.2	s__Anaerostipes hadrus	SPMP24_bin.43	99.0118	SPMP	known	74.16	substantial	0.89	low	0.0
AB1427_Stool	Stool	AB1427_Stool.25	s__UMGS1484 sp900552285	GCA_900552285.1	99.04	GTDB	known	94.63	near	0.0	none	0.0
AB1427_Stool	Stool	AB1427_Stool.26	s__Desulfovibrio sp900319575	SPMP32_bin.6	98.3536	SPMP	known	81.84	substantial	1.79	low	11.11
AB1427_Stool	Stool	AB1427_Stool.28	s__Anaerotardibacter sp000435675	SPMP35_bin.73	98.6621	SPMP	known	86.96	substantial	0.12	low	0.0
AB1427_Stool	Stool	AB1427_Stool.30	s__Fusicatenibacter saccharivorans	SPMP78_bin.70	97.811	SPMP	known	59.22	moderate	3.51	low	0.0
AB1427_Stool	Stool	AB1427_Stool.32	s__Evtepia gabavorous	SPMP16_bin.1	99.8193	SPMP	known	58.62	moderate	0.86	low	100.0
AB1427_Stool	Stool	AB1427_Stool.37	s__CAG-964 sp000435335	LeChatelierE_2013__MH0275__bin_19	98.7994	Pasolli_2019	known	96.42	near	0.0	none	0.0
AB1427_Stool	Stool	AB1427_Stool.21		LeChatelierE_2013__MH0197__bin_24	97.6022	Pasolli_2019	known	97.58	near	3.46	low	0.0
AB1427_Saliva	Saliva	AB1427_Saliva.8	s__Neisseria subflava_A	GCA_019334725.1	96.98	GTDB	known	97.25	near	0.45	low	100.0
AB1427_Plaque	Plaque	AB1427_Plaque.35	s__Eikenella exigua	GCF_008805035.1	95.32	GTDB	known	69.21	moderate	2.26	low	30.77
AB1427_Plaque	Plaque	AB1427_Plaque.41	s__Shuttleworthia satelles	GCF_000160115.1	98.33	GTDB	known	84.2	substantial	0.89	low	33.33
AB1426_Throat	Throat	AB1426_Throat.23	s__AWVT01 sp916439735	HMP_2012__SRS024318__bin_41	98.7868	Pasolli_2019	known	96.57	near	0.08	low	0.0
AB1426_Throat	Throat	AB1426_Throat.27	s__Neisseria sp000186165	CM_cf__CF_TNFC039IS_t1M15__bin_16	96.4159	Pasolli_2019	known	63.56	moderate	1.72	low	100.0
AB1426_Throat	Throat	AB1426_Throat.30	s__Nanogingivalis sp015257795	FerrettiP_2018__CA_C10002MS2015SA_t0M15__bin_26	98.2644	Pasolli_2019	known	70.71	substantial	0.0	none	0.0
AB1426_Throat	Throat	AB1426_Throat.37	s__Anaeroglobus micronuciformis	GCF_000165735.1	98.25	GTDB	known	74.14	substantial	1.61	low	8.33
AB1426_Throat	Throat	AB1426_Throat.6	s__Haemophilus_D sp900755445	GCF_014931275.1	97.67	GTDB	known	65.02	moderate	1.79	low	50.0
AB1426_Throat	Throat	AB1426_Throat.2					novel	69.34	moderate	0.0	none	0.0
AB1426_Throat	Throat	AB1426_Throat.25					novel	77.03	substantial	4.36	low	40.0
AB1426_Saliva	Saliva	AB1426_Saliva.13	s__Stomatobaculum longum	MGYG000003001	97.6693	UHGG	known	60.25	moderate	0.63	low	0.0
AB1426_Saliva	Saliva	AB1426_Saliva.21	s__Alloscardovia omnicolens	MGYG000003120	98.8403	UHGG	known	53.93	moderate	0.0	none	0.0
AB1426_Saliva	Saliva	AB1426_Saliva.9	s__Lautropia mirabilis	GCF_900637555.1	96.97	GTDB	known	54.41	moderate	1.99	low	60.0
AB1425_Saliva	Saliva	AB1425_Saliva.10	s__Pauljensenia sp000758755	GCF_000758755.1	96.58	GTDB	known	63.19	moderate	1.72	low	16.67
AB1424_Throat	Throat	AB1424_Throat.10	s__Lancefieldella sp000564995	GCA_000564995.1	95.91	GTDB	known	78.85	substantial	1.08	low	100.0
AB1424_Throat	Throat	AB1424_Throat.2	s__Granulicatella adiacens_A	GCA_018364485.1	95.45	GTDB	known	58.99	moderate	1.06	low	10.0
AB1424_Plaque	Plaque	AB1424_Plaque.15	s__Arachnia propionica	GCF_900637725.1	97.29	GTDB	known	64.03	moderate	1.95	low	0.0
AB1424_Plaque	Plaque	AB1424_Plaque.2					novel	79.51	substantial	2.64	low	69.23
AB1423_Throat	Throat	AB1423_Throat.24	s__Granulicatella sp001071995	GCF_001071995.1	96.18	GTDB	known	50.81	moderate	1.82	low	57.14
AB1423_Throat	Throat	AB1423_Throat.3	s__Anaeroglobus micronuciformis	GCF_000165735.1	98.49	GTDB	known	62.27	moderate	0.1	low	100.0
AB1423_Throat	Throat	AB1423_Throat.6	s__Lancefieldella rimae	GCF_000174015.1	95.57	GTDB	known	71.52	substantial	1.21	low	0.0
AB1423_Throat	Throat	AB1423_Throat.7	s__Leptotrichia_A sp000469505	GCF_000469505.1	96.55	GTDB	known	53.58	moderate	1.5	low	0.0
AB1423_Saliva	Saliva	AB1423_Saliva.21	s__Abiotrophia sp001815865	GCF_001815865.1	95.25	GTDB	known	82.92	substantial	3.58	low	6.25
AB1423_Saliva	Saliva	AB1423_Saliva.4	s__Centipeda sp015265235	GCA_015265235.1	96.46	GTDB	known	71.39	substantial	4.55	low	42.31
AB1423_Saliva	Saliva	AB1423_Saliva.6					novel	68.16	moderate	2.26	low	50.0
AB1423_Plaque	Plaque	AB1423_Plaque.10	s__Porphyromonas sp000467855	GCF_000467855.2	96.9	GTDB	known	98.81	near	0.16	low	0.0
AB1423_Plaque	Plaque	AB1423_Plaque.3					novel	95.6	near	0.0	none	0.0
AB1422_Throat	Throat	AB1422_Throat.2	s__Capnocytophaga leadbetteri	GCF_003054025.1	95.35	GTDB	known	56.48	moderate	0.0	none	0.0
AB1422_Throat	Throat	AB1422_Throat.6	s__Neisseria elongata	GCF_900113545.1	96.0	GTDB	known	73.63	substantial	0.9	low	0.0
AB1422_Throat	Throat	AB1422_Throat.20					novel	65.81	moderate	0.85	low	0.0
AB1422_Saliva	Saliva	AB1422_Saliva.11	s__Rothia dentocariosa	MGYG000002999	97.8274	UHGG	known	70.3	substantial	0.16	low	0.0
AB1422_Saliva	Saliva	AB1422_Saliva.33	s__Prevotella pallens	GCF_000220255.1	97.33	GTDB	known	53.45	moderate	0.0	none	0.0
AB1422_Saliva	Saliva	AB1422_Saliva.36	s__Tannerella serpentiformis	GCF_003033925.1	96.74	GTDB	known	99.42	near	0.0	none	0.0
AB1422_Saliva	Saliva	AB1422_Saliva.9	s__Neisseria elongata	MGYG000002119	96.1331	UHGG	known	99.9	near	0.23	low	100.0
AB1422_Saliva	Saliva	AB1422_Saliva.14					novel	99.88	near	0.92	low	50.0
AB1422_Plaque	Plaque	AB1422_Plaque.11	s__Prevotella pallens	GCF_000220255.1	96.63	GTDB	known	63.78	moderate	0.68	low	0.0
AB1422_Plaque	Plaque	AB1422_Plaque.17	s__Porphyromonas pasteri	HMP_2012__SRS016037__bin_31	95.6381	Pasolli_2019	known	98.87	near	0.0	none	0.0
AB1422_Plaque	Plaque	AB1422_Plaque.9	s__Prevotella jejuni	GCF_900187995.1	96.18	GTDB	known	97.93	near	4.39	low	72.22
AB1422_Forehead	Skin Forehead	AB1422_Forehead.7	s__Haemophilus_D sp905215245	GCA_905215245.1	96.08	GTDB	known	99.2	near	0.08	low	0.0
AB1416_Stool	Stool	AB1416_Stool.19	s__Limivivens sp900543575	GCA_018223435.1	98.74	GTDB	known	54.86	moderate	0.0	none	0.0
AB1416_Stool	Stool	AB1416_Stool.21	s__Faecalibacillus intestinalis	MGYG000000045	98.5033	UHGG	known	97.17	near	0.0	none	0.0
AB1416_Stool	Stool	AB1416_Stool.22	s__Roseburia hominis	SPMP35_bin.37	98.6002	SPMP	known	78.74	substantial	1.21	low	0.0
AB1416_Stool	Stool	AB1416_Stool.24	s__Muricomes sp000509105	GCA_000509105.1	99.87	GTDB	known	75.78	substantial	0.81	low	33.33
AB1416_Stool	Stool	AB1416_Stool.25	s__Eubacterium callanderi	MGYG000000121	98.9548	UHGG	known	70.47	substantial	1.06	low	0.0
AB1416_Saliva	Saliva	AB1416_Saliva.19	s__Campylobacter_A concisus_T	GCF_003048375.1	95.92	GTDB	known	84.53	substantial	2.14	low	80.0
AB1416_Saliva	Saliva	AB1416_Saliva.22	s__Oribacterium sp015258095	HMP_2012__SRS018791__bin_25	97.26	Pasolli_2019	known	57.22	moderate	2.93	low	10.0
AB1416_Saliva	Saliva	AB1416_Saliva.4					novel	79.3	substantial	1.47	low	33.33
AB1416_Plaque	Plaque	AB1416_Plaque.17	s__Oribacterium sp000160135	GCF_000160135.1	96.93	GTDB	known	73.65	substantial	0.0	none	0.0
AB1416_Plaque	Plaque	AB1416_Plaque.28	s__Porphyromonas pasteri	GCF_014647755.1	95.58	GTDB	known	70.95	substantial	3.9	low	34.78
AB1416_Plaque	Plaque	AB1416_Plaque.52	s__Prevotella oris	CM_periimplantitis__SP_162SPI_T016__bin_5	97.7132	Pasolli_2019	known	87.4	substantial	3.61	low	13.04
AB1416_Plaque	Plaque	AB1416_Plaque.9	s__Eikenella corrodens	GCF_900187105.1	96.12	GTDB	known	57.21	moderate	4.31	low	100.0
AB1415_Throat	Throat	AB1415_Throat.31	s__Lachnoanaerobaculum orale	HMP_2012__SRS015209__bin_39	96.3636	Pasolli_2019	known	94.4	near	0.74	low	50.0
AB1415_Throat	Throat	AB1415_Throat.4	s__Neisseria sp000186165	CM_cf__CF_TNFC039IS_t1M15__bin_16	96.561	Pasolli_2019	known	100.0	perfect	0.0	none	0.0
AB1415_Throat	Throat	AB1415_Throat.30					novel	84.33	substantial	1.72	low	0.0
AB1415_Stool	Stool	AB1415_Stool.14	s__Egerieenecus sp900553315	GCA_900553315.1	97.27	GTDB	known	75.45	substantial	4.6	low	10.0
AB1415_Stool	Stool	AB1415_Stool.21	s__Ruminiclostridium_E siraeum	SPMP31_bin.133	97.8685	SPMP	known	96.98	near	0.0	none	0.0
AB1415_Stool	Stool	AB1415_Stool.3	s__Copromonas sp000435795	CosteaPI_2017__SID713A012-11-0-0__bin_47	98.6423	Pasolli_2019	known	86.08	substantial	0.0	none	0.0
AB1415_Stool	Stool	AB1415_Stool.37	s__Ruminococcus_E bromii_B	SPMP25_bin.27	97.9165	SPMP	known	98.66	near	1.01	low	0.0
AB1415_Stool	Stool	AB1415_Stool.45	s__Fimadaptatus sp900553645	MGYG000004044	98.3797	UHGG	known	98.39	near	2.42	low	40.0
AB1415_Stool	Stool	AB1415_Stool.49	s__Varibaculum timonense_A	MGYG000004314	97.6656	UHGG	known	67.79	moderate	0.82	low	28.57
AB1415_Stool	Stool	AB1415_Stool.50	s__Vescimonas sp000435555	GCA_000435555.1	97.91	GTDB	known	72.97	substantial	0.0	none	0.0
AB1415_Stool	Stool	AB1415_Stool.59	s__Enorma massiliensis	GCF_000311845.1	97.63	GTDB	known	82.62	substantial	0.81	low	0.0
AB1415_Stool	Stool	AB1415_Stool.61	s__Alangreenwoodia sp944388495	GCA_944388495.1	99.19	GTDB	known	79.93	substantial	1.77	low	0.0
AB1415_Stool	Stool	AB1415_Stool.8	s__Escherichia coli	BackhedF_2015__SID521_B__bin_1	97.6721	Pasolli_2019	known	97.51	near	0.11	low	50.0
AB1415_Stool	Stool	AB1415_Stool.20		MGYG000001158	95.1635	UHGG	known	95.97	near	0.97	low	0.0
AB1415_Saliva	Saliva	AB1415_Saliva.3					novel	69.67	moderate	0.0	none	0.0
AB1415_Plaque	Plaque	AB1415_Plaque.6	s__Haemophilus_D parainfluenzae	GCF_000191405.1	96.24	GTDB	known	99.2	near	0.0	none	0.0
AB1415_Plaque	Plaque	AB1415_Plaque.8	s__Prevotella melaninogenica_B	GCF_018127965.1	96.18	GTDB	known	77.55	substantial	1.73	low	22.22
AB1414_Throat	Throat	AB1414_Throat.1	s__Centipeda sp015265235	GCA_015265235.1	95.83	GTDB	known	59.61	moderate	2.31	low	46.67
AB1414_Throat	Throat	AB1414_Throat.33	s__Campylobacter_A showae_A	GCF_000313615.1	95.33	GTDB	known	99.88	near	0.37	low	0.0
AB1414_Saliva	Saliva	AB1414_Saliva.16	s__Lancefieldella sp000564995	GCA_000564995.1	95.74	GTDB	known	50.78	moderate	3.45	low	50.0
AB1414_Saliva	Saliva	AB1414_Saliva.2	s__F0428 sp003043955	HMP_2012__SRS014470__bin_82	98.6489	Pasolli_2019	known	60.75	moderate	1.11	low	0.0
AB1414_Saliva	Saliva	AB1414_Saliva.9	s__Lautropia mirabilis	GCF_900637555.1	96.53	GTDB	known	50.14	moderate	0.62	low	0.0
AB1414_Saliva	Saliva	AB1414_Saliva.5					novel	52.88	moderate	1.91	low	25.0
AB1413_Throat	Throat	AB1413_Throat.3	s__Gallibacter brachus	GCA_000488855.1	98.75	GTDB	known	67.43	moderate	0.95	low	0.0
AB1413_Plaque	Plaque	AB1413_Plaque.9	s__Olsenella_F sp001189515	HMP_2012__SRS055378__bin_67	97.3783	Pasolli_2019	known	100.0	perfect	1.41	low	8.33
AB1413_Plaque	Plaque	AB1413_Plaque.15					novel	51.39	moderate	1.85	low	50.0
AB1413_Plaque	Plaque	AB1413_Plaque.27					novel	60.11	moderate	2.56	low	66.67
AB1413_Plaque	Plaque	AB1413_Plaque.38					novel	63.82	moderate	1.71	low	0.0
AB1411_Throat	Throat	AB1411_Throat.19	s__Actinomyces oris	MGYG000002943	96.843	UHGG	known	60.92	moderate	1.48	low	25.0
AB1411_Throat	Throat	AB1411_Throat.6	s__Actinomyces graevenitzii	MGYG000002941	97.2839	UHGG	known	57.22	moderate	1.11	low	66.67
AB1411_Throat	Throat	AB1411_Throat.7	s__Saccharimonas sp905372275	GCA_905372275.1	95.06	GTDB	known	55.94	moderate	2.78	low	33.33
AB1410_Throat	Throat	AB1410_Throat.12	s__Peptostreptococcus stomatis	MGYG000004565	98.5932	UHGG	known	65.07	moderate	1.4	low	100.0
AB1410_Throat	Throat	AB1410_Throat.6	s__Capnocytophaga leadbetteri	HMP_2012__SRS019127__bin_21	95.4189	Pasolli_2019	known	96.19	near	0.16	low	0.0
AB1410_Stool	Stool	AB1410_Stool.14	s__Adlercreutzia hattorii	GCF_011405655.1	97.05	GTDB	known	78.94	substantial	1.97	low	25.0
AB1410_SkinArm	Skin Arm	AB1410_SkinArm.2	s__Gemmiger formicilis	SPMP06_bin.100	98.0121	SPMP	known	60.65	moderate	0.0	none	0.0
AB1410_SkinArm	Skin Arm	AB1410_SkinArm.9	s__Mediterraneibacter torques	HeQ_2017__SZAXPI029461-129__bin_26	99.7845	Pasolli_2019	known	81.97	substantial	0.68	low	0.0
AB1410_Plaque	Plaque	AB1410_Plaque.45	s__Prevotella micans	HMP_2012__SRS049318__bin_31	98.1792	Pasolli_2019	known	81.73	substantial	1.78	low	0.0
AB1409_Throat	Throat	AB1409_Throat.18	s__Campylobacter_A concisus_C	GCF_003048615.2	95.85	GTDB	known	84.26	substantial	3.58	low	61.11
AB1409_Stool	Stool	AB1409_Stool.18	s__Parabacteroides distasonis	SPMP48_bin.72	99.7111	SPMP	known	97.0	near	0.0	none	0.0
AB1409_Stool	Stool	AB1409_Stool.23	s__Prevotella copri_A	SPMP38_bin.58	96.1628	SPMP	known	81.58	substantial	1.33	low	14.29
AB1409_Stool	Stool	AB1409_Stool.3	s__CAG-103 sp000432375	CosteaPI_2017__SID713B026-11-90-0__bin_59	99.2458	Pasolli_2019	known	72.41	substantial	0.69	low	50.0
AB1409_Stool	Stool	AB1409_Stool.5	s__Holdemanella biformis	CosteaPI_2017__SID713A052-11-90-0__bin_86	98.562	Pasolli_2019	known	84.34	substantial	1.25	low	14.29
AB1409_Plaque	Plaque	AB1409_Plaque.10					novel	72.7	substantial	1.13	low	100.0
AB1408_Saliva	Saliva	AB1408_Saliva.20	s__Actinomyces naeslundii	GCF_001956585.1	97.56	GTDB	known	79.56	substantial	3.01	low	66.67
AB1408_Saliva	Saliva	AB1408_Saliva.32	s__Capnocytophaga granulosa	GCF_000411115.1	96.09	GTDB	known	63.65	moderate	4.37	low	45.45
AB1408_Plaque	Plaque	AB1408_Plaque.11	s__Lachnoanaerobaculum sp000209465	GCA_000209465.1	98.53	GTDB	known	78.46	substantial	0.0	none	0.0
AB1408_Plaque	Plaque	AB1408_Plaque.4	s__Centipeda noxia	HMP_2012__SRS013252__bin_59	97.6026	Pasolli_2019	known	62.99	moderate	0.26	low	66.67
AB1408_Plaque	Plaque	AB1408_Plaque.8	s__Campylobacter_A sp905372745	GCA_905372745.1	95.39	GTDB	known	87.35	substantial	0.0	none	0.0
AB1407_Saliva	Saliva	AB1407_Saliva.31	s__Lancefieldella rimae	GCF_000174015.1	95.22	GTDB	known	56.22	moderate	0.81	low	0.0
AB1407_Plaque	Plaque	AB1407_Plaque.1	s__F0058 sp000163695	CM_periimplantitis__SP_125SPI_T016__bin_4	97.5411	Pasolli_2019	known	60.56	moderate	4.57	low	18.18
AB1407_Plaque	Plaque	AB1407_Plaque.34	s__Eikenella corrodens	GCF_900187105.1	96.33	GTDB	known	62.47	moderate	3.1	low	33.33
AB1407_Plaque	Plaque	AB1407_Plaque.52	s__Olsenella_F sp001189515	GCF_001189515.2	97.05	GTDB	known	77.84	substantial	3.23	low	0.0
AB1407_Plaque	Plaque	AB1407_Plaque.36					novel	58.69	moderate	0.85	low	0.0
AB1405_Throat	Throat	AB1405_Throat.10	s__Lachnoanaerobaculum sp000296385	MGYG000003381	97.6401	UHGG	known	80.04	substantial	2.16	low	83.33
AB1405_Throat	Throat	AB1405_Throat.22	s__Lancefieldella sp000564995	GCA_000564995.1	96.31	GTDB	known	60.12	moderate	0.81	low	100.0
AB1405_Throat	Throat	AB1405_Throat.3					novel	50.0	partial	0.57	low	50.0
AB1405_Saliva	Saliva	AB1405_Saliva.27	s__Lachnoanaerobaculum orale	GCF_003862485.1	96.22	GTDB	known	54.78	moderate	0.0	none	0.0
AB1405_Saliva	Saliva	AB1405_Saliva.30					novel	59.97	moderate	0.0	none	0.0
AB1403_Saliva	Saliva	AB1403_Saliva.7	s__Nanosynbacter sp900556885	GCA_900556885.1	98.68	GTDB	known	57.79	moderate	0.85	low	100.0
AB1403_Plaque	Plaque	AB1403_Plaque.12	s__Olsenella_F sp001189515	HMP_2012__SRS055378__bin_67	96.8282	Pasolli_2019	known	99.19	near	1.21	low	0.0
AB1403_Plaque	Plaque	AB1403_Plaque.13	s__Lancefieldella parvula	GCF_000024225.1	95.9	GTDB	known	57.56	moderate	2.0	low	33.33
AB1403_Plaque	Plaque	AB1403_Plaque.21	s__Prevotella nigrescens	GCF_000220235.1	98.35	GTDB	known	95.08	near	0.62	low	0.0
AB1403_Plaque	Plaque	AB1403_Plaque.23	s__Prevotella conceptionensis	HMP_2012__SRS013950__bin_37	95.9793	Pasolli_2019	known	71.98	substantial	2.16	low	13.33
AB1403_Plaque	Plaque	AB1403_Plaque.52	s__Bacteroides_D periocalifornicus	GCA_001421095.1	98.46	GTDB	known	88.78	substantial	1.93	low	40.0
AB1403_Plaque	Plaque	AB1403_Plaque.55	s__Eikenella halliae	GCF_001648475.1	96.18	GTDB	known	87.16	substantial	1.96	low	21.43
AB1403_Plaque	Plaque	AB1403_Plaque.6					novel	66.37	moderate	1.08	low	0.0
AB1402_Stool	Stool	AB1402_Stool.1	s__Romboutsia timonensis	SPMP57_bin.31	98.9334	SPMP	known	98.24	near	0.53	low	0.0
AB1402_Stool	Stool	AB1402_Stool.14	s__Catenibacterium mitsuokai	GCA_025148785.1	98.09	GTDB	known	71.48	substantial	2.33	low	22.22
AB1402_Stool	Stool	AB1402_Stool.21	s__Bacteroides uniformis	SPMP88_bin.113	98.4517	SPMP	known	94.06	near	1.18	low	20.0
AB1402_Stool	Stool	AB1402_Stool.4	s__Alistipes dispar	GCF_006542685.1	99.12	GTDB	known	58.85	moderate	2.38	low	0.0
AB1402_Stool	Stool	AB1402_Stool.22					novel	57.64	moderate	3.36	low	40.0
AB1402_Saliva	Saliva	AB1402_Saliva.15	s__Oribacterium sinus	GCF_014202695.1	95.63	GTDB	known	66.62	moderate	3.18	low	30.0
AB1402_Saliva	Saliva	AB1402_Saliva.18	s__Anaeroglobus micronuciformis	GCF_000165735.1	98.03	GTDB	known	94.11	near	0.0	none	0.0
AB1402_Saliva	Saliva	AB1402_Saliva.2	s__Centipeda sp015265235	GCA_015265235.1	96.25	GTDB	known	58.09	moderate	1.54	low	11.11
AB1402_Plaque	Plaque	AB1402_Plaque.27	s__Prevotella nigrescens	GCF_000220235.1	98.4	GTDB	known	71.16	substantial	1.17	low	0.0
AB1402_Plaque	Plaque	AB1402_Plaque.3	s__F0058 sp000163695	CM_periimplantitis__SP_125SPI_T016__bin_4	97.9488	Pasolli_2019	known	76.35	substantial	1.34	low	33.33
AB1402_Plaque	Plaque	AB1402_Plaque.45		MGYG000004713	96.3325	UHGG	known	70.55	substantial	4.1	low	10.53
AB1402_Plaque	Plaque	AB1402_Plaque.7					novel	61.7	moderate	1.71	low	66.67
AB1402_Forehead	Skin Forehead	AB1402_Forehead.3	s__Pauljensenia sp000278725	GCF_000278725.1	98.2	GTDB	known	51.1	moderate	4.03	low	31.25
AB1401_Throat	Throat	AB1401_Throat.28	s__Prevotella melaninogenica	MGYG000003287	97.1387	UHGG	known	70.29	substantial	3.09	low	10.0
AB1401_Saliva	Saliva	AB1401_Saliva.21	s__Stomatobaculum longum_A	HMP_2012__SRS049389__bin_7	97.2453	Pasolli_2019	known	80.66	substantial	0.63	low	0.0
AB1401_Saliva	Saliva	AB1401_Saliva.26	s__Actinomyces graevenitzii	MGYG000002941	97.0437	UHGG	known	58.67	moderate	0.47	low	0.0
AB1401_Plaque	Plaque	AB1401_Plaque.14	s__Bulleidia moorei	CM_periimplantitis__SP_387SPT_T016__bin_18	98.5348	Pasolli_2019	known	78.83	substantial	2.22	low	20.0
AB1401_Plaque	Plaque	AB1401_Plaque.19		HMP_2012__SRS013170__bin_19	95.0981	Pasolli_2019	known	55.05	moderate	0.0	none	0.0
AB1401_Plaque	Plaque	AB1401_Plaque.1					novel	65.11	moderate	2.42	low	75.0
AB1401_Forehead	Skin Forehead	AB1401_Forehead.2	s__Haemophilus_D sp900764435	VatanenT_2016__G80574__bin_1	96.7156	Pasolli_2019	known	83.44	substantial	2.86	low	28.57
AB1401_Forehead	Skin Forehead	AB1401_Forehead.6	s__Veillonella parvula_A	MGYG000001349	96.3871	UHGG	known	70.27	substantial	2.1	low	20.0
AB1399_Throat	Throat	AB1399_Throat.12	s__Oribacterium sinus	GCF_014202695.1	95.21	GTDB	known	63.7	moderate	0.66	low	0.0
AB1399_Throat	Throat	AB1399_Throat.18	s__Gemmiger qucibialis	SPMP96_bin.17	98.4231	SPMP	known	54.71	moderate	0.0	none	0.0
AB1399_Throat	Throat	AB1399_Throat.24	s__Granulicatella sp900551535	CM_cf__CF_TNFC023IS_t3M15__bin_3	96.6638	Pasolli_2019	known	63.38	moderate	1.62	low	50.0
AB1399_Throat	Throat	AB1399_Throat.6	s__Mogibacterium diversum	HMP_2012__SRS018300__bin_49	97.2302	Pasolli_2019	known	50.75	moderate	1.77	low	0.0
AB1399_Stool	Stool	AB1399_Stool.5	s__Clostridium_Q fessum	SPMP42_bin.23	98.5304	SPMP	known	96.7	near	1.42	low	0.0
AB1399_Stool	Stool	AB1399_Stool.7	s__Enterocloster sp001517625	HeQ_2017__RSZAXPI003107-147__bin_23	99.2321	Pasolli_2019	known	97.78	near	0.84	low	100.0
AB1399_Saliva	Saliva	AB1399_Saliva.12	s__Catonella massiliensis	GCF_016651435.1	96.47	GTDB	known	63.09	moderate	2.07	low	0.0
AB1399_Saliva	Saliva	AB1399_Saliva.43	s__Campylobacter_B sp905373215	CM_periimplantitis__SP_503SPT_T016__bin_2	97.4548	Pasolli_2019	known	74.49	substantial	3.77	low	26.32
AB1399_Saliva	Saliva	AB1399_Saliva.44	s__Kingella_B oralis	HMP_2012__SRS015989__bin_26	98.344	Pasolli_2019	known	77.28	substantial	1.43	low	14.29
AB1399_Plaque	Plaque	AB1399_Plaque.10	s__Peptostreptococcus stomatis	MGYG000004565	98.4031	UHGG	known	85.72	substantial	0.07	low	0.0
AB1399_Plaque	Plaque	AB1399_Plaque.18	s__Limosilactobacillus vaginalis	GCF_000159435.1	98.97	GTDB	known	57.41	moderate	1.22	low	16.67
AB1399_Plaque	Plaque	AB1399_Plaque.22	s__Treponema_D buccale	HMP_2012__SRS013950__bin_6	97.6302	Pasolli_2019	known	69.03	moderate	1.57	low	0.0
AB1399_Plaque	Plaque	AB1399_Plaque.30	s__Prevotella sp013333935	HMP_2012__SRS017691__bin_26	97.4931	Pasolli_2019	known	53.84	moderate	3.38	low	10.53
AB1399_Plaque	Plaque	AB1399_Plaque.42	s__Flexilinea sp001717545	CM_periimplantitis__SP_305SPI_T016__bin_20	98.4647	Pasolli_2019	known	90.91	near	1.82	low	0.0
AB1399_Plaque	Plaque	AB1399_Plaque.54	s__Cryptobacterium curtum	GCF_000023845.1	97.95	GTDB	known	63.97	moderate	1.21	low	50.0
AB1399_Plaque	Plaque	AB1399_Plaque.8	s__Mogibacterium timidum	CM_periimplantitis__SP_264SPI_T016__bin_17	98.6606	Pasolli_2019	known	55.02	moderate	2.84	low	0.0
AB1399_Forehead	Skin Forehead	AB1399_Forehead.1	s__CAG-177 sp003514385	SPMP88_bin.8	97.4848	SPMP	known	67.05	moderate	0.22	low	0.0
AB1399_Forehead	Skin Forehead	AB1399_Forehead.9	s__Bacteroides fragilis	MGYG000001337	99.1763	UHGG	known	69.59	moderate	3.08	low	0.0
AB1398_Throat	Throat	AB1398_Throat.2		MGYG000004806	95.3427	UHGG	known	91.8	near	2.42	low	66.67
AB1398_Stool	Stool	AB1398_Stool.1	s__Agathobaculum sp900544475	MGYG000001115	98.1293	UHGG	known	65.82	moderate	0.0	none	0.0
AB1398_Stool	Stool	AB1398_Stool.29	s__Fimivicinus sp900544375	SPMP100_bin.62	99.908	SPMP	known	56.98	moderate	1.78	low	25.0
AB1398_SkinArm	Skin Arm	AB1398_SkinArm.5	s__Paracoccus marcusii	OhJ_2014__MET0231__bin_5	97.7939	Pasolli_2019	known	96.12	near	2.55	low	40.0
AB1398_Saliva	Saliva	AB1398_Saliva.12	s__Nanosynbacter sp900555425	BritoIL_2016__WL_43_SA__bin_3	97.0239	Pasolli_2019	known	64.01	moderate	0.43	low	0.0
AB1398_Saliva	Saliva	AB1398_Saliva.18	s__Leptotrichia_A sp000469505	HMP_2012__SRS013879__bin_38	96.6555	Pasolli_2019	known	52.04	moderate	1.72	low	100.0
AB1398_Saliva	Saliva	AB1398_Saliva.7	s__Tannerella serpentiformis	GCF_003033925.1	97.82	GTDB	known	54.08	moderate	0.86	low	0.0
AB1398_Saliva	Saliva	AB1398_Saliva.23					novel	91.9	near	2.86	low	100.0
AB1398_Saliva	Saliva	AB1398_Saliva.28					novel	58.83	moderate	4.99	low	58.82
AB1398_Plaque	Plaque	AB1398_Plaque.12	s__Porphyromonas catoniae	HMP_2012__SRS012285__bin_18	96.6105	Pasolli_2019	known	75.37	substantial	2.34	low	58.33
AB1398_Plaque	Plaque	AB1398_Plaque.26	s__Prevotella oris	GCF_900637655.1	97.33	GTDB	known	62.52	moderate	0.7	low	20.0
AB1398_Plaque	Plaque	AB1398_Plaque.34	s__F0058 sp000163695	CM_periimplantitis__SP_125SPI_T016__bin_4	97.7577	Pasolli_2019	known	54.32	moderate	1.08	low	0.0
AB1398_Plaque	Plaque	AB1398_Plaque.35	s__Prevotella intermedia	CM_periimplantitis__SP_384SPI_T016__bin_6	96.6093	Pasolli_2019	known	98.99	near	0.0	none	0.0
AB1398_Plaque	Plaque	AB1398_Plaque.38	s__Olsenella_F sp001189515	GCF_001189515.2	96.83	GTDB	known	56.9	moderate	2.16	low	0.0
AB1398_Plaque	Plaque	AB1398_Plaque.4					novel	96.79	near	0.43	low	0.0
AB1398_Forehead	Skin Forehead	AB1398_Forehead.15	s__Fimenecus sp000432435	GCA_000432435.1	98.43	GTDB	known	76.17	substantial	0.0	none	0.0
AB1398_Forehead	Skin Forehead	AB1398_Forehead.2	s__Faecalibacillus sp900544435	GCA_900544435.1	98.36	GTDB	known	51.45	moderate	0.28	low	0.0
AB1398_Forehead	Skin Forehead	AB1398_Forehead.26	s__Gemmiger qucibialis	SPMP54_bin.63	98.3205	SPMP	known	54.06	moderate	0.0	none	0.0
AB1398_Forehead	Skin Forehead	AB1398_Forehead.32	s__Ruminococcus_C sp000437175	GCF_020709055.1	99.78	GTDB	known	84.53	substantial	0.67	low	0.0
AB1398_Forehead	Skin Forehead	AB1398_Forehead.6	s__Streptococcus salivarius	MGYG000000113	97.0434	UHGG	known	69.96	moderate	2.74	low	89.47
AB1398_Forehead	Skin Forehead	AB1398_Forehead.8	s__UBA11524 sp000437595	SPMP102_bin.11	97.7372	SPMP	known	62.74	moderate	1.59	low	0.0
AB1398_Forehead	Skin Forehead	AB1398_Forehead.23		MGYG000004555	98.3734	UHGG	known	93.62	near	0.67	low	0.0
AB1396_Throat	Throat	AB1396_Throat.10	s__Porphyromonas pasteri	GCF_014647755.1	96.64	GTDB	known	50.3	moderate	0.1	low	50.0
AB1396_Throat	Throat	AB1396_Throat.33	s__Bifidobacterium leopoldii	GCF_003293675.1	98.96	GTDB	known	90.49	near	2.05	low	66.67
AB1396_Throat	Throat	AB1396_Throat.39	s__Selenomonas sputigena	GCF_000208405.1	96.05	GTDB	known	74.09	substantial	4.55	low	15.79
[truncated: 2,381 more rows]
