# Supplementary material for: Decoding the diagnostic and therapeutic potential of microbiota using pan-body pan-disease microbiomics
Source: Nat Commun. 2024 Sep 26;15:8261. doi: 10.1038/s41467-024-52598-7 (PMC11427559; doi:10.1038/s41467-024-52598-7)
Supplement: Supplementary file 12 — Supplementary Data 9 [file 41467_2024_52598_MOESM12_ESM.xlsx]

## Sheet: Supplementary_table_9
Cohort	Specimen	cohen_corrs
Coronary.Artery.Disease	Skin Forehead	-0.377851
Coronary.Artery.Disease	Skin Arm	-0.333048
Other.Disease.Metabolic.Disease	Skin Forehead	-0.308757
Heart	Eye	-0.29237
Other.Disease.Metabolic.Disease	Skin Arm	-0.284685
Heart.Failure	Skin Arm	-0.280278
Coronary.Artery.Disease	Plaque	-0.273302
Colitis	Plaque	-0.261611
Hypertension	Eye	-0.258321
Heart.Failure	Plaque	-0.253379
Parodontitis	Throat	-0.25278
Dry.Eye	Saliva	0.252679
Diabetes.Mellitus	Plaque	-0.251728
Obesity	Stool	-0.247574
Lung.Cancer	Plaque	-0.239728
Hypertension	Stool	-0.236007
Cystic.Fibrosis	Plaque	-0.234328
Heart	Stool	-0.234061
Other.Disease.Neural	Eye	-0.228793
Metabolic Disease	Stool	-0.226739
Heart	Skin Arm	-0.224261
Oral	Eye	-0.219464
Heart	Plaque	-0.218235
Idiopathic.Pulmonary.Fibrosis	Saliva	0.206863
Colitis	Skin Forehead	-0.205208
Neural	Skin Forehead	-0.204546
Eyes	Saliva	0.199379
Heart.Failure	Skin Forehead	-0.198928
Digestion	Plaque	-0.198881
Hypertension	Plaque	-0.198567
Oral	Stool	-0.198169
Digestion	Saliva	0.197364
Diabetes.Mellitus	Eye	-0.195547
Disease	Stool	-0.195498
Parodontitis	Eye	-0.194196
Neural	Eye	-0.193401
Respiratory	Skin Forehead	-0.191257
Diabetes.Mellitus	Stool	-0.190404
Idiopathic.Pulmonary.Fibrosis	Throat	0.187752
Parodontitis	Stool	-0.187702
Heart	Skin Forehead	-0.187599
Obesity	Skin Arm	-0.18754
Colitis	Saliva	0.187062
Hypertension	Skin Arm	-0.186623
Coronary.Artery.Disease	Saliva	0.18617
Other.Disease.Neural	Skin Forehead	-0.185829
Colitis	Throat	-0.185455
Caries	Plaque	-0.18244
Lung.Cancer	Saliva	-0.181849
Colitis	Skin Arm	0.181
Coronary.Artery.Disease	Stool	-0.176396
Other.Disease.Eyes	Saliva	0.175804
Heart.Failure	Throat	-0.17509
Parkinson.s.Disease	Throat	-0.174209
Cystic.Fibrosis	Skin Forehead	-0.173574
Caries	Stool	-0.173266
Other.Disease.Digestion	Saliva	0.172811
Oral	Throat	-0.171671
Respiratory	Plaque	-0.17048
Other.Disease.Respiratory	Throat	-0.16959
COPD	Skin Forehead	-0.169185
Metabolic Disease	Eye	-0.169143
Parkinson.s.Disease	Saliva	-0.168238
Meta	Stool	-0.166603
Other.Disease	Stool	-0.166603
Neural	Plaque	-0.166268
Other.Disease.Neural	Plaque	-0.166268
Metabolic Disease	Plaque	-0.163527
Hypertension	Skin Forehead	-0.162332
Athlete	Skin Arm	-0.162237
Other.Disease.Neural	Throat	-0.161356
Other.Disease.Metabolic.Disease	Eye	-0.161148
Other.Disease.Metabolic.Disease	Throat	-0.160238
Lung.Cancer	Skin Arm	0.158509
Meta	Saliva	0.155719
Other.Disease	Saliva	0.155719
Obesity	Eye	-0.155547
Other.Disease.Neural	Skin Arm	-0.155413
Other.Disease.Digestion	Plaque	-0.155099
Obesity	Plaque	-0.15508
Neural	Skin Arm	-0.154576
Metabolic Disease	Skin Arm	-0.15439
Normal	Skin Arm	0.154389
Neural	Throat	-0.153562
Disease	Eye	-0.152186
Parodontitis	Skin Arm	-0.151422
Caries	Eye	-0.150898
Heart.Failure	Stool	-0.150086
Acne.Inversa	Skin Forehead	-0.147557
Dry.Eye	Skin Forehead	-0.143041
Aniridia	Saliva	0.141747
Other.Disease.Metabolic.Disease	Plaque	-0.141034
Meta	Plaque	-0.140156
Other.Disease	Plaque	-0.140156
Other.Disease.Eyes	Stool	-0.138652
Heart.Failure	Saliva	0.136931
Meta	Eye	-0.135822
Other.Disease	Eye	-0.135822
Digestion	Eye	-0.135272
Skin	Skin Forehead	-0.133909
Hypertension	Throat	-0.132974
Heart	Throat	-0.130398
Dry.Eye	Throat	0.129979
Obesity	Throat	-0.127716
Disease	Plaque	-0.12091
Normal	Throat	-0.114028
Obesity	Skin Forehead	-0.113125
Disease	Skin Arm	-0.112207
Oral	Plaque	-0.111852
Other.Disease.Digestion	Eye	-0.11179
Other.Disease.Digestion	Throat	-0.111122
Athlete	Throat	0.110206
Digestion	Throat	-0.109599
Dry.Eye	Skin Arm	-0.108632
Other.Disease.Neural	Stool	-0.105492
Other.Disease.Digestion	Stool	-0.103713
Other.Disease.Eyes	Skin Arm	-0.103163
Caries	Throat	-0.103068
Meta	Skin Forehead	-0.102752
Other.Disease	Skin Forehead	-0.102752
Other.Disease.Respiratory	Saliva	0.102604
Sports	Throat	0.102105
Metabolic Disease	Throat	-0.102051
Other.Disease.Respiratory	Stool	-0.100993
Parodontitis	Skin Forehead	-0.0991292
Metabolic Disease	Skin Forehead	-0.0943552
Cystic.Fibrosis	Stool	0.0940779
Neural	Stool	-0.0933942
Caries	Skin Forehead	-0.0931602
COPD	Plaque	-0.091411
Diabetes.Mellitus	Throat	-0.0910134
Parodontitis	Plaque	-0.0908389
Digestion	Stool	-0.0907761
Normal	Stool	-0.090659
Other.Disease.Metabolic.Disease	Stool	-0.0879442
Athlete	Stool	0.0862167
Diabetes.Mellitus	Skin Arm	-0.0854078
Respiratory	Stool	-0.0852909
Oral	Skin Arm	-0.0844744
Oral	Saliva	0.0841678
Diabetes.Mellitus	Skin Forehead	-0.0837056
Lung.Cancer	Eye	0.0825318
Meta	Throat	-0.0819514
Other.Disease	Throat	-0.0819514
Parodontitis	Saliva	0.0813597
Sports	Skin Arm	-0.0810781
Sports	Stool	0.0773797
Normal	Saliva	-0.0762896
Cystic.Fibrosis	Throat	-0.0759478
Sports	Saliva	0.074953
Digestion	Skin Forehead	-0.0746956
Eyes	Stool	-0.0746894
Disease	Skin Forehead	-0.0744986
Meta	Skin Arm	-0.073827
Other.Disease	Skin Arm	-0.073827
Eyes	Skin Arm	-0.0723957
Caries	Skin Arm	-0.0717747
Cystic.Fibrosis	Skin Arm	-0.0700882
Other.Disease.Eyes	Eye	-0.0699026
Disease	Saliva	0.0698853
COPD	Throat	0.0666972
Respiratory	Throat	0.0630639
Other.Disease.Eyes	Plaque	-0.0612757
Athlete	Saliva	0.0611183
Sports	Eye	0.0554803
Respiratory	Eye	-0.0523478
Coronary.Artery.Disease	Throat	-0.0477415
Disease	Throat	-0.0476132
Dry.Eye	Plaque	-0.0448758
COPD	Eye	-0.0448093
Eyes	Plaque	-0.0447092
Caries	Saliva	0.0446779
COPD	Saliva	0.0446208
Heart	Saliva	0.0444287
Colitis	Eye	-0.0437819
Athlete	Skin Forehead	0.0426904
Lung.Cancer	Skin Forehead	0.042275
Respiratory	Saliva	0.039219
Eyes	Eye	-0.0379482
Respiratory	Skin Arm	0.0377887
Eyes	Throat	0.0366996
Other.Disease.Digestion	Skin Forehead	-0.0362997
Oral	Skin Forehead	-0.0362486
Sports	Skin Forehead	0.0340547
Eyes	Skin Forehead	0.0332491
Normal	Skin Forehead	-0.0319821
Dry.Eye	Eye	-0.0313969
Other.Disease.Eyes	Throat	-0.0296457
Cystic.Fibrosis	Saliva	0.0236337
Metabolic Disease	Saliva	0.0235205
Other.Disease.Respiratory	Plaque	-0.0232361
Other.Disease.Neural	Saliva	0.0231488
Acne.Inversa	Skin Arm	-0.0222111
Skin	Skin Arm	-0.020253
Neural	Saliva	-0.0199682
Dry.Eye	Stool	-0.0197446
Other.Disease.Eyes	Skin Forehead	0.0176841
Other.Disease.Metabolic.Disease	Saliva	0.0129699
Aniridia	Plaque	0.0122065
Other.Disease.Digestion	Skin Arm	-0.0116983
Hypertension	Saliva	0.0108664
Colitis	Stool	-0.00939389
Obesity	Saliva	0.00923069
Lung.Cancer	Throat	0.00578296
Diabetes.Mellitus	Saliva	0.00536943
Sports	Plaque	0.00439745
Digestion	Skin Arm	0.00215634
Athlete	Plaque	0.000969359
COPD	Skin Arm	0.00066189
Normal	Plaque	-0.000596593
